# Supplementary material for: Structures of a mammalian TRPM8 in closed state
Source: Nat Commun. 2022 Jun 3;13:3113. doi: 10.1038/s41467-022-30919-y (PMC9166780; doi:10.1038/s41467-022-30919-y)
Supplement: Supplementary file 4 — Source Data [file 41467_2022_30919_MOESM4_ESM.xlsx]

## Sheet: Figure 1b
	MmTRPM8LMNG-ligand-free		MmTRPM8LMNG-Ca		MmTRPM8LMNG-Ca-icilin		MmTRPM8LMNG-Ca-icilin-PIP2		MmTRPM8nanodisc-Ca-icilin		MmTRPM8nanodisc-Ca-icilin-PIP2
	Fourier Shell Correlation	Resolution (1/Å)	Fourier Shell Correlation	Resolution (1/Å)	Fourier Shell Correlation	Resolution (1/Å)	Fourier Shell Correlation	Resolution (1/Å)	Fourier Shell Correlation	Resolution (1/Å)	Fourier Shell Correlation	Resolution (1/Å)
	1	0.001001	1	0.001001	1	0.001001	1	0.001001	1	0.001001	1	0.001001
	1	0.003945	1	0.003945	1	0.003945	1	0.003945	0.999999	0.003822	0.999999	0.003822
	0.999999	0.00789	0.999993	0.00789	0.999995	0.00789	0.999997	0.00789	0.999994	0.007645	0.999962	0.007645
	0.999996	0.011834	0.999944	0.011834	0.999978	0.011834	0.999986	0.011834	0.999996	0.011467	0.999983	0.011467
	0.999993	0.015779	0.999972	0.015779	0.999985	0.015779	0.999965	0.015779	0.999995	0.01529	0.999953	0.01529
	0.999964	0.019724	0.999971	0.019724	0.99996	0.019724	0.999899	0.019724	0.999987	0.019112	0.999877	0.019112
	0.999943	0.023669	0.99995	0.023669	0.999953	0.023669	0.999896	0.023669	0.999982	0.022935	0.999904	0.022935
	0.999942	0.027613	0.999932	0.027613	0.999969	0.027613	0.999819	0.027613	0.999969	0.026757	0.999887	0.026757
	0.999931	0.031558	0.999907	0.031558	0.999948	0.031558	0.999841	0.031558	0.99996	0.03058	0.999908	0.03058
	0.999884	0.035503	0.999868	0.035503	0.999892	0.035503	0.999758	0.035503	0.999956	0.034402	0.999911	0.034402
	0.999819	0.039448	0.999827	0.039448	0.999852	0.039448	0.999616	0.039448	0.999914	0.038225	0.999821	0.038225
	0.999754	0.043393	0.99975	0.043393	0.999838	0.043393	0.999411	0.043393	0.999903	0.042047	0.999743	0.042047
	0.999665	0.047337	0.999701	0.047337	0.999778	0.047337	0.999106	0.047337	0.999881	0.045869	0.999654	0.045869
	0.999676	0.051282	0.999707	0.051282	0.999776	0.051282	0.999052	0.051282	0.999765	0.049692	0.999512	0.049692
	0.999627	0.055227	0.99952	0.055227	0.999667	0.055227	0.998903	0.055227	0.999635	0.053514	0.999385	0.053514
	0.999526	0.059172	0.999272	0.059172	0.999448	0.059172	0.99785	0.059172	0.999414	0.057337	0.998984	0.057337
	0.999386	0.063116	0.999149	0.063116	0.999373	0.063116	0.997208	0.063116	0.999369	0.061159	0.998634	0.061159
	0.999053	0.067061	0.99906	0.067061	0.999363	0.067061	0.997547	0.067061	0.999382	0.064982	0.998496	0.064982
	0.99897	0.071006	0.999048	0.071006	0.999297	0.071006	0.998086	0.071006	0.999291	0.068804	0.99864	0.068804
	0.999083	0.074951	0.999039	0.074951	0.999345	0.074951	0.998172	0.074951	0.999424	0.072627	0.99872	0.072627
	0.999136	0.078895	0.999081	0.078895	0.999358	0.078895	0.99803	0.078895	0.99939	0.076449	0.998452	0.076449
	0.999206	0.08284	0.999147	0.08284	0.999199	0.08284	0.99797	0.08284	0.999306	0.080272	0.998448	0.080272
	0.999132	0.086785	0.999033	0.086785	0.999085	0.086785	0.997153	0.086785	0.999269	0.084094	0.998352	0.084094
	0.998911	0.09073	0.998805	0.09073	0.999036	0.09073	0.996758	0.09073	0.999204	0.087916	0.99792	0.087916
	0.998891	0.094675	0.998838	0.094675	0.998911	0.094675	0.996745	0.094675	0.999073	0.091739	0.99733	0.091739
	0.998824	0.098619	0.998776	0.098619	0.998803	0.098619	0.996435	0.098619	0.998987	0.095561	0.99761	0.095561
	0.998415	0.102564	0.998319	0.102564	0.998639	0.102564	0.995518	0.102564	0.998909	0.099384	0.997642	0.099384
	0.997744	0.106509	0.997741	0.106509	0.998308	0.106509	0.994012	0.106509	0.998726	0.103206	0.996798	0.103206
	0.997128	0.110454	0.997061	0.110454	0.998036	0.110454	0.993139	0.110454	0.998436	0.107029	0.996159	0.107029
	0.996628	0.114398	0.996236	0.114398	0.997536	0.114398	0.991604	0.114398	0.997934	0.110851	0.995188	0.110851
	0.995834	0.118343	0.995437	0.118343	0.99644	0.118343	0.989313	0.118343	0.997367	0.114674	0.99359	0.114674
	0.994687	0.122288	0.994946	0.122288	0.995481	0.122288	0.986622	0.122288	0.996799	0.118496	0.992405	0.118496
	0.992364	0.126233	0.993736	0.126233	0.994112	0.126233	0.982316	0.126233	0.995774	0.122319	0.991031	0.122319
	0.989257	0.130178	0.99085	0.130178	0.991543	0.130178	0.974673	0.130178	0.994252	0.126141	0.98735	0.126141
	0.985934	0.134122	0.988208	0.134122	0.989138	0.134122	0.965911	0.134122	0.992709	0.129963	0.984122	0.129963
	0.98265	0.138067	0.986658	0.138067	0.986957	0.138067	0.96139	0.138067	0.991696	0.133786	0.979788	0.133786
	0.978406	0.142012	0.984539	0.142012	0.984919	0.142012	0.958614	0.142012	0.990154	0.137608	0.976284	0.137608
	0.973336	0.145957	0.98251	0.145957	0.983524	0.145957	0.955041	0.145957	0.988708	0.141431	0.975226	0.141431
	0.970541	0.149901	0.979765	0.149901	0.980088	0.149901	0.946484	0.149901	0.987932	0.145253	0.973022	0.145253
	0.968631	0.153846	0.977477	0.153846	0.97733	0.153846	0.938047	0.153846	0.985708	0.149076	0.969981	0.149076
	0.964068	0.157791	0.974799	0.157791	0.97526	0.157791	0.937697	0.157791	0.983847	0.152898	0.965694	0.152898
	0.958523	0.161736	0.9717	0.161736	0.970901	0.161736	0.933888	0.161736	0.982858	0.156721	0.959895	0.156721
	0.954201	0.16568	0.96897	0.16568	0.966376	0.16568	0.925481	0.16568	0.982109	0.160543	0.958872	0.160543
	0.949596	0.169625	0.96752	0.169625	0.963356	0.169625	0.914045	0.169625	0.980696	0.164366	0.953595	0.164366
	0.948079	0.17357	0.96664	0.17357	0.96631	0.17357	0.915909	0.17357	0.977309	0.168188	0.948004	0.168188
	0.948714	0.177515	0.969132	0.177515	0.970321	0.177515	0.924701	0.177515	0.977417	0.17201	0.948102	0.17201
	0.950053	0.18146	0.96944	0.18146	0.971754	0.18146	0.924909	0.18146	0.979621	0.175833	0.953078	0.175833
	0.94903	0.185404	0.969967	0.185404	0.972569	0.185404	0.921197	0.185404	0.978764	0.179655	0.953776	0.179655
	0.953762	0.189349	0.972591	0.189349	0.974432	0.189349	0.923082	0.189349	0.977556	0.183478	0.95157	0.183478
	0.958039	0.193294	0.974059	0.193294	0.975511	0.193294	0.931386	0.193294	0.978998	0.1873	0.952921	0.1873
	0.95771	0.197239	0.974232	0.197239	0.975052	0.197239	0.934259	0.197239	0.981401	0.191123	0.955521	0.191123
	0.956896	0.201183	0.973783	0.201183	0.974793	0.201183	0.931015	0.201183	0.981942	0.194945	0.956402	0.194945
	0.955188	0.205128	0.97352	0.205128	0.973986	0.205128	0.929227	0.205128	0.982093	0.198768	0.956451	0.198768
	0.95289	0.209073	0.971724	0.209073	0.970668	0.209073	0.925417	0.209073	0.982358	0.20259	0.956218	0.20259
	0.948166	0.213018	0.9683	0.213018	0.966473	0.213018	0.916548	0.213018	0.98138	0.206413	0.952898	0.206413
	0.942816	0.216963	0.964022	0.216963	0.961524	0.216963	0.902069	0.216963	0.979522	0.210235	0.94856	0.210235
	0.9353	0.220907	0.958783	0.220907	0.956956	0.220907	0.887565	0.220907	0.975926	0.214057	0.944042	0.214057
	0.928834	0.224852	0.951347	0.224852	0.953545	0.224852	0.879237	0.224852	0.972349	0.21788	0.938086	0.21788
	0.917629	0.228797	0.943628	0.228797	0.947725	0.228797	0.867222	0.228797	0.968427	0.221702	0.930397	0.221702
	0.906636	0.232742	0.940911	0.232742	0.939922	0.232742	0.850539	0.232742	0.965543	0.225525	0.923834	0.225525
	0.891923	0.236686	0.937735	0.236686	0.92548	0.236686	0.821922	0.236686	0.960656	0.229347	0.912098	0.229347
	0.876177	0.240631	0.925016	0.240631	0.912446	0.240631	0.786643	0.240631	0.954978	0.23317	0.899253	0.23317
	0.868253	0.244576	0.909244	0.244576	0.900725	0.244576	0.769899	0.244576	0.947749	0.236992	0.883128	0.236992
	0.853286	0.248521	0.894124	0.248521	0.885004	0.248521	0.742566	0.248521	0.93827	0.240815	0.859213	0.240815
	0.833671	0.252465	0.880422	0.252465	0.87056	0.252465	0.71674	0.252465	0.932472	0.244637	0.847071	0.244637
	0.808611	0.25641	0.8649	0.25641	0.850721	0.25641	0.677021	0.25641	0.925113	0.24846	0.83051	0.24846
	0.780509	0.260355	0.850594	0.260355	0.834539	0.260355	0.62617	0.260355	0.914349	0.252282	0.81854	0.252282
	0.764877	0.2643	0.834637	0.2643	0.819673	0.2643	0.595238	0.2643	0.903438	0.256104	0.793972	0.256104
	0.752639	0.268245	0.816117	0.268245	0.794344	0.268245	0.575003	0.268245	0.891337	0.259927	0.76621	0.259927
	0.71667	0.272189	0.789379	0.272189	0.767121	0.272189	0.520242	0.272189	0.880868	0.263749	0.739925	0.263749
	0.690835	0.276134	0.77453	0.276134	0.747132	0.276134	0.476217	0.276134	0.868232	0.267572	0.709225	0.267572
	0.675136	0.280079	0.7578	0.280079	0.732067	0.280079	0.45972	0.280079	0.847277	0.271394	0.671898	0.271394
	0.624308	0.284024	0.712288	0.284024	0.696446	0.284024	0.429038	0.284024	0.832852	0.275217	0.646436	0.275217
	0.567167	0.287968	0.662291	0.287968	0.646876	0.287968	0.375707	0.287968	0.825733	0.279039	0.62682	0.279039
	0.540422	0.291913	0.617696	0.291913	0.60117	0.291913	0.349486	0.291913	0.805274	0.282862	0.593451	0.282862
	0.508898	0.295858	0.590874	0.295858	0.559919	0.295858	0.333028	0.295858	0.774598	0.286684	0.548932	0.286684
	0.452078	0.299803	0.55988	0.299803	0.499664	0.299803	0.274513	0.299803	0.745763	0.290507	0.508327	0.290507
	0.389195	0.303748	0.494907	0.303748	0.444613	0.303748	0.222046	0.303748	0.71863	0.294329	0.470251	0.294329
	0.335283	0.307692	0.417839	0.307692	0.402664	0.307692	0.174896	0.307692	0.699907	0.298151	0.424746	0.298151
	0.311355	0.311637	0.394049	0.311637	0.373488	0.311637	0.15425	0.311637	0.664911	0.301974	0.387031	0.301974
	0.296657	0.315582	0.385641	0.315582	0.334734	0.315582	0.117907	0.315582	0.620623	0.305796	0.320339	0.305796
	0.264377	0.319527	0.346573	0.319527	0.295752	0.319527	0.099906	0.319527	0.581175	0.309619	0.266911	0.309619
	0.216679	0.323471	0.317428	0.323471	0.253423	0.323471	0.076657	0.323471	0.567329	0.313441	0.254551	0.313441
	0.161041	0.327416	0.281922	0.327416	0.217234	0.327416	0.077089	0.327416	0.546999	0.317264	0.232924	0.317264
	0.172013	0.331361	0.226506	0.331361	0.210923	0.331361	0.073095	0.331361	0.498964	0.321086	0.206928	0.321086
	0.171403	0.335306	0.187727	0.335306	0.174688	0.335306	0.080029	0.335306	0.470601	0.324909	0.180817	0.324909
	0.148814	0.33925	0.166838	0.33925	0.128826	0.33925	0.06641	0.33925	0.446539	0.328731	0.144422	0.328731
	0.125296	0.343195	0.161864	0.343195	0.115275	0.343195	0.048485	0.343195	0.407888	0.332554	0.124084	0.332554
	0.113818	0.34714	0.150772	0.34714	0.102818	0.34714	0.045802	0.34714	0.379564	0.336376	0.097963	0.336376
	0.091171	0.351085	0.137142	0.351085	0.09283	0.351085	0.039281	0.351085	0.363818	0.340198	0.069214	0.340198
	0.086458	0.35503	0.128633	0.35503	0.079223	0.35503	0.058774	0.35503	0.367005	0.344021	0.067328	0.344021
	0.051732	0.358974	0.103565	0.358974	0.069518	0.358974	0.045721	0.358974	0.327041	0.347843	0.073568	0.347843
	0.028596	0.362919	0.084799	0.362919	0.043952	0.362919	0.030243	0.362919	0.302252	0.351666	0.063181	0.351666
	0.067179	0.366864	0.07981	0.366864	0.041575	0.366864	0.023104	0.366864	0.302896	0.355488	0.04656	0.355488
	0.068387	0.370809	0.081023	0.370809	0.046686	0.370809	0.020484	0.370809	0.286236	0.359311	0.041314	0.359311
	0.029353	0.374753	0.069469	0.374753	0.032674	0.374753	0.015737	0.374753	0.274051	0.363133	0.030621	0.363133
	0.012912	0.378698	0.050874	0.378698	0.024064	0.378698	0.012829	0.378698	0.248926	0.366956	0.014375	0.366956
	0.033586	0.382643	0.038644	0.382643	0.017865	0.382643	0.009207	0.382643	0.195478	0.370778	0.013898	0.370778
	0.032475	0.386588	0.010601	0.386588	0.033665	0.386588	0.004783	0.386588	0.175393	0.374601	0.019745	0.374601
	0.024839	0.390533	0.004088	0.390533	0.038169	0.390533	0.019642	0.390533	0.183543	0.378423	0.017406	0.378423
	0.031232	0.394477	0.017676	0.394477	0.016736	0.394477	0.014821	0.394477	0.173001	0.382245	0.004799	0.382245
	0.029446	0.398422	0.047884	0.398422	0.00131	0.398422	-0.02638	0.398422	0.169743	0.386068	0.027128	0.386068
	0.033794	0.402367	0.080422	0.402367	0.010889	0.402367	-0.01239	0.402367	0.16417	0.38989	0.023092	0.38989
	0.033345	0.406312	0.062715	0.406312	0.009265	0.406312	0.00322	0.406312	0.170625	0.393713	0.013739	0.393713
	0.031849	0.410256	0.045677	0.410256	0.006436	0.410256	0.016522	0.410256	0.164124	0.397535	0.011266	0.397535
	0.045887	0.414201	0.035331	0.414201	-0.00959	0.414201	0.012897	0.414201	0.135273	0.401358	-0.00215	0.401358
	0.028869	0.418146	0.019434	0.418146	-0.0129	0.418146	0.013376	0.418146	0.116349	0.40518	0.014131	0.40518
	0.008168	0.422091	0.01865	0.422091	-0.00532	0.422091	0.006879	0.422091	0.126227	0.409003	-0.01064	0.409003
	0.02448	0.426035	0.029938	0.426035	-0.01378	0.426035	0.00963	0.426035	0.136694	0.412825	-0.00872	0.412825
	0.016847	0.42998	0.017949	0.42998	-0.02564	0.42998	0.009959	0.42998	0.153086	0.416648	-0.01036	0.416648
	-0.01992	0.433925	0.006897	0.433925	-0.0061	0.433925	0.004553	0.433925	0.144745	0.42047	0.001333	0.42047
	-0.01521	0.43787	-0.000280392	0.43787	0.012416	0.43787	0.002478	0.43787	0.127161	0.424292	0.010742	0.424292
	0.013763	0.441815	0.002453	0.441815	0.021271	0.441815	0.00477	0.441815	0.116709	0.428115	0.014216	0.428115
	0.011099	0.445759	-0.00553	0.445759	-0.00889	0.445759	0.005959	0.445759	0.125755	0.431937	-0.00346	0.431937
	-0.01075	0.449704	-0.000520021	0.449704	-0.02541	0.449704	0.013048	0.449704	0.125614	0.43576	-0.00573	0.43576
	-0.01531	0.453649	0.014186	0.453649	-0.01428	0.453649	0.016414	0.453649	0.118618	0.439582	0.018644	0.439582
	-0.00729	0.457594	0.033442	0.457594	-0.000197986	0.457594	0.023279	0.457594	0.13104	0.443405	0.01136	0.443405
	-0.00682	0.461538	0.029143	0.461538	-0.00428	0.461538	0.009857	0.461538	0.125023	0.447227	-0.00269	0.447227
	0.007542	0.465483	0.022489	0.465483	0.003098	0.465483	-0.00939	0.465483	0.103774	0.45105	0.013341	0.45105
	0.035852	0.469428	0.019373	0.469428	0.012569	0.469428	-0.01105	0.469428	0.099999	0.454872	0.014536	0.454872
	0.033081	0.473373	-0.00985	0.473373	0.011055	0.473373	0.002575	0.473373	0.11329	0.458695	-0.00728	0.458695
	0.006255	0.477318	-0.00965	0.477318	0.001471	0.477318	0.010906	0.477318	0.104538	0.462517	-0.00166	0.462517
	-0.00504	0.481262	-0.00667	0.481262	0.006519	0.481262	-0.01843	0.481262	0.101212	0.466339	0.006995	0.466339
	0.001263	0.485207	-0.00622	0.485207	0.007882	0.485207	-0.01516	0.485207	0.100126	0.470162	0.002847	0.470162
	-0.00353	0.489152	0.00449	0.489152	0.008746	0.489152	-0.00765	0.489152	0.097566	0.473984	-0.01105	0.473984
	-0.00909	0.493097	0.010957	0.493097	0.006522	0.493097	0.006217	0.493097	0.087549	0.477807	-0.000452038	0.477807
									0.097738	0.481629	-0.01313	0.481629
									0.107699	0.485452	-0.00974	0.485452
									0.120988	0.489274	0.006385	0.489274
									0.118869	0.493097	0.012811	0.493097

## Sheet: Figure 5c
	Trj_1		Trj_2		Trj_3		Trj_4
	Simulation Times (ns)	RMSD of Calcium ions (Å)	Simulation Times (ns)	RMSD of Calcium ions (Å)	Simulation Times (ns)	RMSD of Calcium ions (Å)	Simulation Times (ns)	RMSD of Calcium ions (Å)
	0	7e-06	0	7e-06	0	7e-06	0	7e-06
	0.1	0.540966	0.1	0.928698	0.1	0.728696	0.1	0.558356
	0.2	0.404878	0.2	0.768329	0.2	0.27778	0.2	0.430469
	0.3	0.361538	0.3	0.591787	0.3	0.590903	0.3	0.702271
	0.4	0.421089	0.4	0.615913	0.4	0.508339	0.4	0.808781
	0.5	0.596455	0.5	0.586171	0.5	0.599388	0.5	0.631024
	0.6	0.930845	0.6	0.672736	0.6	0.882079	0.6	0.566552
	0.7	0.671714	0.7	0.326909	0.7	1.05103	0.7	0.916295
	0.8	0.81942	0.8	0.458845	0.8	0.980911	0.8	1.03819
	0.9	0.764514	0.9	0.825574	0.9	0.817429	0.9	0.965142
	1	0.750878	1	0.575197	1	0.68569	1	0.953479
	1.1	1.08899	1.1	0.669687	1.1	0.907934	1.1	1.2426
	1.2	1.03925	1.2	1.03934	1.2	0.891019	1.2	0.884087
	1.3	1.0197	1.3	0.4217	1.3	0.986612	1.3	1.19495
	1.4	1.10368	1.4	0.595222	1.4	1.05914	1.4	0.953209
	1.5	1.03501	1.5	0.435069	1.5	1.00661	1.5	1.23932
	1.6	1.15284	1.6	0.651071	1.6	1.03077	1.6	1.23908
	1.7	1.08703	1.7	0.645028	1.7	0.901626	1.7	1.24204
	1.8	0.87611	1.8	0.697449	1.8	1.32092	1.8	0.783517
	1.9	0.927607	1.9	0.987739	1.9	1.28984	1.9	1.19647
	2	1.46822	2	0.728077	2	1.09095	2	1.30486
	2.1	1.10243	2.1	0.463254	2.1	1.4464	2.1	0.873907
	2.2	0.96466	2.2	0.776595	2.2	1.43522	2.2	0.837338
	2.3	1.38125	2.3	1.1177	2.3	1.06602	2.3	1.25416
	2.4	1.32124	2.4	0.87513	2.4	1.10876	2.4	0.706812
	2.5	1.44873	2.5	1.12457	2.5	1.05935	2.5	1.4121
	2.6	1.07863	2.6	1.10373	2.6	1.15736	2.6	1.48953
	2.7	1.23403	2.7	1.19337	2.7	1.57063	2.7	1.4227
	2.8	1.50194	2.8	1.12273	2.8	1.35964	2.8	1.49205
	2.9	1.55671	2.9	1.33317	2.9	1.06103	2.9	1.53136
	3	1.58337	3	1.26638	3	0.601656	3	1.34578
	3.1	1.30071	3.1	1.20446	3.1	0.814951	3.1	1.10203
	3.2	1.26193	3.2	1.2296	3.2	0.95231	3.2	1.46706
	3.3	1.24082	3.3	1.20218	3.3	1.48077	3.3	1.57329
	3.4	1.67546	3.4	0.919211	3.4	1.46613	3.4	1.44168
	3.5	1.32807	3.5	1.45954	3.5	1.16064	3.5	1.50084
	3.6	1.6135	3.6	0.673919	3.6	1.05255	3.6	1.29684
	3.7	1.66925	3.7	0.970613	3.7	1.08929	3.7	1.36314
	3.8	0.935537	3.8	0.784113	3.8	1.24571	3.8	1.34949
	3.9	1.20931	3.9	0.680363	3.9	1.25096	3.9	1.52882
	4	1.21593	4	0.648768	4	1.21284	4	1.36292
	4.1	1.28778	4.1	0.735497	4.1	1.04621	4.1	1.19084
	4.2	1.28058	4.2	0.641692	4.2	0.871635	4.2	1.41226
	4.3	0.981075	4.3	0.820469	4.3	1.1087	4.3	1.32853
	4.4	0.849815	4.4	0.756329	4.4	1.00855	4.4	0.941466
	4.5	1.0299	4.5	0.71982	4.5	0.952136	4.5	1.01434
	4.6	1.0039	4.6	0.899365	4.6	0.896441	4.6	1.34158
	4.7	1.41208	4.7	1.00216	4.7	0.876481	4.7	1.32137
	4.8	1.02116	4.8	1.22787	4.8	1.0471	4.8	1.33537
	4.9	1.17517	4.9	0.832864	4.9	1.26143	4.9	1.3269
	5	1.47157	5	0.953987	5	1.0778	5	1.28645
	5.1	1.28208	5.1	1.06647	5.1	1.05124	5.1	1.78224
	5.2	1.58908	5.2	1.00348	5.2	1.29403	5.2	1.47684
	5.3	1.09326	5.3	0.95429	5.3	1.19971	5.3	1.42449
	5.4	1.43725	5.4	0.982767	5.4	1.13306	5.4	1.93917
	5.5	1.40799	5.5	1.17195	5.5	1.2449	5.5	1.5713
	5.6	1.40305	5.6	0.668919	5.6	0.975659	5.6	1.77066
	5.7	1.30779	5.7	0.719833	5.7	1.2289	5.7	1.83063
	5.8	1.20721	5.8	1.0448	5.8	1.33276	5.8	2.01255
	5.9	1.27027	5.9	0.949394	5.9	1.05834	5.9	2.14
	6	1.3672	6	0.677409	6	1.06937	6	1.76819
	6.1	1.08235	6.1	1.10122	6.1	1.16039	6.1	1.79184
	6.2	1.22876	6.2	0.875027	6.2	1.09073	6.2	2.13836
	6.3	1.35924	6.3	0.757582	6.3	1.01056	6.3	2.20257
	6.4	1.52227	6.4	0.758731	6.4	1.34855	6.4	2.26001
	6.5	1.03584	6.5	1.00256	6.5	1.28599	6.5	2.50493
	6.6	1.1269	6.6	1.05432	6.6	1.03603	6.6	2.09924
	6.7	1.1915	6.7	1.02279	6.7	1.3337	6.7	1.93633
	6.8	1.44904	6.8	0.771946	6.8	1.19204	6.8	1.65483
	6.9	1.27922	6.9	0.689368	6.9	1.30352	6.9	2.01602
	7	1.25535	7	0.778393	7	1.60846	7	1.96028
	7.1	1.11086	7.1	1.04248	7.1	1.63913	7.1	2.25703
	7.2	1.32676	7.2	1.16683	7.2	1.28582	7.2	1.76673
	7.3	1.47391	7.3	1.07875	7.3	1.68733	7.3	2.19769
	7.4	1.53472	7.4	1.24399	7.4	1.39151	7.4	1.57644
	7.5	1.50146	7.5	1.00795	7.5	1.33636	7.5	1.64855
	7.6	1.56296	7.6	1.30228	7.6	1.37078	7.6	1.88183
	7.7	1.68177	7.7	1.34595	7.7	1.42947	7.7	1.58161
	7.8	1.53808	7.8	1.3337	7.8	1.30721	7.8	1.16615
	7.9	1.72665	7.9	1.34173	7.9	1.52931	7.9	1.21781
	8	1.77624	8	1.09212	8	1.43023	8	1.47893
	8.1	1.37389	8.1	1.4909	8.1	1.66709	8.1	1.69539
	8.2	1.35127	8.2	1.0946	8.2	1.59263	8.2	1.37092
	8.3	1.93559	8.3	1.4773	8.3	1.60853	8.3	1.44531
	8.4	1.66487	8.4	0.876015	8.4	1.72066	8.4	1.64723
	8.5	1.8108	8.5	1.13083	8.5	1.97335	8.5	1.8033
	8.6	1.74594	8.6	0.959167	8.6	1.72512	8.6	1.43542
	8.7	1.56288	8.7	1.31064	8.7	1.48726	8.7	1.48988
	8.8	1.66946	8.8	1.32464	8.8	1.48741	8.8	1.50759
	8.9	1.23952	8.9	1.12178	8.9	1.41679	8.9	1.6144
	9	1.46679	9	1.21753	9	1.3921	9	1.66227
	9.1	1.56059	9.1	0.952167	9.1	1.77334	9.1	1.76239
	9.2	1.66914	9.2	1.4812	9.2	1.55574	9.2	1.79197
	9.3	1.43283	9.3	1.45258	9.3	1.71486	9.3	1.32713
	9.4	1.54843	9.4	1.57723	9.4	1.77495	9.4	1.50137
	9.5	1.55675	9.5	1.52828	9.5	1.68073	9.5	1.55382
	9.6	1.4472	9.6	1.2275	9.6	1.59677	9.6	1.68505
	9.7	1.92274	9.7	1.39483	9.7	1.6033	9.7	1.36869
	9.8	1.88021	9.8	1.42428	9.8	1.84021	9.8	1.32907
	9.9	1.66024	9.9	0.970907	9.9	1.30024	9.9	1.44859
	10	1.56839	10	1.16356	10	1.62599	10	1.48263
	10.1	1.76362	10.1	0.784504	10.1	1.37721	10.1	1.73862
	10.2	1.87232	10.2	1.18561	10.2	1.51934	10.2	1.64216
	10.3	1.73558	10.3	1.12543	10.3	1.44979	10.3	1.78066
	10.4	1.78656	10.4	1.00105	10.4	1.32349	10.4	1.80406
	10.5	1.94741	10.5	1.14741	10.5	1.473	10.5	1.48388
	10.6	1.71306	10.6	1.15572	10.6	1.48698	10.6	1.60339
	10.7	1.58266	10.7	1.34927	10.7	1.16882	10.7	1.69017
	10.8	1.30566	10.8	1.44313	10.8	1.63515	10.8	1.74697
	10.9	1.35174	10.9	1.37107	10.9	1.59168	10.9	1.84341
	11	1.50096	11	1.52072	11	1.41011	11	1.48059
	11.1	1.32364	11.1	1.30498	11.1	1.38733	11.1	1.59893
	11.2	1.71466	11.2	1.58446	11.2	1.48367	11.2	1.39227
	11.3	1.61165	11.3	1.49041	11.3	1.50535	11.3	1.08851
	11.4	1.7583	11.4	1.59828	11.4	1.33753	11.4	1.78887
	11.5	1.76966	11.5	1.28307	11.5	1.4685	11.5	1.65892
	11.6	1.83248	11.6	1.40487	11.6	1.26189	11.6	1.54747
	11.7	1.6718	11.7	1.30287	11.7	1.12334	11.7	1.56877
	11.8	1.85601	11.8	1.5455	11.8	1.47181	11.8	1.69341
	11.9	1.80206	11.9	1.29882	11.9	1.07567	11.9	1.83292
	12	1.61603	12	1.27802	12	1.38138	12	1.73003
	12.1	1.55282	12.1	1.42791	12.1	1.07883	12.1	1.3952
	12.2	1.8689	12.2	1.26339	12.2	1.20905	12.2	1.84707
	12.3	1.51151	12.3	1.38867	12.3	1.03446	12.3	1.63175
	12.4	1.35456	12.4	1.50884	12.4	1.1116	12.4	1.79585
	12.5	1.35536	12.5	1.46373	12.5	0.961567	12.5	1.70337
	12.6	1.30659	12.6	1.53169	12.6	0.948792	12.6	1.50497
	12.7	1.27124	12.7	1.66012	12.7	0.837442	12.7	1.60804
	12.8	1.36572	12.8	1.64908	12.8	0.997296	12.8	1.5912
	12.9	1.12345	12.9	1.78836	12.9	1.27482	12.9	1.53154
	13	1.46531	13	1.72338	13	0.682446	13	1.47062
	13.1	1.56308	13.1	2.17747	13.1	0.958623	13.1	1.44168
	13.2	1.53012	13.2	1.64793	13.2	1.06798	13.2	1.86812
	13.3	1.21437	13.3	1.76366	13.3	1.36941	13.3	1.64094
	13.4	1.48829	13.4	1.55719	13.4	1.38649	13.4	1.45633
	13.5	1.51898	13.5	1.66957	13.5	1.30832	13.5	1.37569
	13.6	1.36499	13.6	1.715	13.6	1.43479	13.6	1.63248
	13.7	1.44847	13.7	1.74503	13.7	1.45824	13.7	1.36427
	13.8	1.44005	13.8	1.75402	13.8	1.40297	13.8	1.1123
	13.9	1.33061	13.9	1.73042	13.9	1.44643	13.9	1.47597
	14	2.02368	14	1.5469	14	1.41592	14	1.65562
	14.1	1.91675	14.1	1.42962	14.1	1.30073	14.1	1.65292
	14.2	1.49325	14.2	1.85033	14.2	1.73408	14.2	1.58424
	14.3	1.66361	14.3	1.70923	14.3	1.92981	14.3	1.81395
	14.4	1.93444	14.4	1.66804	14.4	1.40145	14.4	1.89921
	14.5	1.81288	14.5	1.76653	14.5	1.72709	14.5	1.59429
	14.6	1.82927	14.6	1.9684	14.6	1.52956	14.6	1.64588
	14.7	1.85823	14.7	1.67469	14.7	1.69959	14.7	1.78026
	14.8	1.88205	14.8	1.49784	14.8	1.65339	14.8	1.69165
	14.9	1.601	14.9	1.40759	14.9	1.75226	14.9	1.96502
	15	1.70119	15	1.32236	15	1.86945	15	1.77008
	15.1	1.63168	15.1	1.64175	15.1	1.93865	15.1	1.79643
	15.2	1.4714	15.2	1.77334	15.2	1.7886	15.2	1.63937
	15.3	1.31742	15.3	1.49958	15.3	1.67344	15.3	1.39099
	15.4	1.37124	15.4	1.62414	15.4	1.85781	15.4	1.7041
	15.5	1.57868	15.5	1.76734	15.5	1.54129	15.5	1.7274
	15.6	1.87754	15.6	1.44112	15.6	1.93828	15.6	1.9705
	15.7	1.67044	15.7	1.56658	15.7	1.50671	15.7	1.67461
	15.8	1.26312	15.8	1.53958	15.8	1.62987	15.8	1.8594
	15.9	1.53633	15.9	1.79012	15.9	1.8721	15.9	1.81401
	16	1.29719	16	1.69907	16	1.6327	16	2.2662
	16.1	1.35957	16.1	1.77177	16.1	1.90071	16.1	1.94245
	16.2	1.71283	16.2	1.23165	16.2	1.65298	16.2	1.61932
	16.3	1.84791	16.3	1.57261	16.3	1.51397	16.3	1.6984
	16.4	1.66739	16.4	1.85191	16.4	1.4659	16.4	1.71032
	16.5	1.83091	16.5	1.44554	16.5	1.91106	16.5	1.74918
	16.6	1.39377	16.6	1.35722	16.6	1.79011	16.6	1.53296
	16.7	1.52485	16.7	2.03995	16.7	1.7415	16.7	1.78524
	16.8	1.53115	16.8	1.85276	16.8	1.31817	16.8	1.39313
	16.9	2.02673	16.9	1.47776	16.9	1.12358	16.9	1.90836
	17	2.1256	17	1.48185	17	1.28901	17	1.54058
	17.1	1.63996	17.1	1.83851	17.1	1.20449	17.1	1.73733
	17.2	1.61743	17.2	1.4142	17.2	1.24153	17.2	1.76396
	17.3	2.11262	17.3	1.60147	17.3	1.38751	17.3	1.55603
	17.4	1.75166	17.4	1.53179	17.4	1.46985	17.4	1.6996
	17.5	1.72259	17.5	1.66065	17.5	1.48499	17.5	1.67465
	17.6	1.52879	17.6	0.977778	17.6	1.35293	17.6	1.52477
	17.7	1.58419	17.7	1.50003	17.7	1.22504	17.7	1.4877
	17.8	1.68298	17.8	1.27595	17.8	1.30715	17.8	1.81344
	17.9	1.61533	17.9	1.11311	17.9	1.40155	17.9	1.30691
	18	1.91975	18	1.52992	18	1.37564	18	1.62853
	18.1	1.6486	18.1	1.62804	18.1	1.34889	18.1	1.47977
	18.2	1.75288	18.2	1.62143	18.2	1.43216	18.2	1.75622
	18.3	1.75023	18.3	1.5565	18.3	1.39525	18.3	1.77221
	18.4	1.98254	18.4	1.41565	18.4	1.06181	18.4	1.54384
	18.5	1.6498	18.5	1.48229	18.5	1.54832	18.5	1.32891
	18.6	1.65842	18.6	1.32065	18.6	1.0607	18.6	1.59258
	18.7	1.66271	18.7	1.46555	18.7	1.05465	18.7	1.51909
	18.8	1.78663	18.8	1.15379	18.8	1.2371	18.8	1.87498
	18.9	1.64288	18.9	1.5241	18.9	1.36161	18.9	1.89139
	19	1.65196	19	1.1905	19	1.38656	19	1.63987
	19.1	1.67925	19.1	1.45995	19.1	1.19281	19.1	1.85875
	19.2	1.79833	19.2	1.68599	19.2	1.58612	19.2	1.65885
	19.3	2.01775	19.3	1.64799	19.3	1.28451	19.3	1.58747
	19.4	1.69933	19.4	1.3829	19.4	1.48887	19.4	1.57423
	19.5	1.90488	19.5	1.6227	19.5	1.44494	19.5	1.70959
	19.6	1.78977	19.6	1.59877	19.6	1.8086	19.6	1.57206
	19.7	1.8719	19.7	1.68167	19.7	1.63189	19.7	1.26731
	19.8	1.58754	19.8	2.03947	19.8	1.30697	19.8	1.54297
	19.9	1.87875	19.9	1.88119	19.9	1.10616	19.9	1.69398
	20	1.89366	20	1.74205	20	1.33702	20	1.64083
	20.1	2.00325	20.1	1.67906	20.1	1.37668	20.1	1.66496
	20.2	1.73917	20.2	1.58814	20.2	1.30572	20.2	1.71187
	20.3	1.9413	20.3	1.73754	20.3	1.14627	20.3	1.94966
	20.4	1.56636	20.4	1.57016	20.4	1.57646	20.4	1.89226
	20.5	1.91611	20.5	1.83554	20.5	1.45487	20.5	1.6559
	20.6	1.67081	20.6	2.03868	20.6	1.46858	20.6	1.51179
	20.7	1.5401	20.7	1.49982	20.7	1.43453	20.7	1.86614
	20.8	1.43943	20.8	1.84361	20.8	1.15459	20.8	1.77855
	20.9	1.63358	20.9	1.51134	20.9	1.35538	20.9	1.38751
	21	1.64254	21	1.21955	21	1.48484	21	1.7157
	21.1	1.13868	21.1	1.50727	21.1	1.51609	21.1	1.56422
	21.2	1.34623	21.2	1.6257	21.2	1.45008	21.2	1.36736
	21.3	1.61793	21.3	1.51517	21.3	1.6414	21.3	1.68175
	21.4	1.83559	21.4	1.20943	21.4	1.69128	21.4	1.50462
	21.5	1.85491	21.5	1.5899	21.5	1.6696	21.5	0.952523
	21.6	1.55981	21.6	1.51337	21.6	1.54287	21.6	1.19666
	21.7	1.64219	21.7	1.2706	21.7	1.74774	21.7	1.30013
	21.8	1.79472	21.8	1.58438	21.8	1.72975	21.8	1.16234
	21.9	1.4004	21.9	1.58751	21.9	1.62751	21.9	0.690196
	22	1.55924	22	1.18839	22	1.53679	22	0.848192
	22.1	1.76985	22.1	1.78135	22.1	1.62928	22.1	1.1768
	22.2	1.37231	22.2	1.36506	22.2	1.39321	22.2	1.1082
	22.3	1.31633	22.3	0.994984	22.3	1.47701	22.3	1.40029
	22.4	1.40197	22.4	1.29151	22.4	1.45228	22.4	1.47596
	22.5	1.62888	22.5	0.842102	22.5	1.46263	22.5	1.39203
	22.6	1.37998	22.6	0.948857	22.6	1.54568	22.6	1.42288
	22.7	1.33647	22.7	0.97251	22.7	1.5273	22.7	1.36744
	22.8	1.53606	22.8	1.17255	22.8	1.65318	22.8	1.31563
	22.9	1.75802	22.9	1.16227	22.9	1.1981	22.9	1.48774
	23	1.53238	23	1.19426	23	1.70301	23	1.45333
	23.1	1.62293	23.1	1.12702	23.1	1.93197	23.1	0.995014
	23.2	1.48979	23.2	1.28314	23.2	1.78945	23.2	0.684124
	23.3	1.37538	23.3	1.05699	23.3	1.70358	23.3	1.18409
	23.4	1.47339	23.4	1.22072	23.4	1.86132	23.4	0.980747
	23.5	1.49364	23.5	1.28679	23.5	1.60092	23.5	1.17476
	23.6	1.43735	23.6	1.22823	23.6	2.05387	23.6	1.24628
	23.7	1.74549	23.7	1.295	23.7	2.23364	23.7	1.47789
	23.8	1.45992	23.8	1.12699	23.8	2.11875	23.8	1.67953
	23.9	1.46726	23.9	1.08818	23.9	2.09575	23.9	1.50353
	24	1.67045	24	1.19982	24	1.97268	24	1.70424
	24.1	1.77508	24.1	1.48749	24.1	1.96924	24.1	1.67209
	24.2	1.63975	24.2	1.07845	24.2	2.38871	24.2	1.69657
	24.3	2.05905	24.3	0.929553	24.3	2.11556	24.3	1.68907
	24.4	1.69984	24.4	1.05093	24.4	2.05767	24.4	1.44204
	24.5	1.81866	24.5	0.57941	24.5	2.16911	24.5	1.22518
	24.6	1.6765	24.6	0.939883	24.6	2.00118	24.6	1.41094
	24.7	1.59802	24.7	1.1656	24.7	2.1578	24.7	1.09715
	24.8	1.59162	24.8	1.24537	24.8	2.12439	24.8	1.40777
	24.9	1.68036	24.9	1.09389	24.9	1.8294	24.9	1.5194
	25	1.43483	25	0.895641	25	1.90542	25	1.39841
	25.1	1.48964	25.1	1.04853	25.1	1.44864	25.1	1.20814
	25.2	1.48142	25.2	1.12165	25.2	1.53101	25.2	1.14341
	25.3	1.43776	25.3	1.17541	25.3	1.61547	25.3	0.94541
	25.4	1.37892	25.4	1.07734	25.4	1.9067	25.4	1.1084
	25.5	1.42479	25.5	1.56315	25.5	1.84026	25.5	1.38927
	25.6	1.25602	25.6	0.960251	25.6	1.82232	25.6	1.31486
	25.7	1.44331	25.7	1.00625	25.7	1.93582	25.7	1.24858
	25.8	1.45719	25.8	1.02308	25.8	1.67929	25.8	1.50688
	25.9	1.49581	25.9	0.89062	25.9	1.68976	25.9	1.45002
	26	1.30371	26	1.25028	26	1.67117	26	1.43377
	26.1	1.31399	26.1	1.22353	26.1	1.85053	26.1	1.46165
	26.2	1.65534	26.2	0.900936	26.2	1.75741	26.2	1.97111
	26.3	1.49874	26.3	1.08109	26.3	1.98198	26.3	1.99115
	26.4	1.47476	26.4	1.12865	26.4	1.72894	26.4	2.4347
	26.5	1.21301	26.5	0.989693	26.5	1.68678	26.5	2.3788
	26.6	1.39309	26.6	1.18037	26.6	1.98395	26.6	1.94549
	26.7	1.55996	26.7	1.27221	26.7	1.8135	26.7	2.28778
	26.8	1.58997	26.8	0.99806	26.8	1.99096	26.8	1.87093
	26.9	1.27322	26.9	1.27646	26.9	1.72809	26.9	2.10357
	27	1.54079	27	0.907016	27	1.86126	27	2.03497
	27.1	1.65845	27.1	1.09435	27.1	2.13416	27.1	2.17404
	27.2	1.59474	27.2	0.958352	27.2	1.69864	27.2	2.11548
	27.3	1.54427	27.3	0.489234	27.3	1.75135	27.3	2.18953
	27.4	1.58712	27.4	0.855266	27.4	2.10752	27.4	2.33057
	27.5	1.69709	27.5	0.694457	27.5	1.70967	27.5	2.11396
	27.6	1.57031	27.6	0.936672	27.6	1.55734	27.6	1.7019
	27.7	1.50156	27.7	0.793126	27.7	1.45086	27.7	2.24628
	27.8	1.22513	27.8	0.755189	27.8	1.71293	27.8	2.43901
	27.9	1.56999	27.9	0.573278	27.9	1.67655	27.9	2.4901
	28	1.194	28	0.725585	28	1.80719	28	2.05976
	28.1	1.24654	28.1	0.91434	28.1	1.93664	28.1	1.915
	28.2	1.412	28.2	0.682097	28.2	1.51381	28.2	1.79331
	28.3	1.5405	28.3	0.821257	28.3	1.64975	28.3	2.20978
	28.4	1.3372	28.4	0.864497	28.4	1.63838	28.4	2.09641
	28.5	1.57823	28.5	0.779562	28.5	1.68641	28.5	2.1218
	28.6	1.39083	28.6	0.630729	28.6	1.47261	28.6	2.33055
	28.7	1.45127	28.7	0.81112	28.7	1.83639	28.7	2.08617
	28.8	1.68618	28.8	0.817205	28.8	1.92761	28.8	2.36144
	28.9	1.635	28.9	0.89788	28.9	1.58171	28.9	2.46916
	29	1.62026	29	0.916328	29	1.42144	29	2.18399
	29.1	1.72613	29.1	0.867493	29.1	1.55062	29.1	2.27907
	29.2	1.72746	29.2	0.698856	29.2	1.62136	29.2	1.94261
	29.3	1.60139	29.3	1.00104	29.3	1.41285	29.3	1.83458
	29.4	2.04362	29.4	1.09124	29.4	1.63142	29.4	1.98048
	29.5	2.01534	29.5	0.743041	29.5	1.42252	29.5	2.09941
	29.6	2.08208	29.6	0.524937	29.6	1.4853	29.6	1.88078
	29.7	2.07094	29.7	0.931431	29.7	1.18593	29.7	1.56218
	29.8	1.65474	29.8	0.72862	29.8	1.40171	29.8	1.93787
	29.9	1.95023	29.9	0.732813	29.9	1.66118	29.9	2.44354
	30	2.0838	30	0.866641	30	1.47651	30	1.79097
	30.1	1.94515	30.1	0.984509	30.1	1.61478	30.1	2.26829
	30.2	1.90211	30.2	1.00292	30.2	1.82374	30.2	2.04883
	30.3	2.01537	30.3	1.20008	30.3	1.74677	30.3	2.10669
	30.4	2.05182	30.4	0.915848	30.4	1.49261	30.4	2.21383
	30.5	2.15689	30.5	1.30321	30.5	1.5128	30.5	2.21892
	30.6	1.65472	30.6	0.978908	30.6	1.52905	30.6	1.85589
	30.7	2.09675	30.7	1.10917	30.7	1.47217	30.7	1.51885
	30.8	1.86864	30.8	1.45152	30.8	1.47363	30.8	2.00599
	30.9	2.00924	30.9	1.25931	30.9	1.55446	30.9	2.31129
	31	1.71059	31	1.20605	31	1.30146	31	2.44403
	31.1	1.92034	31.1	1.36272	31.1	1.34074	31.1	1.85695
	31.2	1.80439	31.2	1.04005	31.2	1.31959	31.2	1.91486
	31.3	1.66217	31.3	1.25418	31.3	1.70076	31.3	1.92628
	31.4	1.63148	31.4	1.07436	31.4	1.59918	31.4	2.63499
	31.5	1.86246	31.5	1.07067	31.5	1.51911	31.5	2.46807
	31.6	1.8301	31.6	1.48684	31.6	1.63791	31.6	1.90503
	31.7	1.95449	31.7	1.06612	31.7	1.46131	31.7	1.94257
	31.8	1.90325	31.8	1.38928	31.8	1.48548	31.8	2.10911
	31.9	2.08694	31.9	1.30083	31.9	1.68631	31.9	2.33556
	32	1.48229	32	1.18817	32	1.74202	32	2.41905
	32.1	1.93707	32.1	0.946787	32.1	1.7625	32.1	2.18152
	32.2	1.72224	32.2	0.989883	32.2	1.81475	32.2	2.18282
	32.3	1.92686	32.3	1.14305	32.3	1.66397	32.3	2.04071
	32.4	1.74145	32.4	1.02212	32.4	1.49115	32.4	1.89586
	32.5	1.62215	32.5	1.62691	32.5	1.55526	32.5	1.97445
	32.6	1.83832	32.6	1.25186	32.6	1.75821	32.6	1.57598
	32.7	1.6187	32.7	1.15632	32.7	1.95751	32.7	2.22825
	32.8	1.76597	32.8	1.27658	32.8	1.62961	32.8	2.3632
	32.9	1.47826	32.9	1.07984	32.9	1.70063	32.9	1.99849
	33	1.41026	33	1.22493	33	2.09089	33	2.09241
	33.1	1.65138	33.1	1.38307	33.1	2.06478	33.1	2.06516
	33.2	1.29376	33.2	1.42344	33.2	1.8935	33.2	2.17497
	33.3	1.59998	33.3	1.31324	33.3	1.85822	33.3	2.55768
	33.4	1.45359	33.4	0.918813	33.4	1.71709	33.4	2.30749
	33.5	1.55303	33.5	0.928158	33.5	1.50553	33.5	2.39499
	33.6	1.58853	33.6	0.947732	33.6	2.01204	33.6	2.52431
	33.7	1.6553	33.7	1.12928	33.7	1.7193	33.7	2.39934
	33.8	2.02746	33.8	0.972327	33.8	1.46778	33.8	2.33905
	33.9	1.65069	33.9	0.975568	33.9	1.82419	33.9	2.24552
	34	1.68658	34	1.05797	34	1.55707	34	2.23825
	34.1	1.55313	34.1	0.855596	34.1	1.78796	34.1	2.4914
	34.2	1.87195	34.2	1.0193	34.2	1.72028	34.2	2.31851
	34.3	1.85838	34.3	1.3782	34.3	1.56905	34.3	1.99132
	34.4	1.90604	34.4	1.47193	34.4	1.38874	34.4	2.20643
	34.5	1.56394	34.5	1.31836	34.5	1.21619	34.5	2.20757
	34.6	1.68122	34.6	1.35591	34.6	1.39548	34.6	1.87384
	34.7	1.66908	34.7	1.4225	34.7	1.57062	34.7	2.00981
	34.8	1.65071	34.8	1.04929	34.8	1.11206	34.8	2.03058
	34.9	1.94207	34.9	1.30259	34.9	1.37673	34.9	1.84475
	35	1.98756	35	1.17958	35	1.49567	35	1.97797
	35.1	2.08401	35.1	1.40103	35.1	1.41249	35.1	1.5674
	35.2	2.14419	35.2	1.26217	35.2	1.59889	35.2	2.34739
	35.3	1.88741	35.3	1.36059	35.3	1.21025	35.3	2.48424
	35.4	1.75917	35.4	1.18191	35.4	1.80258	35.4	2.83317
	35.5	1.61406	35.5	1.20632	35.5	1.26044	35.5	2.04456
	35.6	1.62368	35.6	1.19412	35.6	1.34735	35.6	2.35796
	35.7	1.56153	35.7	1.10721	35.7	1.31611	35.7	2.26864
	35.8	1.73652	35.8	1.36166	35.8	1.32497	35.8	1.85551
	35.9	1.53298	35.9	1.12383	35.9	1.53776	35.9	1.75707
	36	1.36862	36	1.30068	36	1.11105	36	2.37251
	36.1	1.69547	36.1	1.12722	36.1	1.06152	36.1	1.94854
	36.2	1.41105	36.2	1.27593	36.2	0.679108	36.2	2.61216
	36.3	1.43605	36.3	1.17152	36.3	0.810734	36.3	2.21387
	36.4	1.60176	36.4	1.31703	36.4	1.11395	36.4	2.02268
	36.5	1.24343	36.5	1.31307	36.5	1.20301	36.5	1.95742
	36.6	1.45067	36.6	1.30382	36.6	0.680794	36.6	2.18302
	36.7	1.53998	36.7	1.15545	36.7	1.1098	36.7	2.30476
	36.8	1.80194	36.8	1.28305	36.8	0.951683	36.8	2.0917
	36.9	1.21319	36.9	1.29071	36.9	1.17558	36.9	2.35686
	37	1.35759	37	1.43509	37	1.14056	37	2.25886
	37.1	1.60827	37.1	1.48853	37.1	1.27068	37.1	2.01754
	37.2	1.82994	37.2	1.48205	37.2	1.15817	37.2	2.21863
	37.3	1.52498	37.3	1.5491	37.3	0.853884	37.3	1.81859
	37.4	1.42421	37.4	1.2831	37.4	0.925697	37.4	2.5542
	37.5	1.60082	37.5	1.28208	37.5	0.9217	37.5	2.5234
	37.6	1.37349	37.6	1.17304	37.6	1.13298	37.6	2.25477
	37.7	1.23878	37.7	1.79889	37.7	0.901898	37.7	2.31227
	37.8	1.57189	37.8	1.71268	37.8	0.817672	37.8	2.55534
	37.9	1.55165	37.9	1.52549	37.9	1.31877	37.9	2.64398
	38	1.22594	38	1.60274	38	1.0995	38	2.61779
	38.1	1.59332	38.1	1.85426	38.1	0.959753	38.1	2.35939
	38.2	1.58878	38.2	1.72725	38.2	1.07378	38.2	2.2385
	38.3	1.48685	38.3	1.72172	38.3	1.11008	38.3	2.33326
	38.4	1.68286	38.4	1.46649	38.4	1.24506	38.4	2.12416
	38.5	1.70599	38.5	1.47345	38.5	0.846022	38.5	2.07536
	38.6	1.7101	38.6	1.34886	38.6	1.16761	38.6	1.98124
	38.7	1.77593	38.7	1.61367	38.7	1.04516	38.7	2.12238
	38.8	1.34279	38.8	1.45925	38.8	1.32251	38.8	1.6889
	38.9	1.33403	38.9	1.57078	38.9	1.19823	38.9	1.84953
	39	1.55993	39	1.67345	39	1.19486	39	1.64168
	39.1	1.81271	39.1	1.39713	39.1	1.20033	39.1	1.56108
	39.2	1.52177	39.2	1.63323	39.2	1.20575	39.2	1.91527
	39.3	1.81918	39.3	1.71254	39.3	1.36035	39.3	2.03519
	39.4	1.94698	39.4	1.66447	39.4	1.41638	39.4	1.73365
	39.5	1.41259	39.5	1.70276	39.5	1.37452	39.5	1.88675
	39.6	1.57076	39.6	1.54662	39.6	1.25895	39.6	1.67954
	39.7	1.49802	39.7	1.97126	39.7	1.33177	39.7	1.97108
	39.8	1.36071	39.8	1.68023	39.8	1.07773	39.8	1.68647
	39.9	1.64617	39.9	1.85914	39.9	1.3429	39.9	1.91168
	40	1.61659	40	1.78583	40	1.31707	40	1.92505
	40.1	1.50907	40.1	1.70564	40.1	1.03588	40.1	1.42275
	40.2	1.45768	40.2	1.71925	40.2	1.2403	40.2	1.45418
	40.3	1.88563	40.3	1.6964	40.3	0.949021	40.3	1.7403
	40.4	1.3929	40.4	1.38227	40.4	0.831965	40.4	1.46182
	40.5	1.6102	40.5	1.27529	40.5	1.08593	40.5	1.74797
	40.6	1.45501	40.6	0.930064	40.6	1.12104	40.6	1.53295
	40.7	1.51258	40.7	1.41164	40.7	1.04646	40.7	1.71048
	40.8	1.05824	40.8	1.21154	40.8	1.2018	40.8	2.05425
	40.9	1.46976	40.9	1.23751	40.9	1.27338	40.9	1.95929
	41	1.54493	41	1.34558	41	1.21378	41	2.1902
	41.1	1.44999	41.1	1.05879	41.1	1.10861	41.1	2.45127
	41.2	1.35609	41.2	1.25386	41.2	1.24293	41.2	2.45461
	41.3	1.28171	41.3	1.47112	41.3	1.08295	41.3	2.12348
	41.4	1.10534	41.4	1.39032	41.4	1.11103	41.4	1.81713
	41.5	1.40921	41.5	1.16559	41.5	0.963816	41.5	2.01141
	41.6	1.37481	41.6	1.09641	41.6	1.06721	41.6	2.04151
	41.7	1.48722	41.7	1.36486	41.7	1.15967	41.7	1.81761
	41.8	1.29361	41.8	1.29538	41.8	1.79001	41.8	1.67725
	41.9	1.44339	41.9	1.47881	41.9	1.38107	41.9	1.82495
	42	1.58659	42	1.56565	42	1.33639	42	1.89609
	42.1	1.55744	42.1	1.57388	42.1	1.14375	42.1	1.70502
	42.2	1.57318	42.2	1.415	42.2	1.08607	42.2	1.2469
	42.3	1.62161	42.3	1.22239	42.3	1.42154	42.3	1.46788
	42.4	1.36101	42.4	1.38942	42.4	1.25211	42.4	1.18303
	42.5	1.39716	42.5	1.2983	42.5	1.42993	42.5	1.29614
	42.6	1.50347	42.6	1.31749	42.6	1.40457	42.6	1.41104
	42.7	1.81942	42.7	1.22068	42.7	1.39574	42.7	1.46094
	42.8	1.92881	42.8	1.25746	42.8	1.46662	42.8	1.64146
	42.9	1.80887	42.9	1.67843	42.9	1.39392	42.9	1.5192
	43	1.58805	43	1.35044	43	1.57502	43	1.81717
	43.1	1.76317	43.1	1.40702	43.1	1.65368	43.1	1.42502
	43.2	1.72861	43.2	1.44763	43.2	1.58985	43.2	1.33065
	43.3	1.83726	43.3	1.16285	43.3	1.63482	43.3	1.65935
	43.4	1.73193	43.4	1.04605	43.4	1.9677	43.4	1.41441
	43.5	1.32509	43.5	1.19735	43.5	1.83188	43.5	1.12397
	43.6	1.44959	43.6	1.16202	43.6	1.75924	43.6	1.67065
	43.7	1.69572	43.7	1.2997	43.7	1.68852	43.7	1.66427
	43.8	1.79357	43.8	1.09472	43.8	1.61031	43.8	1.48374
	43.9	1.71481	43.9	1.17335	43.9	1.63107	43.9	1.50959
	44	1.60036	44	1.1816	44	1.39942	44	1.4724
	44.1	1.52053	44.1	1.33363	44.1	1.48445	44.1	1.34324
	44.2	1.63929	44.2	1.07351	44.2	1.67329	44.2	1.69961
	44.3	1.50607	44.3	1.38271	44.3	1.76073	44.3	1.28699
	44.4	1.66262	44.4	0.634483	44.4	1.53004	44.4	1.14615
	44.5	1.4518	44.5	1.09122	44.5	1.75416	44.5	1.25755
	44.6	1.65375	44.6	0.865314	44.6	1.75677	44.6	0.941343
	44.7	1.73369	44.7	1.07752	44.7	1.90075	44.7	0.969849
	44.8	1.65049	44.8	0.869541	44.8	1.43495	44.8	1.19492
	44.9	1.66204	44.9	1.18522	44.9	1.40283	44.9	1.1671
	45	1.77689	45	1.28265	45	1.79293	45	1.19372
	45.1	1.76555	45.1	1.13909	45.1	1.66805	45.1	1.2477
	45.2	1.88112	45.2	1.34498	45.2	1.16163	45.2	0.728305
	45.3	1.54867	45.3	1.32961	45.3	1.48797	45.3	1.00619
	45.4	1.81581	45.4	1.18557	45.4	1.47244	45.4	1.30234
	45.5	1.75501	45.5	1.0335	45.5	1.83233	45.5	1.1832
	45.6	1.70446	45.6	1.3017	45.6	1.8072	45.6	1.30603
	45.7	1.73635	45.7	1.0586	45.7	1.76928	45.7	1.29193
	45.8	1.79532	45.8	1.33211	45.8	1.42025	45.8	1.22584
	45.9	1.93155	45.9	1.42856	45.9	1.75743	45.9	1.03085
	46	1.43737	46	1.22875	46	1.72229	46	1.23255
	46.1	1.67242	46.1	1.1556	46.1	1.79333	46.1	1.12552
	46.2	2.159	46.2	1.38225	46.2	1.33583	46.2	1.32661
	46.3	1.73496	46.3	1.09049	46.3	1.38552	46.3	1.7064
	46.4	1.66014	46.4	1.15888	46.4	1.5091	46.4	1.72691
	46.5	1.88996	46.5	0.884354	46.5	1.48391	46.5	1.32384
	46.6	1.8429	46.6	1.04027	46.6	1.35745	46.6	1.22113
	46.7	2.12604	46.7	0.940733	46.7	1.47079	46.7	1.10189
	46.8	1.65664	46.8	0.945882	46.8	1.34732	46.8	1.46817
	46.9	1.66801	46.9	0.978392	46.9	1.32127	46.9	1.64968
	47	1.74689	47	1.30542	47	1.06407	47	1.58849
	47.1	1.68876	47.1	1.07464	47.1	1.14206	47.1	1.49289
	47.2	1.79339	47.2	1.33918	47.2	1.38116	47.2	1.37826
	47.3	2.00494	47.3	1.18419	47.3	1.17218	47.3	1.67706
	47.4	1.82069	47.4	1.1775	47.4	1.06901	47.4	1.42791
	47.5	1.9842	47.5	0.971349	47.5	1.16963	47.5	1.83934
	47.6	1.65077	47.6	1.1571	47.6	1.26656	47.6	1.95285
	47.7	1.71434	47.7	0.922423	47.7	1.56651	47.7	1.72188
	47.8	1.73996	47.8	1.15419	47.8	1.31962	47.8	1.92655
	47.9	1.69404	47.9	1.30926	47.9	1.19504	47.9	1.61764
	48	1.44549	48	1.19935	48	1.42202	48	1.82687
	48.1	1.68627	48.1	1.21315	48.1	1.22956	48.1	1.74405
	48.2	1.66897	48.2	1.33103	48.2	1.71459	48.2	1.7119
	48.3	1.8214	48.3	1.30127	48.3	1.43371	48.3	1.85643
	48.4	1.98971	48.4	0.972886	48.4	1.31724	48.4	1.92816
	48.5	1.91588	48.5	0.790762	48.5	1.52763	48.5	1.44507
	48.6	2.07672	48.6	1.22079	48.6	1.49488	48.6	1.28988
	48.7	1.82564	48.7	1.2961	48.7	1.2819	48.7	2.02326
	48.8	2.14274	48.8	1.23023	48.8	1.41877	48.8	1.75992
	48.9	1.83632	48.9	1.11894	48.9	1.29784	48.9	1.7157
	49	2.01361	49	1.32766	49	1.5838	49	1.60817
	49.1	1.85108	49.1	1.18867	49.1	1.29559	49.1	1.46593
	49.2	1.86971	49.2	0.95814	49.2	1.30298	49.2	1.64544
	49.3	1.74398	49.3	1.48757	49.3	1.25183	49.3	1.23356
	49.4	1.8713	49.4	1.29643	49.4	1.46649	49.4	1.73214
	49.5	2.03535	49.5	1.13728	49.5	1.47515	49.5	1.80415
	49.6	2.08009	49.6	1.29805	49.6	1.4291	49.6	1.9542
	49.7	1.95105	49.7	1.22251	49.7	1.52243	49.7	1.56143
	49.8	1.70347	49.8	1.21014	49.8	1.50957	49.8	1.84635
	49.9	2.00516	49.9	1.25858	49.9	1.69815	49.9	1.61872
	50	2.041	50	1.43084	50	1.62944	50	1.65962
	50.1	1.97811	50.1	1.33469	50.1	1.40291	50.1	1.77911
	50.2	2.14578	50.2	1.32934	50.2	1.31918	50.2	1.6332
	50.3	1.82696	50.3	1.3622	50.3	1.64518	50.3	1.79295
	50.4	1.81503	50.4	1.44879	50.4	1.55571	50.4	1.33662
	50.5	1.83528	50.5	1.20988	50.5	1.51898	50.5	1.79834
	50.6	1.72354	50.6	1.22658	50.6	1.29537	50.6	1.59552
	50.7	1.51914	50.7	1.57422	50.7	1.3539	50.7	1.47684
	50.8	1.67713	50.8	1.17234	50.8	1.11605	50.8	1.33049
	50.9	1.6122	50.9	1.22213	50.9	1.20042	50.9	1.59255
	51	1.63436	51	1.38334	51	1.17595	51	1.60458
	51.1	1.74701	51.1	1.37644	51.1	1.23806	51.1	2.06824
	51.2	1.525	51.2	1.32428	51.2	1.36876	51.2	1.5444
	51.3	1.63464	51.3	1.32468	51.3	1.45422	51.3	1.63194
	51.4	1.80862	51.4	1.40289	51.4	1.2147	51.4	1.6987
	51.5	1.88716	51.5	1.43725	51.5	1.25698	51.5	1.68169
	51.6	2.01382	51.6	1.59873	51.6	1.18723	51.6	1.7419
	51.7	1.92763	51.7	1.61973	51.7	1.21436	51.7	1.31599
	51.8	2.18925	51.8	1.82704	51.8	1.1232	51.8	1.28194
	51.9	2.13387	51.9	1.57146	51.9	1.40456	51.9	1.43012
	52	2.0168	52	1.45956	52	1.24741	52	1.15875
	52.1	2.35935	52.1	1.53753	52.1	1.27139	52.1	1.31401
	52.2	2.0931	52.2	1.32792	52.2	1.24626	52.2	1.1524
	52.3	2.15183	52.3	1.11715	52.3	1.40716	52.3	0.934922
	52.4	2.35251	52.4	1.37261	52.4	1.05343	52.4	1.19255
	52.5	2.15646	52.5	1.45575	52.5	1.2837	52.5	1.07003
	52.6	2.08939	52.6	1.48329	52.6	1.1229	52.6	1.15817
	52.7	2.23186	52.7	1.50241	52.7	1.21453	52.7	1.34834
	52.8	1.7953	52.8	1.49301	52.8	1.38189	52.8	1.62048
	52.9	2.24458	52.9	1.82253	52.9	1.01659	52.9	1.33959
	53	2.0528	53	1.45155	53	1.27367	53	1.37662
	53.1	2.01207	53.1	1.30227	53.1	1.0963	53.1	1.39601
	53.2	1.94314	53.2	1.20461	53.2	1.22273	53.2	1.23809
	53.3	1.83279	53.3	1.48064	53.3	1.09741	53.3	0.820832
	53.4	1.99576	53.4	1.33705	53.4	1.25597	53.4	0.746305
	53.5	1.59908	53.5	1.46567	53.5	1.40952	53.5	1.00465
	53.6	1.84326	53.6	1.39136	53.6	1.06376	53.6	0.724444
	53.7	2.1137	53.7	1.47607	53.7	1.01718	53.7	0.894712
	53.8	2.0932	53.8	0.981251	53.8	1.05238	53.8	1.29316
	53.9	1.70677	53.9	1.17692	53.9	1.37172	53.9	1.20582
	54	1.79184	54	1.04682	54	1.56349	54	1.36533
	54.1	2.01415	54.1	0.95797	54.1	1.44891	54.1	1.23576
	54.2	2.06338	54.2	1.17813	54.2	1.38878	54.2	0.823998
	54.3	2.04984	54.3	1.39867	54.3	1.25649	54.3	1.10412
	54.4	1.85839	54.4	1.56796	54.4	0.95931	54.4	1.10912
	54.5	1.9015	54.5	1.28336	54.5	1.08635	54.5	1.23055
	54.6	1.85766	54.6	1.22554	54.6	0.908744	54.6	1.21417
	54.7	1.8247	54.7	1.7787	54.7	0.90087	54.7	0.808985
	54.8	1.85492	54.8	1.67765	54.8	1.16579	54.8	0.975258
	54.9	1.94194	54.9	1.49472	54.9	1.17908	54.9	0.92441
	55	2.21635	55	1.59969	55	1.22407	55	1.15819
	55.1	2.00619	55.1	1.4349	55.1	1.34159	55.1	1.3359
	55.2	1.86556	55.2	1.50152	55.2	1.35823	55.2	1.49983
	55.3	1.68474	55.3	1.35637	55.3	1.02204	55.3	1.3529
	55.4	1.82208	55.4	1.43587	55.4	1.06166	55.4	1.21884
	55.5	1.8167	55.5	1.39817	55.5	1.01824	55.5	1.42068
	55.6	1.88477	55.6	1.42181	55.6	1.3216	55.6	1.50853
	55.7	1.52566	55.7	0.866733	55.7	1.24151	55.7	1.56661
	55.8	1.65148	55.8	1.60419	55.8	0.977493	55.8	1.68806
	55.9	1.6777	55.9	1.30367	55.9	0.997524	55.9	1.5989
	56	1.86118	56	1.09529	56	1.24556	56	1.35797
	56.1	1.59837	56.1	1.32644	56.1	1.31254	56.1	1.43499
	56.2	1.4693	56.2	1.37861	56.2	1.23144	56.2	1.12584
	56.3	1.4862	56.3	1.3393	56.3	1.14172	56.3	0.917916
	56.4	1.74111	56.4	1.27641	56.4	1.39289	56.4	1.12254
	56.5	1.6618	56.5	0.917859	56.5	1.33166	56.5	0.928538
	56.6	1.56524	56.6	1.31119	56.6	1.51985	56.6	1.11178
	56.7	1.90416	56.7	1.17976	56.7	1.10561	56.7	1.18866
	56.8	1.76566	56.8	1.13703	56.8	1.08235	56.8	1.04205
	56.9	1.94965	56.9	0.714598	56.9	1.05568	56.9	1.1163
	57	2.11877	57	1.09172	57	1.19974	57	1.26086
	57.1	2.0338	57.1	1.04923	57.1	1.29074	57.1	1.29295
	57.2	1.89123	57.2	1.30205	57.2	1.25855	57.2	1.45515
	57.3	1.60853	57.3	1.40432	57.3	1.11123	57.3	1.36754
	57.4	1.48033	57.4	1.6353	57.4	1.00853	57.4	1.54087
	57.5	1.68083	57.5	1.68832	57.5	0.876324	57.5	1.46202
	57.6	1.70964	57.6	1.57429	57.6	1.10189	57.6	1.19831
	57.7	1.85485	57.7	1.49502	57.7	1.08228	57.7	1.23309
	57.8	1.82242	57.8	0.996051	57.8	1.15469	57.8	1.12611
	57.9	1.6323	57.9	1.0309	57.9	0.924783	57.9	0.905005
	58	1.91485	58	1.08128	58	1.11487	58	1.04587
	58.1	1.86551	58.1	1.14373	58.1	1.24426	58.1	0.858394
	58.2	1.53025	58.2	1.26203	58.2	1.12591	58.2	0.849117
	58.3	1.70084	58.3	1.49406	58.3	0.783155	58.3	0.805113
	58.4	1.68445	58.4	1.31271	58.4	0.86722	58.4	0.790482
	58.5	1.63529	58.5	1.16275	58.5	0.919788	58.5	0.800201
	58.6	1.87296	58.6	1.3275	58.6	1.11685	58.6	1.00751
	58.7	1.79981	58.7	1.37927	58.7	1.071	58.7	1.06095
	58.8	1.82359	58.8	1.35242	58.8	0.955215	58.8	0.83525
	58.9	2.17831	58.9	1.27005	58.9	0.760739	58.9	1.233
	59	1.68731	59	1.26165	59	0.825736	59	1.10597
	59.1	1.62767	59.1	1.19381	59.1	0.770689	59.1	1.07232
	59.2	1.63157	59.2	1.53394	59.2	1.11684	59.2	0.939028
	59.3	1.69891	59.3	1.45069	59.3	0.753368	59.3	1.34984
	59.4	1.84257	59.4	1.61322	59.4	0.810693	59.4	1.04804
	59.5	1.63806	59.5	1.35889	59.5	0.804049	59.5	1.08016
	59.6	1.3659	59.6	1.45031	59.6	0.909139	59.6	1.10679
	59.7	1.41824	59.7	1.27094	59.7	0.635723	59.7	1.06448
	59.8	1.95381	59.8	1.2055	59.8	0.797374	59.8	1.5125
	59.9	1.63609	59.9	1.03145	59.9	0.737823	59.9	1.27115
	60	1.97366	60	1.21911	60	0.878557	60	1.18559
	60.1	1.63932	60.1	1.44614	60.1	1.11288	60.1	0.686157
	60.2	1.77723	60.2	1.18685	60.2	1.08789	60.2	0.737144
	60.3	1.8796	60.3	1.46608	60.3	0.80924	60.3	1.1274
	60.4	1.69055	60.4	1.45873	60.4	1.1111	60.4	1.06712
	60.5	2.14468	60.5	1.23908	60.5	0.994455	60.5	1.20708
	60.6	1.59668	60.6	1.23738	60.6	0.80638	60.6	1.03664
	60.7	1.82065	60.7	1.06023	60.7	0.951647	60.7	0.88521
	60.8	1.98904	60.8	1.26334	60.8	0.762305	60.8	1.24142
	60.9	2.12551	60.9	1.67885	60.9	0.778849	60.9	0.992935
	61	1.66754	61	1.72686	61	0.914219	61	0.879345
	61.1	1.80009	61.1	1.45662	61.1	0.828846	61.1	0.955469
	61.2	1.81935	61.2	1.70547	61.2	0.855409	61.2	1.38935
	61.3	1.61402	61.3	1.42985	61.3	0.654907	61.3	1.44098
	61.4	1.4748	61.4	1.51427	61.4	0.793494	61.4	1.21463
	61.5	1.4561	61.5	1.39378	61.5	0.744224	61.5	1.07456
	61.6	1.69758	61.6	1.34173	61.6	1.07292	61.6	1.10791
	61.7	1.76625	61.7	1.48626	61.7	1.04136	61.7	1.23743
	61.8	1.77575	61.8	1.54068	61.8	0.854056	61.8	1.47678
	61.9	1.81356	61.9	1.18499	61.9	1.67618	61.9	1.12432
	62	1.58931	62	1.49833	62	1.091	62	1.27706
	62.1	1.77067	62.1	1.51587	62.1	1.12353	62.1	1.1541
	62.2	1.63408	62.2	1.33545	62.2	1.47358	62.2	1.30686
	62.3	1.87905	62.3	1.3199	62.3	1.27302	62.3	1.36999
	62.4	1.82457	62.4	1.36001	62.4	1.04388	62.4	1.02408
	62.5	1.89386	62.5	1.85386	62.5	0.974678	62.5	1.06968
	62.6	1.85285	62.6	1.704	62.6	0.989608	62.6	1.10575
	62.7	2.22663	62.7	1.59539	62.7	1.00312	62.7	1.12446
	62.8	2.00132	62.8	2.06495	62.8	1.05661	62.8	0.992384
	62.9	1.96334	62.9	1.62364	62.9	1.22848	62.9	0.819548
	63	1.90348	63	1.45541	63	1.35782	63	0.869744
	63.1	1.86843	63.1	1.44315	63.1	0.88946	63.1	0.895954
	63.2	1.46805	63.2	1.56565	63.2	1.01519	63.2	0.760984
	63.3	1.74502	63.3	1.69123	63.3	1.0452	63.3	0.914976
	63.4	1.69891	63.4	1.55755	63.4	1.12748	63.4	0.825406
	63.5	1.57522	63.5	1.57639	63.5	1.1749	63.5	1.15077
	63.6	1.59292	63.6	1.58767	63.6	0.871564	63.6	0.666232
	63.7	1.30715	63.7	1.57876	63.7	1.04368	63.7	0.623544
	63.8	1.39773	63.8	1.90688	63.8	0.946743	63.8	0.746516
	63.9	1.75597	63.9	1.6979	63.9	0.946238	63.9	0.772851
	64	1.87051	64	1.78366	64	1.12887	64	0.874259
	64.1	1.76773	64.1	2.03683	64.1	1.11977	64.1	1.39857
	64.2	1.8042	64.2	1.78853	64.2	1.05821	64.2	1.32989
	64.3	1.73286	64.3	1.89709	64.3	1.16434	64.3	1.18174
	64.4	1.94256	64.4	1.7283	64.4	1.25499	64.4	1.33593
	64.5	1.85166	64.5	1.0271	64.5	1.22469	64.5	1.20097
	64.6	2.01327	64.6	1.51737	64.6	1.149	64.6	1.00872
	64.7	1.76204	64.7	1.0145	64.7	1.30794	64.7	1.16221
	64.8	1.89763	64.8	1.29059	64.8	0.990668	64.8	1.26774
	64.9	1.82978	64.9	1.44909	64.9	1.08347	64.9	1.24851
	65	1.7859	65	1.31491	65	1.09629	65	1.28839
	65.1	1.94675	65.1	1.55894	65.1	1.34526	65.1	1.29925
	65.2	2.03562	65.2	1.62522	65.2	0.950123	65.2	1.37339
	65.3	1.81039	65.3	1.97418	65.3	1.4738	65.3	1.33648
	65.4	1.51559	65.4	1.38853	65.4	1.4502	65.4	1.12067
	65.5	1.46698	65.5	1.2972	65.5	1.07973	65.5	1.24812
	65.6	1.52993	65.6	1.69141	65.6	1.09594	65.6	1.19373
	65.7	1.43218	65.7	1.43075	65.7	1.07435	65.7	1.01491
	65.8	1.56388	65.8	1.56064	65.8	0.887407	65.8	1.12962
	65.9	1.3971	65.9	1.63771	65.9	1.06407	65.9	1.32518
	66	1.72279	66	1.73109	66	1.11135	66	1.02564
	66.1	1.97019	66.1	1.59351	66.1	0.780532	66.1	1.05349
	66.2	2.00513	66.2	1.52042	66.2	1.09684	66.2	1.26329
	66.3	1.74449	66.3	1.53845	66.3	1.12646	66.3	0.985422
	66.4	2.05934	66.4	1.13785	66.4	0.961591	66.4	1.05125
	66.5	1.99204	66.5	1.44636	66.5	1.01638	66.5	1.1537
	66.6	1.92231	66.6	1.17226	66.6	1.06488	66.6	0.773843
	66.7	1.95023	66.7	0.927314	66.7	0.746465	66.7	1.29915
	66.8	2.08169	66.8	0.995481	66.8	0.981236	66.8	1.38465
	66.9	2.20959	66.9	1.18708	66.9	1.31696	66.9	0.889743
	67	1.98089	67	1.04812	67	0.88434	67	0.895588
	67.1	1.81323	67.1	1.00973	67.1	1.01656	67.1	1.01701
	67.2	1.71253	67.2	1.23402	67.2	1.27319	67.2	1.28897
	67.3	2.18223	67.3	1.03948	67.3	0.617548	67.3	0.962045
	67.4	2.16439	67.4	1.15665	67.4	0.677856	67.4	1.12496
	67.5	2.03158	67.5	1.28985	67.5	1.09997	67.5	1.11324
	67.6	2.00633	67.6	1.16329	67.6	1.01648	67.6	1.4623
	67.7	2.11425	67.7	1.19786	67.7	1.0879	67.7	1.20484
	67.8	2.10952	67.8	1.04016	67.8	1.01214	67.8	1.05618
	67.9	1.96748	67.9	1.11197	67.9	1.22393	67.9	1.35519
	68	1.78421	68	1.30062	68	1.16732	68	1.15739
	68.1	1.70537	68.1	0.982841	68.1	0.9738	68.1	1.37704
	68.2	1.84181	68.2	1.67924	68.2	1.16441	68.2	1.22443
	68.3	1.85985	68.3	1.19859	68.3	1.11467	68.3	1.05868
	68.4	1.886	68.4	1.17834	68.4	1.24012	68.4	0.951481
	68.5	1.94545	68.5	1.18365	68.5	1.20801	68.5	0.768603
	68.6	1.81145	68.6	1.16495	68.6	1.3586	68.6	1.02639
	68.7	1.8021	68.7	1.26296	68.7	1.15658	68.7	1.13886
	68.8	1.69099	68.8	1.10362	68.8	1.2743	68.8	0.922677
	68.9	2.22513	68.9	1.43129	68.9	1.50589	68.9	0.710439
	69	2.07653	69	1.42549	69	1.34308	69	1.21536
	69.1	1.95093	69.1	1.32436	69.1	1.44253	69.1	1.16725
	69.2	2.21256	69.2	1.29846	69.2	1.23789	69.2	1.53313
	69.3	2.12382	69.3	1.18726	69.3	1.32969	69.3	1.18398
	69.4	1.96377	69.4	1.35387	69.4	1.57303	69.4	1.37374
	69.5	1.85039	69.5	1.17936	69.5	1.47389	69.5	1.12719
	69.6	2.19151	69.6	1.54696	69.6	1.56313	69.6	1.361
	69.7	1.88259	69.7	1.2441	69.7	1.65429	69.7	1.21123
	69.8	2.16831	69.8	1.19222	69.8	1.61801	69.8	1.22133
	69.9	1.95547	69.9	1.14051	69.9	1.58909	69.9	1.43366
	70	2.09004	70	1.15469	70	1.63072	70	0.901143
	70.1	2.31684	70.1	1.38926	70.1	1.76797	70.1	1.36438
	70.2	1.99466	70.2	1.28718	70.2	2.07615	70.2	1.49013
	70.3	2.5173	70.3	1.27695	70.3	1.84549	70.3	1.16473
	70.4	2.37353	70.4	1.2755	70.4	1.24206	70.4	0.997187
	70.5	2.38974	70.5	1.2133	70.5	1.43965	70.5	1.09184
	70.6	1.97148	70.6	1.30881	70.6	1.71951	70.6	1.12367
	70.7	2.11333	70.7	1.24696	70.7	1.51429	70.7	1.22771
	70.8	2.24138	70.8	1.17045	70.8	1.49192	70.8	1.40294
	70.9	1.86761	70.9	1.28388	70.9	1.51293	70.9	1.26811
	71	1.90207	71	1.27674	71	1.56108	71	1.33254
	71.1	1.85739	71.1	1.04453	71.1	1.41775	71.1	1.31275
	71.2	1.99357	71.2	1.21717	71.2	1.45829	71.2	1.43221
	71.3	2.1753	71.3	1.23536	71.3	1.74075	71.3	1.36286
	71.4	1.93864	71.4	1.136	71.4	1.28067	71.4	1.28883
	71.5	1.91818	71.5	1.07722	71.5	1.79624	71.5	1.23956
	71.6	2.03106	71.6	1.28701	71.6	1.49999	71.6	0.971064
	71.7	2.1894	71.7	1.14096	71.7	1.45063	71.7	1.03479
	71.8	2.26175	71.8	0.943518	71.8	1.55133	71.8	1.44405
	71.9	2.34573	71.9	1.35463	71.9	1.78848	71.9	1.114
	72	1.90147	72	1.25204	72	1.60868	72	1.16266
	72.1	1.9497	72.1	0.999786	72.1	1.90031	72.1	1.01234
	72.2	1.88899	72.2	0.911004	72.2	1.86827	72.2	0.915203
	72.3	1.99582	72.3	1.07643	72.3	1.55117	72.3	0.836106
	72.4	1.87763	72.4	0.735273	72.4	1.59698	72.4	0.957672
	72.5	1.96346	72.5	0.880709	72.5	1.68135	72.5	1.31441
	72.6	1.79118	72.6	1.02421	72.6	1.78154	72.6	1.22791
	72.7	1.93562	72.7	1.03835	72.7	1.8829	72.7	1.34164
	72.8	1.90413	72.8	1.28564	72.8	1.68896	72.8	1.21374
	72.9	1.77244	72.9	1.06758	72.9	1.79958	72.9	1.32818
	73	1.84113	73	1.12486	73	1.86351	73	1.56646
	73.1	2.08066	73.1	0.966871	73.1	1.7557	73.1	1.38577
	73.2	1.93172	73.2	1.14734	73.2	1.45901	73.2	1.33703
	73.3	2.1336	73.3	1.12057	73.3	1.86689	73.3	1.2153
	73.4	2.25434	73.4	1.58657	73.4	1.71472	73.4	1.38973
	73.5	2.09325	73.5	1.20019	73.5	1.39084	73.5	1.28173
	73.6	2.04884	73.6	1.31967	73.6	1.8565	73.6	1.39457
	73.7	1.75418	73.7	1.57627	73.7	1.4107	73.7	1.46143
	73.8	1.71655	73.8	1.68106	73.8	1.70557	73.8	1.48413
	73.9	2.07051	73.9	1.62567	73.9	1.6517	73.9	1.37125
	74	1.7087	74	1.01149	74	1.73007	74	1.62282
	74.1	2.06599	74.1	1.64381	74.1	1.6302	74.1	1.55428
	74.2	2.0627	74.2	1.4734	74.2	1.40018	74.2	1.23689
	74.3	2.17364	74.3	1.20901	74.3	1.56964	74.3	1.5577
	74.4	1.97984	74.4	1.05646	74.4	1.52536	74.4	1.48964
	74.5	1.97799	74.5	1.17658	74.5	1.60945	74.5	1.3419
	74.6	2.10896	74.6	1.40557	74.6	1.61406	74.6	1.48213
	74.7	2.02248	74.7	1.28728	74.7	1.48147	74.7	1.09176
	74.8	1.94395	74.8	1.49787	74.8	1.28186	74.8	1.47297
	74.9	2.00378	74.9	1.5284	74.9	1.3485	74.9	1.57305
	75	2.19684	75	1.44001	75	1.42397	75	1.47672
	75.1	2.31578	75.1	1.46513	75.1	1.40307	75.1	1.71868
	75.2	2.05122	75.2	1.20062	75.2	1.30803	75.2	1.64367
	75.3	2.12692	75.3	1.44567	75.3	1.47825	75.3	1.50586
	75.4	2.35917	75.4	1.18366	75.4	1.61156	75.4	1.84823
	75.5	2.60902	75.5	1.33135	75.5	1.47561	75.5	1.59709
	75.6	2.38907	75.6	1.433	75.6	1.5246	75.6	1.47446
	75.7	2.31304	75.7	1.25403	75.7	1.2131	75.7	1.56696
	75.8	2.52239	75.8	1.57089	75.8	1.50039	75.8	1.6054
	75.9	2.10698	75.9	1.45316	75.9	1.37897	75.9	1.92836
	76	2.14329	76	1.65183	76	1.37629	76	1.89823
	76.1	1.83752	76.1	1.53477	76.1	1.55844	76.1	1.80072
	76.2	2.27553	76.2	1.50042	76.2	1.45299	76.2	1.77331
	76.3	2.50733	76.3	1.40143	76.3	1.30391	76.3	1.79409
	76.4	2.10369	76.4	1.44748	76.4	1.2847	76.4	1.64118
	76.5	2.15345	76.5	1.39383	76.5	1.58363	76.5	1.89952
	76.6	2.46102	76.6	1.20442	76.6	1.81345	76.6	1.99533
	76.7	2.37817	76.7	1.22091	76.7	1.54651	76.7	1.65484
	76.8	2.44483	76.8	1.23473	76.8	1.62517	76.8	1.70631
	76.9	2.36846	76.9	1.17346	76.9	1.59073	76.9	1.63836
	77	2.60949	77	1.28815	77	1.20675	77	1.80523
	77.1	2.23459	77.1	1.50168	77.1	1.5111	77.1	1.56795
	77.2	2.73044	77.2	1.03258	77.2	1.61858	77.2	1.60693
	77.3	2.53155	77.3	1.287	77.3	1.77133	77.3	1.59509
	77.4	2.49934	77.4	1.37363	77.4	1.53736	77.4	1.38502
	77.5	2.29906	77.5	1.28386	77.5	1.40828	77.5	1.56247
	77.6	2.73057	77.6	1.39816	77.6	1.58971	77.6	1.6595
	77.7	2.75664	77.7	0.948684	77.7	1.4097	77.7	1.53774
	77.8	2.65123	77.8	0.91261	77.8	1.23399	77.8	1.44915
	77.9	2.22053	77.9	1.33958	77.9	1.41546	77.9	1.47549
	78	2.24619	78	1.04168	78	1.69458	78	1.82699
	78.1	2.43051	78.1	1.29952	78.1	1.2628	78.1	1.9324
	78.2	2.50863	78.2	1.105	78.2	1.23662	78.2	1.70235
	78.3	2.45814	78.3	1.29342	78.3	1.30472	78.3	1.57721
	78.4	2.64843	78.4	1.19896	78.4	1.35341	78.4	1.79025
	78.5	2.5905	78.5	1.08048	78.5	1.36425	78.5	1.86241
	78.6	2.63029	78.6	0.996363	78.6	1.4573	78.6	1.8044
	78.7	2.54783	78.7	1.1582	78.7	1.39899	78.7	1.96024
	78.8	2.94426	78.8	0.883408	78.8	0.968041	78.8	1.80237
	78.9	2.57064	78.9	1.23471	78.9	1.11762	78.9	2.13827
	79	2.61263	79	1.33099	79	1.04914	79	1.83574
	79.1	2.62777	79.1	1.30439	79.1	0.946802	79.1	1.82211
	79.2	2.68911	79.2	0.986642	79.2	1.22704	79.2	1.93817
	79.3	2.29557	79.3	1.09583	79.3	1.06112	79.3	1.67486
	79.4	2.27568	79.4	1.21089	79.4	1.2591	79.4	1.98879
	79.5	2.75215	79.5	1.15981	79.5	1.03661	79.5	2.05118
	79.6	2.44243	79.6	1.11597	79.6	1.09985	79.6	2.07936
	79.7	2.37483	79.7	1.16627	79.7	1.29401	79.7	1.80093
	79.8	2.54477	79.8	1.23656	79.8	1.2431	79.8	1.94498
	79.9	2.49836	79.9	1.19722	79.9	1.27991	79.9	2.0756
	80	2.3783	80	1.08842	80	1.2209	80	1.98106
	80.1	2.41881	80.1	1.28156	80.1	1.32871	80.1	1.61808
	80.2	2.4646	80.2	1.31517	80.2	1.1478	80.2	1.77362
	80.3	2.32427	80.3	1.23684	80.3	1.52262	80.3	1.86161
	80.4	2.44241	80.4	1.13518	80.4	1.5162	80.4	1.86241
	80.5	2.58872	80.5	1.35733	80.5	1.36759	80.5	1.53775
	80.6	2.29643	80.6	1.15172	80.6	1.44762	80.6	1.88653
	80.7	2.15787	80.7	1.55632	80.7	1.67541	80.7	1.58311
	80.8	2.60237	80.8	1.15542	80.8	1.61346	80.8	2.0844
	80.9	2.60623	80.9	1.31773	80.9	1.84757	80.9	1.93325
	81	2.51699	81	1.368	81	1.49704	81	1.75811
	81.1	2.22822	81.1	1.18419	81.1	1.50501	81.1	2.07548
	81.2	2.18544	81.2	1.29479	81.2	1.44483	81.2	2.06661
	81.3	2.48897	81.3	1.44847	81.3	1.36434	81.3	2.09131
	81.4	2.38608	81.4	1.38868	81.4	1.41229	81.4	2.36025
	81.5	2.26157	81.5	1.34941	81.5	1.42725	81.5	1.96845
	81.6	2.21238	81.6	1.54101	81.6	1.37083	81.6	2.1597
	81.7	2.21122	81.7	1.34482	81.7	1.22467	81.7	1.83355
	81.8	2.37742	81.8	1.43356	81.8	1.45585	81.8	2.01739
	81.9	2.28011	81.9	1.55402	81.9	1.49844	81.9	1.73366
	82	2.54569	82	1.75455	82	1.57322	82	2.07873
	82.1	2.22991	82.1	1.52916	82.1	1.43273	82.1	1.85233
	82.2	2.21124	82.2	1.17745	82.2	1.53907	82.2	1.84205
	82.3	2.55787	82.3	1.72563	82.3	1.2946	82.3	2.09665
	82.4	2.35452	82.4	1.64372	82.4	1.24725	82.4	2.00373
	82.5	2.46429	82.5	1.58004	82.5	1.52036	82.5	2.09463
	82.6	2.25742	82.6	1.40172	82.6	1.6642	82.6	2.06329
	82.7	2.40172	82.7	1.63608	82.7	1.67256	82.7	1.98013
	82.8	2.31166	82.8	1.61255	82.8	1.75525	82.8	2.18244
	82.9	2.4654	82.9	1.64489	82.9	1.63808	82.9	1.61724
	83	2.57139	83	1.74448	83	1.74751	83	1.44809
	83.1	2.57021	83.1	1.59961	83.1	1.70761	83.1	1.36245
	83.2	2.41723	83.2	1.61738	83.2	1.63708	83.2	1.67104
	83.3	2.39979	83.3	1.48204	83.3	1.63486	83.3	1.84462
	83.4	2.65068	83.4	1.58691	83.4	1.5323	83.4	1.80667
	83.5	2.39314	83.5	1.74915	83.5	1.25694	83.5	1.90318
	83.6	2.73033	83.6	1.50264	83.6	1.6766	83.6	2.03726
	83.7	2.42687	83.7	1.32319	83.7	1.40689	83.7	2.29486
	83.8	2.58738	83.8	1.62242	83.8	1.57945	83.8	2.00783
	83.9	2.60172	83.9	1.38925	83.9	1.63016	83.9	1.87127
	84	2.3361	84	1.34976	84	1.68331	84	2.10479
	84.1	2.51451	84.1	1.08268	84.1	1.657	84.1	2.117
	84.2	2.41548	84.2	1.40892	84.2	1.40235	84.2	1.87811
	84.3	2.62245	84.3	1.51617	84.3	1.44584	84.3	1.88684
	84.4	2.61191	84.4	1.30118	84.4	1.87633	84.4	1.58715
	84.5	2.68411	84.5	1.27482	84.5	1.57687	84.5	1.70094
	84.6	2.51605	84.6	1.34444	84.6	1.72244	84.6	1.967
	84.7	2.93455	84.7	1.04849	84.7	1.53393	84.7	2.0649
	84.8	2.70182	84.8	1.48	84.8	1.60703	84.8	2.29299
	84.9	2.58902	84.9	1.38746	84.9	1.51096	84.9	1.87698
	85	2.42976	85	1.37555	85	1.58256	85	1.93602
	85.1	2.3095	85.1	1.22584	85.1	1.51585	85.1	1.97962
	85.2	2.31438	85.2	1.11175	85.2	1.40951	85.2	1.85592
	85.3	2.28384	85.3	1.04564	85.3	1.26273	85.3	2.11293
	85.4	2.51929	85.4	1.25776	85.4	1.37344	85.4	1.97852
	85.5	2.51622	85.5	1.28619	85.5	1.15137	85.5	2.15726
	85.6	2.25885	85.6	1.41917	85.6	1.43793	85.6	1.66221
	85.7	2.35834	85.7	1.36033	85.7	1.44388	85.7	2.09883
	85.8	2.48873	85.8	1.3335	85.8	1.3003	85.8	2.10466
	85.9	2.48442	85.9	1.54549	85.9	1.2899	85.9	1.89704
	86	2.62249	86	1.39224	86	1.39752	86	1.98482
	86.1	2.35935	86.1	1.43908	86.1	0.920947	86.1	2.14342
	86.2	2.53276	86.2	1.55804	86.2	1.01835	86.2	1.80217
	86.3	2.48598	86.3	1.3382	86.3	1.27049	86.3	1.90837
	86.4	2.67857	86.4	1.45414	86.4	1.10102	86.4	1.86291
	86.5	2.80521	86.5	1.52504	86.5	0.944284	86.5	1.92399
	86.6	2.69403	86.6	1.42617	86.6	0.961763	86.6	2.09366
	86.7	2.54455	86.7	1.90447	86.7	1.10933	86.7	2.05999
	86.8	2.31569	86.8	1.55186	86.8	1.17867	86.8	2.01255
	86.9	2.56788	86.9	1.31597	86.9	1.10796	86.9	1.57646
	87	2.43201	87	1.19124	87	1.23629	87	1.72125
	87.1	2.64658	87.1	1.33184	87.1	1.44771	87.1	1.6214
	87.2	2.49237	87.2	1.16081	87.2	1.09006	87.2	1.72433
	87.3	2.74765	87.3	1.48015	87.3	1.70042	87.3	1.72716
	87.4	2.6292	87.4	1.46538	87.4	1.46416	87.4	1.68353
	87.5	2.76702	87.5	1.7869	87.5	1.36459	87.5	1.13611
	87.6	2.89044	87.6	1.6435	87.6	1.4057	87.6	1.45492
	87.7	2.40847	87.7	1.66982	87.7	1.22518	87.7	1.39002
	87.8	2.77478	87.8	1.47136	87.8	1.40046	87.8	1.33401
	87.9	2.71121	87.9	1.75887	87.9	1.36183	87.9	1.61206
	88	2.70499	88	1.28987	88	1.58091	88	1.60221
	88.1	2.74994	88.1	1.71574	88.1	1.05572	88.1	1.63074
	88.2	2.77818	88.2	1.59983	88.2	1.33313	88.2	1.36274
	88.3	2.5709	88.3	1.52542	88.3	1.46477	88.3	2.02445
	88.4	2.94789	88.4	1.39097	88.4	1.77795	88.4	1.67508
	88.5	3.15764	88.5	1.35456	88.5	1.63252	88.5	1.73442
	88.6	3.21984	88.6	1.50124	88.6	1.90805	88.6	1.87763
	88.7	2.96001	88.7	1.35886	88.7	1.35184	88.7	1.85657
	88.8	3.20867	88.8	0.933704	88.8	1.21494	88.8	1.83215
	88.9	3.18227	88.9	1.23147	88.9	1.32823	88.9	1.85455
	89	2.96213	89	1.44704	89	1.34676	89	2.09964
	89.1	2.89337	89.1	1.56302	89.1	1.55556	89.1	1.78274
	89.2	2.72834	89.2	1.49617	89.2	1.37374	89.2	1.7824
	89.3	2.90218	89.3	1.32949	89.3	1.60816	89.3	1.96399
	89.4	2.70239	89.4	1.343	89.4	1.26229	89.4	1.67212
	89.5	2.629	89.5	1.1438	89.5	1.12383	89.5	2.17614
	89.6	2.67651	89.6	1.02159	89.6	1.55525	89.6	1.87081
	89.7	2.69038	89.7	0.868237	89.7	1.55802	89.7	2.34632
	89.8	2.54864	89.8	0.883072	89.8	1.41427	89.8	2.19902
	89.9	2.55055	89.9	1.26095	89.9	1.80237	89.9	2.02337
	90	2.58744	90	1.24914	90	1.39905	90	2.16121
	90.1	2.77247	90.1	1.46577	90.1	1.41705	90.1	2.65095
	90.2	2.52591	90.2	1.16471	90.2	1.33288	90.2	1.9774
	90.3	2.83076	90.3	1.29778	90.3	1.47604	90.3	2.13232
	90.4	2.71536	90.4	1.4805	90.4	1.63509	90.4	2.24304
	90.5	2.94132	90.5	1.27143	90.5	1.4347	90.5	2.23643
	90.6	2.82695	90.6	1.32149	90.6	1.35596	90.6	1.81204
	90.7	2.72846	90.7	1.41306	90.7	1.64928	90.7	1.77177
	90.8	2.63342	90.8	1.53255	90.8	1.65211	90.8	1.69314
	90.9	2.7225	90.9	1.35929	90.9	1.12487	90.9	2.15088
	91	2.85296	91	1.61371	91	1.52338	91	2.06984
	91.1	2.25996	91.1	1.52647	91.1	1.31074	91.1	1.78943
	91.2	2.6002	91.2	1.07046	91.2	1.13543	91.2	1.88682
	91.3	2.62893	91.3	1.41069	91.3	1.04595	91.3	2.07255
	91.4	2.34694	91.4	1.16069	91.4	1.11501	91.4	1.86082
	91.5	2.22339	91.5	1.43659	91.5	1.39412	91.5	1.94369
	91.6	2.83657	91.6	1.32257	91.6	1.21632	91.6	1.69616
	91.7	2.56636	91.7	1.35176	91.7	1.27514	91.7	1.70788
	91.8	2.626	91.8	1.16558	91.8	1.19583	91.8	1.86505
	91.9	2.5292	91.9	1.57487	91.9	1.27387	91.9	1.56549
	92	2.58854	92	1.33133	92	1.36908	92	1.88455
	92.1	2.69438	92.1	1.34567	92.1	1.42352	92.1	1.78239
	92.2	2.68913	92.2	1.41525	92.2	1.29672	92.2	1.64446
	92.3	2.91897	92.3	1.36011	92.3	1.32429	92.3	1.71262
	92.4	2.46682	92.4	1.26375	92.4	1.49887	92.4	1.9303
	92.5	2.67624	92.5	1.31492	92.5	1.79646	92.5	1.78306
	92.6	2.73643	92.6	1.13789	92.6	1.42929	92.6	1.9087
	92.7	2.72169	92.7	1.51157	92.7	1.42611	92.7	2.11122
	92.8	2.36606	92.8	1.3302	92.8	1.53141	92.8	1.87734
	92.9	2.36458	92.9	1.49656	92.9	1.45625	92.9	1.8215
	93	2.2786	93	1.04511	93	1.48449	93	1.66794
	93.1	2.3038	93.1	1.5055	93.1	1.55266	93.1	2.00177
	93.2	2.73308	93.2	1.29333	93.2	1.70323	93.2	1.8156
	93.3	2.6025	93.3	1.47876	93.3	1.77333	93.3	1.62604
	93.4	2.54456	93.4	1.2883	93.4	1.4668	93.4	1.54852
	93.5	2.60018	93.5	1.18091	93.5	1.32078	93.5	1.93068
	93.6	2.35393	93.6	1.61335	93.6	1.13701	93.6	1.9027
	93.7	2.51347	93.7	1.24319	93.7	1.08248	93.7	1.91446
	93.8	2.29171	93.8	1.24084	93.8	1.095	93.8	1.86981
	93.9	2.27494	93.9	1.27832	93.9	1.16895	93.9	1.96199
	94	2.22387	94	1.47899	94	1.2333	94	1.985
	94.1	2.19735	94.1	1.16342	94.1	1.58515	94.1	1.80277
	94.2	2.59173	94.2	1.2449	94.2	1.41575	94.2	2.02604
	94.3	2.35179	94.3	1.04783	94.3	1.37904	94.3	2.23269
	94.4	2.38521	94.4	1.14207	94.4	1.47489	94.4	1.93148
	94.5	2.40938	94.5	1.07333	94.5	1.42306	94.5	2.08211
	94.6	2.40085	94.6	1.136	94.6	1.40076	94.6	1.9809
	94.7	2.16672	94.7	1.46886	94.7	1.18761	94.7	1.94683
	94.8	2.01342	94.8	1.02429	94.8	1.47514	94.8	1.68867
	94.9	2.17167	94.9	1.09267	94.9	1.47099	94.9	1.8221
	95	2.49486	95	1.56652	95	1.42492	95	1.52632
	95.1	2.29984	95.1	1.36464	95.1	1.59358	95.1	1.85567
	95.2	2.17589	95.2	1.05379	95.2	1.28714	95.2	1.44399
	95.3	1.92041	95.3	1.04329	95.3	1.06004	95.3	1.78577
	95.4	2.12592	95.4	1.03874	95.4	1.28016	95.4	1.934
	95.5	1.95675	95.5	1.04164	95.5	1.31383	95.5	1.65121
	95.6	2.35966	95.6	1.33221	95.6	1.01415	95.6	1.65485
	95.7	2.06412	95.7	1.38574	95.7	1.11886	95.7	1.59455
	95.8	2.40419	95.8	1.21347	95.8	1.37219	95.8	1.78351
	95.9	2.10799	95.9	1.12989	95.9	1.20177	95.9	1.90267
	96	2.1798	96	1.36834	96	1.11049	96	1.61656
	96.1	2.1121	96.1	1.04204	96.1	1.27169	96.1	1.93917
	96.2	2.1102	96.2	1.13511	96.2	1.1016	96.2	1.54302
	96.3	2.28672	96.3	1.03368	96.3	1.26582	96.3	1.95523
	96.4	2.32419	96.4	1.01684	96.4	1.13146	96.4	1.68422
	96.5	2.06976	96.5	1.27344	96.5	1.10875	96.5	2.31164
	96.6	2.13983	96.6	1.3218	96.6	1.08538	96.6	1.60242
	96.7	1.96085	96.7	1.22383	96.7	1.10471	96.7	1.5783
	96.8	2.40724	96.8	1.01183	96.8	1.28915	96.8	1.43317
	96.9	2.10871	96.9	0.969875	96.9	1.55401	96.9	1.57635
	97	2.18847	97	1.12982	97	1.28443	97	1.67676
	97.1	2.29669	97.1	0.970924	97.1	1.26083	97.1	1.25318
	97.2	2.05406	97.2	0.788974	97.2	1.28981	97.2	1.21662
	97.3	2.11564	97.3	0.752641	97.3	1.21644	97.3	1.57778
	97.4	2.1503	97.4	0.750375	97.4	1.41251	97.4	1.55041
	97.5	2.04214	97.5	0.459671	97.5	1.3472	97.5	1.2078
	97.6	2.42584	97.6	0.521416	97.6	1.32098	97.6	1.39195
	97.7	2.2346	97.7	0.895301	97.7	1.61416	97.7	1.72655
	97.8	1.8011	97.8	0.791193	97.8	1.26332	97.8	1.51415
	97.9	2.20969	97.9	0.683718	97.9	1.49758	97.9	1.43546
	98	2.25904	98	0.825156	98	1.66635	98	1.41407
	98.1	2.00783	98.1	0.737785	98.1	1.68619	98.1	1.43307
	98.2	2.22917	98.2	1.37615	98.2	1.66306	98.2	1.32041
	98.3	2.18722	98.3	1.20283	98.3	1.29609	98.3	1.419
	98.4	2.41415	98.4	1.07221	98.4	1.37547	98.4	1.59036
	98.5	2.29698	98.5	1.04398	98.5	1.76696	98.5	1.61232
	98.6	2.61516	98.6	1.22246	98.6	1.47238	98.6	1.81974
	98.7	2.41307	98.7	1.10701	98.7	1.71548	98.7	1.75341
	98.8	2.38748	98.8	0.85525	98.8	1.57198	98.8	1.80878
	98.9	2.45545	98.9	1.13127	98.9	1.7226	98.9	1.62343
	99	2.36029	99	1.02348	99	1.52853	99	1.59949
	99.1	2.35679	99.1	1.26033	99.1	1.49988	99.1	1.63026
	99.2	2.41379	99.2	0.947199	99.2	1.69877	99.2	1.39446
	99.3	2.35574	99.3	1.10959	99.3	1.66226	99.3	1.87306
	99.4	2.31657	99.4	1.02028	99.4	1.49764	99.4	1.92734
	99.5	2.50466	99.5	1.19554	99.5	1.54533	99.5	1.57073
	99.6	2.52364	99.6	1.21675	99.6	1.49365	99.6	1.69425
	99.7	2.75606	99.7	0.930728	99.7	1.55969	99.7	1.66017
	99.8	2.57352	99.8	0.939841	99.8	1.58022	99.8	1.35299
	99.9	2.62686	99.9	1.18755	99.9	1.75546	99.9	1.3621
	100	2.344	100	1.17831	100	1.47017	100	1.61545
	100.1	2.65852	100.1	1.31532	100.1	1.17846	100.1	1.90222
	100.2	2.66419	100.2	1.36718	100.2	1.72923	100.2	1.59262
	100.3	2.77355	100.3	1.31787	100.3	1.61491	100.3	1.35746
	100.4	2.69235	100.4	1.00265	100.4	1.37836	100.4	1.59773
	100.5	2.771	100.5	1.15128	100.5	1.38472	100.5	1.85507
	100.6	2.73078	100.6	1.04762	100.6	1.43088	100.6	1.98194
	100.7	2.68253	100.7	1.32076	100.7	1.53994	100.7	1.85365
	100.8	2.69348	100.8	1.41122	100.8	1.59781	100.8	1.62434
	100.9	2.66185	100.9	1.41777	100.9	1.64321	100.9	1.37644
	101	2.55807	101	1.09219	101	1.72273	101	1.44724
	101.1	2.50499	101.1	1.40684	101.1	1.79236	101.1	1.52408
	101.2	2.213	101.2	1.65935	101.2	1.94767	101.2	1.68175
	101.3	2.45758	101.3	1.47291	101.3	1.61155	101.3	1.65699
	101.4	2.153	101.4	1.75767	101.4	1.81214	101.4	1.98998
	101.5	2.00643	101.5	1.33471	101.5	1.93824	101.5	1.54546
	101.6	2.15429	101.6	1.48058	101.6	1.56488	101.6	1.77548
	101.7	2.21533	101.7	1.97734	101.7	1.67073	101.7	1.91362
	101.8	2.24358	101.8	2.01849	101.8	1.40486	101.8	1.79643
	101.9	2.07671	101.9	2.08823	101.9	1.58468	101.9	1.99041
	102	2.21917	102	1.70234	102	1.43822	102	1.77093
	102.1	2.22675	102.1	1.85489	102.1	1.72287	102.1	1.58136
	102.2	2.56849	102.2	1.37423	102.2	1.30691	102.2	1.85966
	102.3	2.426	102.3	1.24709	102.3	1.60096	102.3	1.30791
	102.4	2.37054	102.4	1.22172	102.4	1.45837	102.4	1.44645
	102.5	2.09189	102.5	1.27014	102.5	1.44824	102.5	1.90128
	102.6	2.18436	102.6	1.03187	102.6	1.40975	102.6	1.60061
	102.7	2.33485	102.7	1.23886	102.7	1.68846	102.7	1.73605
	102.8	2.30867	102.8	1.49995	102.8	1.58875	102.8	1.81524
	102.9	2.50857	102.9	1.29948	102.9	1.64331	102.9	1.48658
	103	2.4247	103	1.32712	103	1.36719	103	1.6786
	103.1	2.49497	103.1	1.38955	103.1	1.52658	103.1	1.65246
	103.2	2.09122	103.2	1.29644	103.2	1.07007	103.2	1.28474
	103.3	2.42588	103.3	0.975299	103.3	1.4812	103.3	1.55698
	103.4	2.38683	103.4	1.44501	103.4	1.47758	103.4	1.70788
	103.5	2.68548	103.5	1.44979	103.5	1.5483	103.5	1.60875
	103.6	2.36387	103.6	1.38368	103.6	1.66347	103.6	1.71443
	103.7	2.2361	103.7	1.03215	103.7	1.57944	103.7	1.99839
	103.8	2.79942	103.8	1.38497	103.8	1.38135	103.8	1.62006
	103.9	2.24728	103.9	1.33888	103.9	1.12326	103.9	2.08782
	104	2.48074	104	1.23125	104	1.25546	104	1.59152
	104.1	2.53433	104.1	1.04478	104.1	1.3368	104.1	1.72125
	104.2	2.41986	104.2	1.02127	104.2	1.17823	104.2	1.76038
	104.3	2.41013	104.3	1.10822	104.3	1.46528	104.3	1.55501
	104.4	2.51161	104.4	1.30822	104.4	1.30043	104.4	1.66346
	104.5	2.64868	104.5	1.24826	104.5	1.3675	104.5	1.50941
	104.6	2.41966	104.6	1.19637	104.6	1.34	104.6	1.66446
	104.7	2.19309	104.7	1.56974	104.7	1.37285	104.7	2.08437
	104.8	2.33602	104.8	1.63052	104.8	1.20865	104.8	1.77355
	104.9	2.16666	104.9	1.50796	104.9	1.2259	104.9	2.21102
	105	2.28154	105	1.56809	105	1.48748	105	2.08794
	105.1	2.47054	105.1	1.53723	105.1	1.1025	105.1	1.96043
	105.2	2.37997	105.2	1.28646	105.2	1.65921	105.2	1.97375
	105.3	2.1846	105.3	1.27756	105.3	1.29204	105.3	1.8369
	105.4	2.50924	105.4	1.22102	105.4	1.34086	105.4	1.80013
	105.5	2.23596	105.5	1.26265	105.5	1.16076	105.5	1.75324
	105.6	2.38782	105.6	1.57457	105.6	1.27745	105.6	1.76109
	105.7	2.30707	105.7	1.65666	105.7	1.52876	105.7	2.15266
	105.8	2.53475	105.8	1.3688	105.8	1.03057	105.8	1.83372
	105.9	2.74198	105.9	1.1289	105.9	1.38139	105.9	2.09427
	106	2.63327	106	1.22318	106	1.18979	106	1.80624
	106.1	2.70383	106.1	1.39987	106.1	1.4378	106.1	2.30635
	106.2	2.57565	106.2	1.56573	106.2	1.42602	106.2	1.59169
	106.3	2.23288	106.3	1.45873	106.3	1.3475	106.3	1.66456
	106.4	2.8146	106.4	1.47335	106.4	1.15133	106.4	2.08904
	106.5	2.66196	106.5	1.62233	106.5	1.10972	106.5	2.10639
	106.6	2.38768	106.6	1.46731	106.6	1.3742	106.6	2.09125
	106.7	2.70088	106.7	1.30547	106.7	1.57713	106.7	1.99751
	106.8	2.75823	106.8	1.7436	106.8	1.53875	106.8	2.1388
	106.9	2.37338	106.9	1.38501	106.9	1.38425	106.9	1.67613
	107	2.48535	107	1.22214	107	1.43637	107	1.78037
	107.1	2.63996	107.1	1.47646	107.1	1.26247	107.1	1.59319
	107.2	2.47617	107.2	1.7755	107.2	1.45977	107.2	1.88663
	107.3	2.69961	107.3	1.27015	107.3	1.26205	107.3	1.68321
	107.4	2.44917	107.4	1.85876	107.4	1.27903	107.4	1.59111
	107.5	2.65687	107.5	1.54077	107.5	1.4904	107.5	1.65252
	107.6	2.17306	107.6	1.4415	107.6	1.4529	107.6	1.34157
	107.7	2.50955	107.7	1.44214	107.7	1.45126	107.7	1.3368
	107.8	2.76272	107.8	1.25403	107.8	1.67005	107.8	1.14641
	107.9	2.684	107.9	1.29389	107.9	1.27914	107.9	1.73078
	108	2.45415	108	1.09416	108	1.53388	108	1.58462
	108.1	2.45023	108.1	1.45145	108.1	1.30655	108.1	1.32487
	108.2	2.45038	108.2	1.29597	108.2	1.50657	108.2	1.49784
	108.3	2.20038	108.3	1.4254	108.3	1.38809	108.3	1.30512
	108.4	2.35339	108.4	1.58466	108.4	1.57908	108.4	1.22531
	108.5	2.45455	108.5	1.32931	108.5	1.38552	108.5	1.42322
	108.6	2.2506	108.6	1.47756	108.6	1.40658	108.6	1.34255
	108.7	2.5533	108.7	1.56496	108.7	1.33855	108.7	1.28953
	108.8	2.04272	108.8	1.58667	108.8	1.24242	108.8	1.16731
	108.9	1.88435	108.9	1.0364	108.9	1.38896	108.9	1.34827
	109	1.91223	109	1.02943	109	1.34356	109	1.36087
	109.1	2.0988	109.1	1.3656	109.1	1.39428	109.1	1.41226
	109.2	1.97979	109.2	1.54652	109.2	1.29842	109.2	1.56936
	109.3	1.97701	109.3	1.34117	109.3	1.3437	109.3	1.2393
	109.4	2.14127	109.4	1.38549	109.4	1.15588	109.4	1.22513
	109.5	2.06683	109.5	1.48872	109.5	0.973217	109.5	1.17101
	109.6	2.02793	109.6	1.52111	109.6	1.15774	109.6	1.44062
	109.7	2.02753	109.7	1.53967	109.7	1.26506	109.7	1.33808
	109.8	2.23643	109.8	1.27558	109.8	1.39089	109.8	1.50566
	109.9	2.27561	109.9	0.974638	109.9	1.1745	109.9	1.53339
	110	2.0379	110	1.02064	110	1.3575	110	1.53687
	110.1	2.15489	110.1	0.867267	110.1	1.27408	110.1	1.7532
	110.2	1.67646	110.2	0.91699	110.2	1.39829	110.2	1.78254
	110.3	2.17805	110.3	1.43133	110.3	1.53375	110.3	1.86933
	110.4	2.13918	110.4	1.27062	110.4	1.24356	110.4	1.8872
	110.5	1.90677	110.5	1.23717	110.5	1.32601	110.5	1.86896
	110.6	1.8857	110.6	1.33238	110.6	1.25878	110.6	1.83874
	110.7	1.91974	110.7	1.20145	110.7	1.26383	110.7	1.8223
	110.8	2.06862	110.8	1.16762	110.8	1.56125	110.8	1.75831
	110.9	1.81751	110.9	1.35137	110.9	1.72303	110.9	1.7722
	111	1.93788	111	0.9632	111	1.66678	111	1.65038
	111.1	1.92291	111.1	0.96078	111.1	1.76238	111.1	1.50848
	111.2	1.73237	111.2	0.91536	111.2	1.79169	111.2	1.54413
	111.3	1.79714	111.3	1.16736	111.3	1.48697	111.3	1.5725
	111.4	2.01075	111.4	1.30774	111.4	1.48224	111.4	1.68681
	111.5	1.96638	111.5	1.05885	111.5	1.41055	111.5	1.39567
	111.6	1.85658	111.6	1.05356	111.6	1.2894	111.6	1.46013
	111.7	1.96381	111.7	1.14405	111.7	1.41642	111.7	1.46152
	111.8	2.32378	111.8	1.27858	111.8	1.33991	111.8	1.67762
	111.9	2.07305	111.9	0.945291	111.9	1.42077	111.9	1.74772
	112	2.15565	112	1.10155	112	1.37529	112	1.57247
	112.1	2.35544	112.1	1.23165	112.1	1.29107	112.1	1.66321
	112.2	2.26993	112.2	1.0854	112.2	1.28799	112.2	1.72513
	112.3	2.30729	112.3	0.937573	112.3	1.56468	112.3	1.56679
	112.4	2.22052	112.4	0.987587	112.4	1.49641	112.4	1.52962
	112.5	2.18418	112.5	0.929161	112.5	1.70391	112.5	1.67182
	112.6	2.30532	112.6	0.86884	112.6	1.56837	112.6	1.67972
	112.7	2.44979	112.7	0.836593	112.7	1.69821	112.7	1.44715
	112.8	2.61557	112.8	0.84222	112.8	1.85377	112.8	1.60993
	112.9	2.44281	112.9	0.718279	112.9	1.58336	112.9	1.73522
	113	1.9903	113	1.27959	113	1.47505	113	1.57891
	113.1	2.31402	113.1	0.816178	113.1	2.04008	113.1	1.79897
	113.2	2.54356	113.2	0.97925	113.2	1.49161	113.2	1.62628
	113.3	2.28474	113.3	1.09072	113.3	1.49514	113.3	2.02634
	113.4	2.14058	113.4	0.6964	113.4	1.67713	113.4	1.68915
	113.5	2.29809	113.5	0.755069	113.5	1.91216	113.5	1.83697
	113.6	2.00381	113.6	0.952983	113.6	1.73154	113.6	1.77444
	113.7	1.97312	113.7	1.22033	113.7	1.75009	113.7	1.88491
	113.8	1.80186	113.8	1.05513	113.8	1.64613	113.8	1.63364
	113.9	2.14603	113.9	1.29219	113.9	1.87812	113.9	1.65726
	114	2.09925	114	0.927172	114	1.74189	114	1.61254
	114.1	2.45428	114.1	0.848208	114.1	1.49143	114.1	1.90868
	114.2	2.24172	114.2	0.796772	114.2	1.67447	114.2	1.56036
	114.3	2.08183	114.3	1.05627	114.3	1.59222	114.3	1.83945
	114.4	2.24528	114.4	1.07524	114.4	1.42819	114.4	1.87923
	114.5	2.19873	114.5	0.81484	114.5	1.2966	114.5	1.76996
	114.6	2.04521	114.6	0.888855	114.6	1.71388	114.6	1.62896
	114.7	2.31006	114.7	1.27597	114.7	1.75075	114.7	1.6208
	114.8	2.35066	114.8	1.21276	114.8	1.51255	114.8	1.80881
	114.9	2.18978	114.9	0.995616	114.9	1.34231	114.9	1.51098
	115	2.43605	115	0.805172	115	1.43222	115	1.52585
	115.1	2.04029	115.1	1.0684	115.1	1.35994	115.1	1.3716
	115.2	2.25141	115.2	0.950059	115.2	1.72036	115.2	1.70588
	115.3	1.95473	115.3	0.805015	115.3	1.98937	115.3	2.24188
	115.4	2.15223	115.4	0.890152	115.4	1.40082	115.4	1.81533
	115.5	2.06215	115.5	0.643006	115.5	1.51132	115.5	2.13869
	115.6	1.93479	115.6	1.01788	115.6	1.85105	115.6	1.59165
	115.7	2.37012	115.7	0.818519	115.7	1.8833	115.7	1.70774
	115.8	2.27581	115.8	0.662046	115.8	1.69952	115.8	1.79071
	115.9	2.17372	115.9	0.684285	115.9	1.93124	115.9	1.71816
	116	1.78343	116	1.01867	116	2.07421	116	1.85943
	116.1	2.207	116.1	0.889813	116.1	2.11621	116.1	1.63073
	116.2	2.17886	116.2	0.938381	116.2	1.79976	116.2	1.49668
	116.3	2.19918	116.3	0.943176	116.3	1.61386	116.3	1.5743
	116.4	2.36139	116.4	1.14966	116.4	1.39313	116.4	1.52533
	116.5	2.3396	116.5	1.05582	116.5	1.37094	116.5	1.61703
	116.6	2.12432	116.6	0.773178	116.6	1.89944	116.6	1.78023
	116.7	1.88593	116.7	0.547311	116.7	1.34865	116.7	1.80316
	116.8	2.17666	116.8	0.998221	116.8	1.38029	116.8	1.73591
	116.9	2.19986	116.9	0.819877	116.9	1.64208	116.9	1.8198
	117	2.20586	117	0.847885	117	1.42117	117	1.51426
	117.1	1.85744	117.1	0.912494	117.1	1.43789	117.1	1.83513
	117.2	1.8729	117.2	0.962319	117.2	1.34005	117.2	1.74119
	117.3	2.32931	117.3	0.849105	117.3	1.32908	117.3	1.9741
	117.4	1.95846	117.4	0.950621	117.4	1.3037	117.4	1.64019
	117.5	2.30435	117.5	0.520085	117.5	1.42711	117.5	1.36959
	117.6	2.35446	117.6	0.882864	117.6	1.46049	117.6	1.50314
	117.7	1.87028	117.7	0.47009	117.7	1.51732	117.7	1.48729
	117.8	2.41299	117.8	0.922806	117.8	1.48552	117.8	1.46358
	117.9	2.32021	117.9	1.03212	117.9	1.62111	117.9	1.52414
	118	2.20284	118	0.950386	118	1.58776	118	1.44827
	118.1	2.50496	118.1	0.650964	118.1	1.76889	118.1	1.68029
	118.2	2.45401	118.2	0.462212	118.2	1.55145	118.2	1.51781
	118.3	2.56782	118.3	0.572101	118.3	1.3986	118.3	1.50612
	118.4	2.47745	118.4	0.812548	118.4	1.29816	118.4	1.49276
	118.5	2.65676	118.5	0.80052	118.5	1.40372	118.5	1.54107
	118.6	2.17734	118.6	0.494712	118.6	1.20177	118.6	1.62668
	118.7	2.44432	118.7	0.746899	118.7	1.58675	118.7	1.45652
	118.8	2.41178	118.8	0.789491	118.8	1.40404	118.8	1.75517
	118.9	2.5014	118.9	0.76224	118.9	1.16577	118.9	1.74561
	119	2.41501	119	0.732038	119	1.13181	119	1.72912
	119.1	2.48713	119.1	0.967304	119.1	1.18347	119.1	1.57073
	119.2	2.60755	119.2	0.938375	119.2	1.49316	119.2	1.63885
	119.3	2.45827	119.3	0.884659	119.3	1.31436	119.3	1.60601
	119.4	2.53214	119.4	1.16655	119.4	1.49933	119.4	1.51555
	119.5	2.74954	119.5	0.776831	119.5	1.20084	119.5	1.86956
	119.6	2.70378	119.6	0.949314	119.6	1.19661	119.6	1.59657
	119.7	2.43143	119.7	0.964705	119.7	1.66842	119.7	1.29632
	119.8	2.63782	119.8	1.07954	119.8	1.21596	119.8	1.67412
	119.9	2.41345	119.9	1.02595	119.9	1.27321	119.9	1.8361
	120	3.04533	120	1.08221	120	1.45893	120	1.61678
	120.1	2.70835	120.1	0.827319	120.1	1.51439	120.1	1.71619
	120.2	2.6661	120.2	0.875494	120.2	1.31382	120.2	1.44645
	120.3	2.73054	120.3	0.725562	120.3	1.32051	120.3	1.44859
	120.4	2.24522	120.4	0.878001	120.4	1.27229	120.4	1.71408
	120.5	2.48854	120.5	1.20267	120.5	1.20373	120.5	1.494
	120.6	2.8603	120.6	1.2146	120.6	1.59094	120.6	1.47512
	120.7	2.78592	120.7	1.04045	120.7	1.32701	120.7	1.70581
	120.8	2.57712	120.8	1.06888	120.8	1.54094	120.8	1.50671
	120.9	2.65226	120.9	0.660551	120.9	1.67729	120.9	1.33432
	121	2.93267	121	0.950274	121	1.1277	121	1.42138
	121.1	2.80781	121.1	1.2973	121.1	1.38295	121.1	1.67869
	121.2	2.80251	121.2	1.4022	121.2	1.51761	121.2	1.48586
	121.3	3.01273	121.3	1.1114	121.3	1.47926	121.3	1.66009
	121.4	2.65412	121.4	1.06491	121.4	1.42633	121.4	1.82101
	121.5	2.80607	121.5	0.986832	121.5	1.57552	121.5	1.73906
	121.6	2.55457	121.6	0.872368	121.6	1.25054	121.6	1.62338
	121.7	2.68963	121.7	0.646112	121.7	1.59038	121.7	1.87023
	121.8	2.70527	121.8	0.895884	121.8	1.54662	121.8	1.52243
	121.9	2.47817	121.9	1.05359	121.9	1.41453	121.9	1.70589
	122	2.91528	122	1.27869	122	1.57613	122	1.66717
	122.1	2.68139	122.1	0.612595	122.1	1.68423	122.1	1.51655
	122.2	2.44617	122.2	0.893813	122.2	1.61821	122.2	1.78979
	122.3	2.77573	122.3	1.33931	122.3	1.52582	122.3	1.58324
	122.4	2.62823	122.4	1.48895	122.4	1.91092	122.4	1.73392
	122.5	3.07029	122.5	1.08711	122.5	1.5601	122.5	1.53279
	122.6	2.80703	122.6	1.14528	122.6	1.6439	122.6	1.36781
	122.7	2.82059	122.7	0.939514	122.7	1.40195	122.7	1.42586
	122.8	2.8463	122.8	1.14555	122.8	1.40847	122.8	1.64309
	122.9	2.8166	122.9	1.00544	122.9	1.41053	122.9	1.41498
	123	2.64907	123	0.821917	123	1.55609	123	1.37328
	123.1	2.52224	123.1	0.681241	123.1	1.38562	123.1	1.57227
	123.2	2.35701	123.2	0.97261	123.2	1.5145	123.2	1.24147
	123.3	2.48724	123.3	1.06117	123.3	1.66632	123.3	1.37209
	123.4	2.61869	123.4	1.06548	123.4	1.34055	123.4	1.42072
	123.5	2.53414	123.5	0.935894	123.5	1.30807	123.5	1.21377
	123.6	2.4472	123.6	1.00587	123.6	1.68408	123.6	1.35602
	123.7	2.45536	123.7	0.691708	123.7	1.68128	123.7	1.44219
	123.8	2.2046	123.8	0.775732	123.8	1.58658	123.8	1.53115
	123.9	2.11397	123.9	0.730713	123.9	1.72739	123.9	1.37118
	124	2.37751	124	1.13775	124	1.60848	124	0.919974
	124.1	2.25662	124.1	0.974478	124.1	1.53691	124.1	1.09389
	124.2	2.39475	124.2	1.03684	124.2	1.74589	124.2	1.13352
	124.3	2.24161	124.3	0.922842	124.3	1.2624	124.3	1.26171
	124.4	2.57624	124.4	0.819273	124.4	1.41537	124.4	1.65945
	124.5	2.47533	124.5	1.13677	124.5	1.54193	124.5	1.32835
	124.6	2.28888	124.6	1.19831	124.6	1.44998	124.6	1.44256
	124.7	2.28897	124.7	1.07724	124.7	1.47182	124.7	1.43976
	124.8	2.36705	124.8	1.15896	124.8	1.32816	124.8	1.11227
	124.9	2.8233	124.9	1.30919	124.9	0.979545	124.9	1.52207
	125	2.5362	125	0.979628	125	1.36684	125	1.27169
	125.1	2.50532	125.1	0.720671	125.1	1.05423	125.1	1.41368
	125.2	2.69591	125.2	0.704294	125.2	1.3847	125.2	1.37966
	125.3	2.29507	125.3	0.779462	125.3	1.22889	125.3	1.20246
	125.4	2.50315	125.4	0.932924	125.4	1.24154	125.4	1.06598
	125.5	2.30929	125.5	1.00365	125.5	1.02493	125.5	1.41647
	125.6	2.48869	125.6	0.812408	125.6	1.16015	125.6	1.19515
	125.7	2.83713	125.7	1.04892	125.7	1.01362	125.7	1.22695
	125.8	2.74874	125.8	0.811589	125.8	1.06074	125.8	1.23213
	125.9	2.56548	125.9	0.773636	125.9	1.15766	125.9	1.48444
	126	2.38269	126	0.911636	126	1.02196	126	1.23474
	126.1	2.46206	126.1	0.833367	126.1	0.64342	126.1	1.44696
	126.2	2.2978	126.2	0.713263	126.2	0.695643	126.2	1.4961
	126.3	2.40768	126.3	0.807553	126.3	0.722223	126.3	1.149
	126.4	2.54621	126.4	0.573829	126.4	0.604908	126.4	1.35787
	126.5	2.70336	126.5	1.01882	126.5	1.15959	126.5	1.37139
	126.6	2.64887	126.6	0.828064	126.6	1.20213	126.6	1.48638
	126.7	2.63605	126.7	1.00476	126.7	1.20075	126.7	1.43427
	126.8	2.71382	126.8	1.05459	126.8	1.05717	126.8	1.3308
	126.9	2.48453	126.9	1.18036	126.9	0.9763	126.9	1.36202
	127	2.45124	127	0.926618	127	1.22956	127	1.04527
	127.1	2.45948	127.1	0.83045	127.1	0.872736	127.1	1.66562
	127.2	2.61827	127.2	1.04088	127.2	1.10353	127.2	1.29995
	127.3	2.75884	127.3	0.668102	127.3	1.40212	127.3	1.21027
	127.4	2.78819	127.4	0.857365	127.4	1.2865	127.4	1.75374
	127.5	2.87501	127.5	0.960177	127.5	0.975756	127.5	1.31505
	127.6	2.50856	127.6	1.0447	127.6	1.34558	127.6	2.07326
	127.7	2.74253	127.7	0.96579	127.7	1.47849	127.7	1.2843
	127.8	2.66027	127.8	1.06277	127.8	1.71405	127.8	1.7197
	127.9	2.86815	127.9	0.995147	127.9	1.65652	127.9	1.92103
	128	2.71031	128	1.11668	128	1.37746	128	1.71936
	128.1	2.91083	128.1	0.754649	128.1	1.37478	128.1	1.64357
	128.2	2.77299	128.2	0.9112	128.2	1.55324	128.2	1.95044
	128.3	2.6475	128.3	0.698951	128.3	1.32039	128.3	1.34285
	128.4	2.81411	128.4	0.86478	128.4	1.6955	128.4	1.46629
	128.5	2.65571	128.5	0.708106	128.5	1.59087	128.5	1.47955
	128.6	2.80527	128.6	1.17589	128.6	1.03552	128.6	1.2449
	128.7	2.83421	128.7	1.15598	128.7	1.49293	128.7	1.20632
	128.8	2.76985	128.8	1.09849	128.8	1.16821	128.8	1.05785
	128.9	2.66922	128.9	0.45292	128.9	1.27623	128.9	0.759495
	129	2.59483	129	0.705125	129	1.41569	129	1.34042
	129.1	2.84451	129.1	0.940513	129.1	1.57791	129.1	1.4688
	129.2	2.80341	129.2	0.859961	129.2	1.16428	129.2	1.22723
	129.3	2.52868	129.3	0.822427	129.3	1.24492	129.3	1.35939
	129.4	2.4462	129.4	0.872186	129.4	1.30378	129.4	1.28845
	129.5	2.46587	129.5	0.734805	129.5	1.26456	129.5	1.37894
	129.6	2.44298	129.6	0.72553	129.6	1.20647	129.6	1.25583
	129.7	2.60977	129.7	0.89352	129.7	1.24671	129.7	1.19976
	129.8	2.88212	129.8	0.901839	129.8	1.17039	129.8	1.31379
	129.9	2.48923	129.9	1.05734	129.9	1.16051	129.9	1.12806
	130	2.39932	130	0.380312	130	1.27883	130	1.36251
	130.1	2.3154	130.1	0.798265	130.1	1.56404	130.1	1.3424
	130.2	2.64515	130.2	0.728885	130.2	1.17525	130.2	1.01674
	130.3	2.45878	130.3	0.680029	130.3	1.48931	130.3	1.10605
	130.4	2.36054	130.4	1.19395	130.4	1.06634	130.4	1.12647
	130.5	2.40938	130.5	1.13862	130.5	1.41975	130.5	1.2076
	130.6	2.21733	130.6	1.1111	130.6	1.53046	130.6	1.40796
	130.7	2.2253	130.7	1.07961	130.7	1.36907	130.7	1.36228
	130.8	2.31953	130.8	1.15244	130.8	1.2878	130.8	1.26773
	130.9	2.11473	130.9	1.30437	130.9	1.51172	130.9	1.37757
	131	2.17325	131	1.0969	131	1.48703	131	1.70623
	131.1	2.5822	131.1	1.2613	131.1	1.44386	131.1	1.30546
	131.2	2.41483	131.2	0.973567	131.2	1.4373	131.2	1.00304
	131.3	2.57669	131.3	0.750598	131.3	1.20217	131.3	0.854318
	131.4	2.58919	131.4	0.907643	131.4	1.13754	131.4	1.13307
	131.5	2.62155	131.5	0.882326	131.5	1.41562	131.5	1.11567
	131.6	2.60315	131.6	1.2624	131.6	1.24972	131.6	1.17156
	131.7	2.55568	131.7	1.10055	131.7	1.42581	131.7	0.975505
	131.8	2.80631	131.8	1.39209	131.8	1.73764	131.8	1.22732
	131.9	2.66026	131.9	1.1643	131.9	1.35065	131.9	1.19607
	132	2.42907	132	1.0441	132	1.46432	132	1.08128
	132.1	2.25603	132.1	1.46468	132.1	1.55767	132.1	1.23823
	132.2	2.27627	132.2	1.04248	132.2	1.26531	132.2	0.919353
	132.3	2.3876	132.3	1.12716	132.3	1.45101	132.3	0.953631
	132.4	2.26618	132.4	1.12976	132.4	1.64141	132.4	1.23581
	132.5	2.28848	132.5	1.22669	132.5	1.75633	132.5	1.29852
	132.6	2.02667	132.6	1.16477	132.6	1.84995	132.6	1.30219
	132.7	2.23494	132.7	1.04424	132.7	1.85661	132.7	1.19024
	132.8	2.0197	132.8	0.887351	132.8	1.81047	132.8	1.35499
	132.9	2.18756	132.9	1.15401	132.9	1.53045	132.9	1.26135
	133	2.29305	133	1.27429	133	1.62485	133	1.08406
	133.1	2.3895	133.1	1.26824	133.1	1.90622	133.1	1.40774
	133.2	2.82189	133.2	1.07289	133.2	1.84475	133.2	1.61142
	133.3	2.65356	133.3	1.15469	133.3	1.92361	133.3	1.58609
	133.4	2.48032	133.4	1.08393	133.4	1.9455	133.4	1.81519
	133.5	2.34535	133.5	1.10442	133.5	1.92232	133.5	1.49201
	133.6	2.58051	133.6	1.12243	133.6	2.10375	133.6	1.24614
	133.7	2.80056	133.7	1.37294	133.7	2.26494	133.7	1.42985
	133.8	2.44132	133.8	1.02816	133.8	1.69802	133.8	1.41018
	133.9	2.56036	133.9	1.31637	133.9	1.41569	133.9	1.45793
	134	2.65613	134	1.41875	134	1.80153	134	1.55409
	134.1	2.61343	134.1	1.34721	134.1	1.81206	134.1	1.33019
	134.2	2.29247	134.2	1.23507	134.2	1.7384	134.2	0.998496
	134.3	2.49717	134.3	1.02805	134.3	1.61927	134.3	1.25043
	134.4	2.44819	134.4	1.1606	134.4	1.88059	134.4	1.18198
	134.5	2.62179	134.5	1.05823	134.5	1.55117	134.5	1.03611
	134.6	2.53861	134.6	1.23019	134.6	1.47858	134.6	1.4863
	134.7	2.67522	134.7	0.889674	134.7	1.99682	134.7	1.26893
	134.8	2.69992	134.8	1.22263	134.8	1.60678	134.8	1.21076
	134.9	2.77068	134.9	1.03388	134.9	1.42748	134.9	1.20593
	135	2.53329	135	0.920291	135	1.55588	135	1.40356
	135.1	2.45999	135.1	1.07264	135.1	1.54384	135.1	1.13495
	135.2	2.73041	135.2	1.24581	135.2	1.47869	135.2	0.928103
	135.3	2.84852	135.3	1.01479	135.3	1.46924	135.3	0.837136
	135.4	2.64923	135.4	1.1161	135.4	1.50099	135.4	0.967362
	135.5	2.85775	135.5	0.743835	135.5	1.53669	135.5	1.03969
	135.6	2.58125	135.6	0.882803	135.6	1.39825	135.6	1.00867
	135.7	2.47479	135.7	0.717154	135.7	1.74176	135.7	1.22209
	135.8	2.5666	135.8	1.07542	135.8	1.84239	135.8	1.25941
	135.9	2.49287	135.9	1.05417	135.9	1.93651	135.9	1.41372
	136	2.59816	136	0.921457	136	2.02057	136	1.21537
	136.1	2.50959	136.1	1.19287	136.1	1.67599	136.1	1.16168
	136.2	2.67307	136.2	1.26021	136.2	1.64133	136.2	1.23694
	136.3	2.42668	136.3	1.29222	136.3	1.58399	136.3	1.3685
	136.4	2.41655	136.4	1.41169	136.4	1.54319	136.4	1.33419
	136.5	2.53314	136.5	1.38682	136.5	1.60946	136.5	1.29446
	136.6	2.83249	136.6	1.19754	136.6	1.16162	136.6	1.13092
	136.7	2.55389	136.7	1.44054	136.7	1.16458	136.7	0.80435
	136.8	2.53781	136.8	1.08496	136.8	1.40374	136.8	1.3067
	136.9	2.59215	136.9	1.16792	136.9	1.95778	136.9	0.87425
	137	2.58825	137	1.24877	137	1.71337	137	1.07675
	137.1	2.47298	137.1	1.42043	137.1	1.56551	137.1	1.31233
	137.2	2.67162	137.2	0.973959	137.2	1.77071	137.2	1.07485
	137.3	2.54496	137.3	1.24288	137.3	1.64674	137.3	1.25114
	137.4	2.66995	137.4	0.975784	137.4	1.83956	137.4	0.965296
	137.5	2.41113	137.5	0.971967	137.5	1.74711	137.5	1.38186
	137.6	2.291	137.6	1.19846	137.6	1.83665	137.6	1.09549
	137.7	2.5072	137.7	1.03026	137.7	1.53787	137.7	1.07954
	137.8	2.44535	137.8	1.08892	137.8	1.8141	137.8	1.02616
	137.9	2.56907	137.9	0.837527	137.9	1.96957	137.9	1.00427
	138	2.35702	138	1.01863	138	1.92325	138	1.33084
	138.1	2.37536	138.1	1.17363	138.1	1.82787	138.1	0.923743
	138.2	2.102	138.2	0.729298	138.2	1.81055	138.2	1.12668
	138.3	2.41691	138.3	0.967117	138.3	1.87633	138.3	1.19699
	138.4	2.5535	138.4	0.934074	138.4	1.79341	138.4	1.53628
	138.5	2.13766	138.5	0.826882	138.5	2.01069	138.5	1.49632
	138.6	2.38119	138.6	0.91813	138.6	2.02614	138.6	1.18411
	138.7	2.33522	138.7	0.931772	138.7	1.92303	138.7	1.19462
	138.8	2.42809	138.8	1.12218	138.8	1.83759	138.8	1.43915
	138.9	2.50015	138.9	1.10731	138.9	1.99234	138.9	1.52091
	139	2.44872	139	0.41991	139	1.57935	139	0.924681
	139.1	2.40286	139.1	0.974042	139.1	1.74873	139.1	1.2104
	139.2	2.35798	139.2	0.947135	139.2	1.62025	139.2	1.22294
	139.3	2.63691	139.3	0.983951	139.3	1.80057	139.3	1.22657
	139.4	2.50643	139.4	0.774255	139.4	2.02113	139.4	1.18127
	139.5	2.39892	139.5	1.10766	139.5	1.91821	139.5	1.24613
	139.6	2.24563	139.6	1.14352	139.6	1.88323	139.6	1.04928
	139.7	2.52226	139.7	1.07819	139.7	1.79264	139.7	1.20734
	139.8	2.17181	139.8	1.03069	139.8	1.82239	139.8	1.22439
	139.9	2.32041	139.9	1.05636	139.9	2.04381	139.9	1.47753
	140	2.37848	140	0.754818	140	1.94756	140	1.45862
	140.1	2.26909	140.1	0.802056	140.1	2.03166	140.1	1.22914
	140.2	2.0995	140.2	0.62845	140.2	1.88576	140.2	1.40808
	140.3	2.13328	140.3	0.807404	140.3	1.85272	140.3	0.975023
	140.4	2.2272	140.4	0.825194	140.4	1.84299	140.4	1.02861
	140.5	2.23787	140.5	0.524185	140.5	1.8131	140.5	1.35746
	140.6	2.57278	140.6	0.452	140.6	1.8411	140.6	1.30678
	140.7	2.68013	140.7	0.57926	140.7	2.47778	140.7	1.48195
	140.8	2.39442	140.8	0.649702	140.8	2.36614	140.8	1.56527
	140.9	2.55437	140.9	0.510325	140.9	2.26275	140.9	1.15746
	141	2.81477	141	0.928728	141	2.04893	141	1.45019
	141.1	2.79417	141.1	0.779311	141.1	1.94766	141.1	1.47515
	141.2	2.53755	141.2	0.906305	141.2	2.0482	141.2	1.46474
	141.3	2.74824	141.3	1.20647	141.3	2.06302	141.3	1.48019
	141.4	2.81305	141.4	0.578962	141.4	1.99768	141.4	1.49518
	141.5	2.6543	141.5	0.644661	141.5	1.88049	141.5	1.37401
	141.6	2.89889	141.6	0.972412	141.6	1.8049	141.6	1.73451
	141.7	2.86338	141.7	0.732843	141.7	1.98591	141.7	1.57089
	141.8	2.85598	141.8	0.690866	141.8	1.947	141.8	1.29394
	141.9	3.05357	141.9	0.845644	141.9	1.83011	141.9	1.45505
	142	2.56296	142	0.367872	142	1.93373	142	1.20729
	142.1	2.85095	142.1	0.662724	142.1	2.08196	142.1	1.67143
	142.2	2.91498	142.2	0.764369	142.2	1.90786	142.2	1.31874
	142.3	2.60066	142.3	0.820518	142.3	1.84079	142.3	1.49053
	142.4	2.82898	142.4	0.716205	142.4	1.57873	142.4	1.47002
	142.5	2.57703	142.5	0.841033	142.5	1.63382	142.5	1.43944
	142.6	2.43455	142.6	0.777255	142.6	2.02274	142.6	1.26714
	142.7	2.25089	142.7	1.02123	142.7	2.2285	142.7	1.423
	142.8	2.08744	142.8	0.802343	142.8	2.02803	142.8	1.54112
	142.9	2.68519	142.9	0.745342	142.9	1.71194	142.9	1.25453
	143	2.63797	143	0.895928	143	1.67244	143	1.26427
	143.1	2.60318	143.1	0.855784	143.1	2.10336	143.1	1.42091
	143.2	2.81752	143.2	1.07027	143.2	1.62814	143.2	0.998845
	143.3	2.72544	143.3	1.13531	143.3	1.78799	143.3	1.26437
	143.4	2.7833	143.4	1.25154	143.4	1.53896	143.4	1.29044
	143.5	2.66211	143.5	1.15371	143.5	1.90952	143.5	1.24616
	143.6	2.84273	143.6	1.20185	143.6	1.67218	143.6	1.10816
	143.7	3.07029	143.7	1.43633	143.7	1.7771	143.7	1.33109
	143.8	2.61901	143.8	1.20741	143.8	1.4903	143.8	1.34744
	143.9	2.64609	143.9	1.06986	143.9	1.56032	143.9	1.57818
	144	2.69244	144	1.02736	144	1.74537	144	1.32975
	144.1	2.70435	144.1	0.87602	144.1	1.38679	144.1	1.25532
	144.2	2.5949	144.2	0.828576	144.2	1.1105	144.2	1.23211
	144.3	2.6334	144.3	0.864811	144.3	1.30957	144.3	1.22156
	144.4	2.76059	144.4	0.740741	144.4	1.28502	144.4	1.39556
	144.5	2.8529	144.5	0.670203	144.5	1.65736	144.5	0.799077
	144.6	2.86944	144.6	0.695547	144.6	1.626	144.6	0.962112
	144.7	2.27153	144.7	0.796767	144.7	1.52826	144.7	1.16286
	144.8	2.53838	144.8	0.791895	144.8	1.33543	144.8	1.3641
	144.9	2.71205	144.9	0.634174	144.9	1.50903	144.9	1.39952
	145	2.65167	145	0.784791	145	1.46004	145	0.960148
	145.1	2.98157	145.1	0.688611	145.1	1.73729	145.1	1.07129
	145.2	2.83351	145.2	0.781034	145.2	1.8788	145.2	1.35887
	145.3	2.57384	145.3	0.967154	145.3	1.6321	145.3	1.21961
	145.4	2.4949	145.4	0.915514	145.4	1.65749	145.4	1.1407
	145.5	2.75683	145.5	0.942249	145.5	1.5074	145.5	1.1452
	145.6	3.07228	145.6	0.740464	145.6	1.37832	145.6	1.05225
	145.7	2.92892	145.7	0.643159	145.7	1.46106	145.7	0.777783
	145.8	2.75714	145.8	0.583856	145.8	1.47999	145.8	1.20226
	145.9	2.78121	145.9	0.553482	145.9	1.62384	145.9	0.928696
	146	2.61889	146	0.837665	146	1.39959	146	1.21795
	146.1	2.77212	146.1	0.924784	146.1	1.59377	146.1	1.27903
	146.2	2.60516	146.2	1.25294	146.2	1.70785	146.2	1.38541
	146.3	2.83825	146.3	1.16222	146.3	1.59671	146.3	1.44803
	146.4	2.73808	146.4	0.861498	146.4	1.4089	146.4	1.73137
	146.5	2.67519	146.5	1.37362	146.5	1.73447	146.5	1.11611
	146.6	2.61486	146.6	0.681765	146.6	1.49418	146.6	1.41836
	146.7	2.82904	146.7	0.979958	146.7	1.44909	146.7	1.59097
	146.8	2.74951	146.8	0.885952	146.8	1.30537	146.8	1.1689
	146.9	2.95727	146.9	1.01734	146.9	1.25185	146.9	1.19829
	147	3.10547	147	0.767241	147	1.43316	147	1.34923
	147.1	2.79951	147.1	1.00674	147.1	1.67058	147.1	1.21046
	147.2	2.82735	147.2	0.743716	147.2	1.62828	147.2	1.13017
	147.3	2.87729	147.3	0.914076	147.3	1.21398	147.3	1.46914
	147.4	2.99566	147.4	0.957374	147.4	0.98395	147.4	1.5337
	147.5	2.86506	147.5	0.90196	147.5	1.41935	147.5	1.38294
	147.6	3.10258	147.6	1.28313	147.6	1.41488	147.6	1.58194
	147.7	2.65483	147.7	1.05542	147.7	1.56787	147.7	1.38706
	147.8	2.58671	147.8	1.16899	147.8	1.20198	147.8	1.47399
	147.9	2.92943	147.9	0.915592	147.9	1.37738	147.9	1.20718
	148	2.72282	148	0.897196	148	1.49987	148	1.39874
	148.1	2.68546	148.1	0.886844	148.1	1.51053	148.1	1.07567
	148.2	2.57602	148.2	1.4541	148.2	1.55702	148.2	1.15924
	148.3	2.68652	148.3	1.01255	148.3	1.50458	148.3	1.09767
	148.4	2.79714	148.4	0.69128	148.4	1.33492	148.4	1.23364
	148.5	2.58678	148.5	1.03788	148.5	1.24177	148.5	1.40588
	148.6	2.91903	148.6	0.518366	148.6	1.28176	148.6	1.6448
	148.7	2.81751	148.7	0.644385	148.7	1.59906	148.7	1.3694
	148.8	2.03443	148.8	0.776705	148.8	1.16882	148.8	1.17442
	148.9	2.4241	148.9	0.884579	148.9	1.2071	148.9	1.76369
	149	2.58104	149	0.829287	149	1.20209	149	1.4407
	149.1	2.43654	149.1	0.908426	149.1	1.30985	149.1	1.34265
	149.2	2.74622	149.2	0.793993	149.2	1.25357	149.2	1.31701
	149.3	2.82018	149.3	0.746195	149.3	1.31445	149.3	1.21679
	149.4	2.65114	149.4	0.9376	149.4	0.971589	149.4	1.22445
	149.5	2.49402	149.5	0.860146	149.5	1.24307	149.5	1.20496
	149.6	2.52141	149.6	1.14986	149.6	1.12608	149.6	1.08224
	149.7	2.67423	149.7	1.28469	149.7	0.928621	149.7	1.27896
	149.8	2.50605	149.8	1.26391	149.8	1.06082	149.8	1.38424
	149.9	2.67549	149.9	1.03347	149.9	1.11381	149.9	1.39382
	150	2.60851	150	0.975238	150	1.23347	150	1.22891
	150.1	2.76658	150.1	1.20307	150.1	1.06347	150.1	1.2292
	150.2	2.0853	150.2	1.12233	150.2	1.00596	150.2	1.50741
	150.3	2.51002	150.3	1.09608	150.3	1.11086	150.3	1.18984
	150.4	2.59251	150.4	0.842476	150.4	1.02416	150.4	1.34741
	150.5	2.61329	150.5	1.37298	150.5	1.02546	150.5	1.44101
	150.6	2.16818	150.6	1.04995	150.6	0.817564	150.6	1.33138
	150.7	2.29555	150.7	1.19795	150.7	1.07064	150.7	1.34659
	150.8	2.68558	150.8	0.937667	150.8	1.23167	150.8	1.51889
	150.9	2.44965	150.9	0.88621	150.9	1.22035	150.9	1.32347
	151	2.52209	151	0.963908	151	1.51562	151	1.18049
	151.1	2.6368	151.1	1.04928	151.1	1.13306	151.1	0.993771
	151.2	2.6608	151.2	1.07831	151.2	0.944402	151.2	0.875253
	151.3	2.5253	151.3	1.04809	151.3	0.959903	151.3	0.701155
	151.4	2.16188	151.4	1.09744	151.4	1.27882	151.4	0.845328
	151.5	2.41786	151.5	0.929873	151.5	1.20854	151.5	0.5419
	151.6	2.40231	151.6	1.10656	151.6	1.16	151.6	0.886879
	151.7	2.38076	151.7	0.807256	151.7	1.33342	151.7	0.716633
	151.8	2.54204	151.8	1.04509	151.8	1.36722	151.8	1.06047
	151.9	2.33661	151.9	0.747376	151.9	1.64141	151.9	0.954165
	152	2.45376	152	0.978047	152	1.66329	152	0.682137
	152.1	2.45286	152.1	0.904032	152.1	1.21628	152.1	0.784615
	152.2	2.34403	152.2	0.904649	152.2	1.84535	152.2	0.97824
	152.3	2.22218	152.3	1.13682	152.3	1.45729	152.3	1.02861
	152.4	2.61748	152.4	1.07783	152.4	1.27496	152.4	1.14522
	152.5	2.61463	152.5	1.0684	152.5	1.18205	152.5	1.12468
	152.6	2.27268	152.6	0.971023	152.6	1.38906	152.6	1.02578
	152.7	2.32868	152.7	0.941392	152.7	1.22166	152.7	1.29239
	152.8	2.56098	152.8	1.18786	152.8	1.47681	152.8	1.27422
	152.9	2.55818	152.9	0.951925	152.9	1.47291	152.9	1.1455
	153	2.67201	153	1.00475	153	1.02896	153	1.17075
	153.1	2.36336	153.1	0.952586	153.1	1.15361	153.1	1.29884
	153.2	2.63045	153.2	0.98327	153.2	1.48108	153.2	1.12273
	153.3	2.64519	153.3	0.907469	153.3	1.53529	153.3	1.19615
	153.4	2.45851	153.4	0.906665	153.4	1.48044	153.4	1.15678
	153.5	2.29095	153.5	1.07531	153.5	1.43823	153.5	1.49154
	153.6	2.51209	153.6	0.926187	153.6	1.56492	153.6	1.51532
	153.7	2.41864	153.7	0.802375	153.7	1.43103	153.7	1.2399
	153.8	2.3058	153.8	1.02242	153.8	1.05836	153.8	1.34467
	153.9	2.64784	153.9	0.833246	153.9	1.506	153.9	1.28021
	154	2.53192	154	0.918087	154	1.27338	154	1.12312
	154.1	2.6974	154.1	1.00274	154.1	1.11241	154.1	1.23045
	154.2	2.62434	154.2	1.21973	154.2	1.27938	154.2	1.0531
	154.3	2.72982	154.3	1.27174	154.3	1.19786	154.3	1.14106
	154.4	2.68375	154.4	1.19367	154.4	1.48998	154.4	0.765648
	154.5	2.41127	154.5	1.16402	154.5	1.39651	154.5	0.995079
	154.6	2.32008	154.6	1.36521	154.6	1.50726	154.6	0.888838
	154.7	2.45776	154.7	1.311	154.7	0.984335	154.7	1.07964
	154.8	2.59704	154.8	1.21156	154.8	1.12722	154.8	1.33907
	154.9	2.48885	154.9	1.16512	154.9	1.62886	154.9	1.0653
	155	2.58978	155	1.11184	155	1.19031	155	1.03427
	155.1	2.36213	155.1	1.50053	155.1	1.66988	155.1	1.16818
	155.2	2.5273	155.2	1.3363	155.2	1.37086	155.2	0.989889
	155.3	2.61646	155.3	1.31622	155.3	1.31502	155.3	1.1475
	155.4	2.44276	155.4	1.19561	155.4	1.6021	155.4	1.12683
	155.5	2.26004	155.5	1.8306	155.5	1.23942	155.5	0.7601
	155.6	2.28843	155.6	1.43567	155.6	1.80002	155.6	0.948798
	155.7	2.40507	155.7	1.50555	155.7	1.56159	155.7	0.914191
	155.8	2.43444	155.8	1.2827	155.8	1.24731	155.8	0.813391
	155.9	2.29755	155.9	1.24411	155.9	1.76321	155.9	0.948066
	156	2.58902	156	1.53137	156	1.67388	156	0.962242
	156.1	2.53467	156.1	1.5782	156.1	1.48402	156.1	0.825982
	156.2	2.50123	156.2	1.26767	156.2	1.13875	156.2	0.760402
	156.3	2.63671	156.3	1.23804	156.3	1.27721	156.3	0.646235
	156.4	2.67765	156.4	0.977346	156.4	1.44089	156.4	0.880144
	156.5	2.64414	156.5	1.24406	156.5	1.38872	156.5	0.748386
	156.6	2.33668	156.6	0.871605	156.6	1.18061	156.6	0.67468
	156.7	2.67936	156.7	1.07072	156.7	1.62439	156.7	0.902579
	156.8	2.44456	156.8	1.00945	156.8	1.39517	156.8	0.994492
	156.9	2.4809	156.9	0.844498	156.9	1.0887	156.9	0.776708
	157	2.29314	157	0.925675	157	1.42855	157	0.58943
	157.1	2.46939	157.1	1.18104	157.1	1.15452	157.1	0.943429
	157.2	2.40371	157.2	1.27946	157.2	1.53764	157.2	0.970915
	157.3	2.56905	157.3	1.39122	157.3	1.19503	157.3	0.993863
	157.4	2.62466	157.4	1.26382	157.4	1.36346	157.4	0.992585
	157.5	2.76396	157.5	1.14063	157.5	1.55358	157.5	0.925832
	157.6	2.61568	157.6	0.974209	157.6	1.32199	157.6	0.57711
	157.7	2.66596	157.7	0.791456	157.7	1.18226	157.7	0.972428
	157.8	2.50532	157.8	0.974814	157.8	1.3356	157.8	0.739831
	157.9	2.78717	157.9	0.923046	157.9	1.30989	157.9	0.968809
	158	2.60873	158	0.791837	158	1.56826	158	0.955391
	158.1	2.48106	158.1	0.74323	158.1	1.34207	158.1	1.01724
	158.2	2.50809	158.2	0.633994	158.2	1.33623	158.2	1.03581
	158.3	2.47655	158.3	0.962448	158.3	1.15241	158.3	0.927181
	158.4	2.63256	158.4	0.902747	158.4	1.3858	158.4	1.19668
	158.5	2.24007	158.5	0.999673	158.5	1.0203	158.5	1.30194
	158.6	2.28096	158.6	1.18725	158.6	1.28037	158.6	1.05309
	158.7	2.45514	158.7	0.994238	158.7	1.16114	158.7	1.10478
	158.8	2.06832	158.8	1.21154	158.8	1.34866	158.8	0.870325
	158.9	2.43417	158.9	0.904768	158.9	1.14103	158.9	0.972976
	159	2.47604	159	0.825113	159	1.3453	159	0.814417
	159.1	2.24443	159.1	0.944532	159.1	1.03171	159.1	0.907719
	159.2	2.4503	159.2	0.927177	159.2	1.05167	159.2	0.848398
	159.3	2.34034	159.3	0.922152	159.3	0.916078	159.3	0.84309
	159.4	2.43093	159.4	1.13714	159.4	1.03564	159.4	0.752072
	159.5	2.49912	159.5	1.07982	159.5	1.11797	159.5	1.12913
	159.6	2.58777	159.6	1.03863	159.6	1.17004	159.6	0.987302
	159.7	2.5836	159.7	0.826382	159.7	1.0928	159.7	0.517305
	159.8	2.63718	159.8	0.967641	159.8	1.29565	159.8	0.72594
	159.9	2.46215	159.9	1.13945	159.9	1.32122	159.9	0.876344
	160	2.33586	160	0.996254	160	1.2548	160	1.02094
	160.1	2.42657	160.1	1.18399	160.1	1.8306	160.1	0.895943
	160.2	2.50199	160.2	0.772607	160.2	1.52783	160.2	1.09088
	160.3	2.52609	160.3	0.900242	160.3	1.34703	160.3	1.03954
	160.4	2.47784	160.4	0.859195	160.4	1.36074	160.4	0.864198
	160.5	2.39697	160.5	1.33542	160.5	1.65176	160.5	0.976819
	160.6	2.43001	160.6	0.771841	160.6	1.67189	160.6	1.20776
	160.7	2.62453	160.7	1.17467	160.7	1.54611	160.7	1.34607
	160.8	2.52164	160.8	0.93674	160.8	1.6827	160.8	1.21136
	160.9	2.43101	160.9	1.32136	160.9	1.61118	160.9	1.03986
	161	2.41783	161	0.982048	161	1.61353	161	1.05968
	161.1	2.16421	161.1	1.3165	161.1	1.94502	161.1	1.1858
	161.2	2.20351	161.2	1.09612	161.2	1.74563	161.2	1.10152
	161.3	2.377	161.3	1.04643	161.3	1.63912	161.3	1.34665
	161.4	2.2714	161.4	1.33219	161.4	1.38761	161.4	1.07264
	161.5	2.51193	161.5	0.939284	161.5	1.43126	161.5	0.892926
	161.6	2.31815	161.6	1.20291	161.6	1.38008	161.6	1.00551
	161.7	2.55002	161.7	1.16586	161.7	1.4707	161.7	1.26675
	161.8	2.24953	161.8	1.09111	161.8	1.38717	161.8	1.08673
	161.9	2.34144	161.9	1.09202	161.9	1.50287	161.9	1.01194
	162	2.50064	162	0.84125	162	1.24948	162	1.04534
	162.1	2.1604	162.1	0.812778	162.1	1.69673	162.1	1.31068
	162.2	2.12814	162.2	1.1714	162.2	1.55944	162.2	1.42128
	162.3	2.40107	162.3	1.07451	162.3	1.52647	162.3	1.14255
	162.4	2.58672	162.4	1.04042	162.4	1.59594	162.4	1.24936
	162.5	2.46345	162.5	1.00158	162.5	1.64965	162.5	1.44883
	162.6	2.69748	162.6	1.00211	162.6	1.43445	162.6	1.32722
	162.7	2.62926	162.7	0.943468	162.7	1.81015	162.7	1.17154
	162.8	2.7714	162.8	1.18327	162.8	1.68458	162.8	1.37217
	162.9	2.65079	162.9	1.21932	162.9	1.81382	162.9	1.45033
	163	2.34661	163	1.03726	163	1.83313	163	1.12429
	163.1	2.75862	163.1	1.11871	163.1	1.61674	163.1	1.4021
	163.2	2.53011	163.2	1.02928	163.2	1.70868	163.2	1.37386
	163.3	2.74431	163.3	0.882764	163.3	1.7397	163.3	1.08082
	163.4	2.41478	163.4	0.961777	163.4	1.56851	163.4	1.18467
	163.5	2.60591	163.5	1.0329	163.5	1.71302	163.5	1.02522
	163.6	2.62686	163.6	1.2342	163.6	1.51279	163.6	0.93864
	163.7	2.63284	163.7	0.999745	163.7	1.55316	163.7	1.16816
	163.8	2.66618	163.8	1.37067	163.8	1.33983	163.8	0.765004
	163.9	2.62531	163.9	0.741384	163.9	1.30064	163.9	1.14784
	164	2.62724	164	1.17685	164	1.45668	164	1.11533
	164.1	2.44275	164.1	0.981134	164.1	1.34781	164.1	1.37336
	164.2	2.67975	164.2	0.89375	164.2	1.47791	164.2	1.48494
	164.3	2.41524	164.3	1.07812	164.3	1.62852	164.3	1.63743
	164.4	2.89512	164.4	0.887198	164.4	1.81846	164.4	1.25197
	164.5	2.65995	164.5	0.817036	164.5	1.76626	164.5	1.71871
	164.6	2.68858	164.6	0.978986	164.6	1.7325	164.6	1.52433
	164.7	2.63975	164.7	1.079	164.7	1.90927	164.7	1.39514
	164.8	2.74446	164.8	1.14796	164.8	1.7166	164.8	1.6062
	164.9	2.8484	164.9	1.0742	164.9	1.73018	164.9	1.56976
	165	2.83781	165	0.869517	165	1.85371	165	1.27686
	165.1	2.83012	165.1	0.782248	165.1	1.64619	165.1	1.06374
	165.2	2.84191	165.2	1.18537	165.2	1.38525	165.2	1.20836
	165.3	2.61901	165.3	1.37432	165.3	1.72401	165.3	1.4615
	165.4	2.55514	165.4	1.2021	165.4	1.87041	165.4	1.28545
	165.5	2.39146	165.5	0.946186	165.5	1.92122	165.5	1.26758
	165.6	2.59536	165.6	0.971597	165.6	1.74239	165.6	1.70392
	165.7	2.48832	165.7	0.778464	165.7	1.76775	165.7	1.64024
	165.8	2.28737	165.8	1.04682	165.8	1.40476	165.8	1.41636
	165.9	2.61675	165.9	0.709053	165.9	1.14841	165.9	1.61616
	166	2.75842	166	0.957516	166	1.29674	166	1.26976
	166.1	2.81401	166.1	1.09945	166.1	1.3032	166.1	1.71008
	166.2	2.72785	166.2	0.923133	166.2	1.5065	166.2	1.63014
	166.3	2.5353	166.3	1.29186	166.3	1.06936	166.3	1.41986
	166.4	2.46696	166.4	1.06942	166.4	1.25344	166.4	1.39453
	166.5	2.64705	166.5	0.957871	166.5	1.19134	166.5	1.33641
	166.6	2.89941	166.6	1.13395	166.6	1.29082	166.6	1.58087
	166.7	2.77553	166.7	1.12722	166.7	1.13514	166.7	1.57475
	166.8	2.46664	166.8	0.956467	166.8	0.994315	166.8	1.20226
	166.9	2.32388	166.9	1.14046	166.9	1.24539	166.9	1.44042
	167	2.69426	167	1.23665	167	1.36298	167	1.42531
	167.1	2.94609	167.1	1.13253	167.1	1.48174	167.1	1.52803
	167.2	2.67011	167.2	0.67985	167.2	1.47148	167.2	1.49013
	167.3	2.78527	167.3	1.07579	167.3	1.71927	167.3	1.20531
	167.4	2.65698	167.4	1.04766	167.4	1.65486	167.4	1.44752
	167.5	2.61559	167.5	1.25167	167.5	1.37204	167.5	1.46745
	167.6	2.56338	167.6	1.29884	167.6	1.40775	167.6	1.55125
	167.7	2.4797	167.7	1.31676	167.7	1.52993	167.7	1.59196
	167.8	2.5366	167.8	1.30763	167.8	1.29832	167.8	1.63017
	167.9	2.56541	167.9	1.16928	167.9	1.26338	167.9	1.32961
	168	2.57651	168	1.41165	168	0.880005	168	1.40248
	168.1	2.25281	168.1	1.2232	168.1	1.05837	168.1	1.55409
	168.2	2.88305	168.2	1.30769	168.2	1.28234	168.2	1.15276
	168.3	2.98183	168.3	1.36035	168.3	1.13799	168.3	1.23687
	168.4	2.49064	168.4	1.57905	168.4	1.3277	168.4	1.34001
	168.5	2.6112	168.5	1.50288	168.5	1.41897	168.5	0.957314
	168.6	2.44149	168.6	1.54756	168.6	1.19341	168.6	1.28427
	168.7	2.72112	168.7	1.17456	168.7	1.33973	168.7	1.19949
	168.8	2.8222	168.8	1.52458	168.8	1.05912	168.8	1.51801
	168.9	2.6786	168.9	1.42461	168.9	1.46532	168.9	1.7674
	169	2.47986	169	1.46981	169	1.41314	169	1.6282
	169.1	2.40476	169.1	1.1795	169.1	1.38993	169.1	1.56568
	169.2	2.28597	169.2	1.13048	169.2	1.56748	169.2	1.36975
	169.3	2.36253	169.3	1.32297	169.3	1.38474	169.3	1.45806
	169.4	2.56648	169.4	1.09099	169.4	1.36225	169.4	1.3067
	169.5	2.46786	169.5	1.34489	169.5	1.38302	169.5	1.67155
	169.6	2.61001	169.6	1.45874	169.6	1.15008	169.6	1.58846
	169.7	2.74132	169.7	1.01996	169.7	1.24349	169.7	1.60496
	169.8	2.67284	169.8	1.07514	169.8	1.44015	169.8	1.42578
	169.9	2.59713	169.9	1.24899	169.9	1.17257	169.9	1.16295
	170	2.55311	170	1.13478	170	1.46973	170	1.34954
	170.1	2.58834	170.1	0.996181	170.1	1.29008	170.1	1.27018
	170.2	2.53763	170.2	0.840728	170.2	1.42297	170.2	1.52715
	170.3	2.4563	170.3	1.15208	170.3	1.37172	170.3	1.17443
	170.4	2.41274	170.4	1.13608	170.4	1.27311	170.4	1.18788
	170.5	2.30328	170.5	1.26743	170.5	1.34707	170.5	1.36018
	170.6	2.37796	170.6	1.40125	170.6	1.09533	170.6	1.8136
	170.7	2.17876	170.7	1.2181	170.7	1.32523	170.7	1.31253
	170.8	2.57317	170.8	1.29404	170.8	1.35065	170.8	1.38431
	170.9	2.87757	170.9	1.10237	170.9	1.42142	170.9	1.44707
	171	2.50993	171	1.13722	171	1.79422	171	1.54983
	171.1	2.71694	171.1	1.46649	171.1	1.48279	171.1	1.52101
	171.2	2.56503	171.2	1.33892	171.2	1.52559	171.2	1.95709
	171.3	2.49473	171.3	1.23943	171.3	1.63402	171.3	1.80268
	171.4	2.36137	171.4	1.11226	171.4	1.65255	171.4	1.61001
	171.5	2.38578	171.5	1.42573	171.5	1.57634	171.5	1.63981
	171.6	2.22265	171.6	1.35676	171.6	1.8032	171.6	1.33145
	171.7	2.45849	171.7	1.23563	171.7	1.75332	171.7	0.976678
	171.8	2.33846	171.8	1.53682	171.8	2.20523	171.8	0.874736
	171.9	2.58973	171.9	1.4273	171.9	2.04492	171.9	0.756013
	172	2.53691	172	1.15274	172	1.66244	172	0.788463
	172.1	2.62375	172.1	1.25249	172.1	1.71645	172.1	1.01463
	172.2	2.83566	172.2	1.44207	172.2	1.76188	172.2	0.901796
	172.3	2.84542	172.3	1.11425	172.3	1.60653	172.3	1.16627
	172.4	2.555	172.4	1.14188	172.4	1.60908	172.4	0.770734
	172.5	2.75317	172.5	1.07396	172.5	1.62231	172.5	0.930836
	172.6	2.745	172.6	1.063	172.6	1.49875	172.6	1.07542
	172.7	2.56876	172.7	1.33534	172.7	1.16226	172.7	0.935077
	172.8	2.73921	172.8	1.3843	172.8	1.33174	172.8	1.30201
	172.9	2.62609	172.9	1.23796	172.9	1.4583	172.9	1.29664
	173	2.85702	173	1.4863	173	1.50851	173	1.35322
	173.1	2.71147	173.1	1.34534	173.1	1.29036	173.1	1.29332
	173.2	2.54586	173.2	1.27471	173.2	1.57945	173.2	1.28787
	173.3	2.77271	173.3	1.12276	173.3	1.42994	173.3	1.27677
	173.4	2.60233	173.4	1.02396	173.4	1.38341	173.4	1.29815
	173.5	2.14068	173.5	1.17683	173.5	1.21226	173.5	1.36658
	173.6	2.35077	173.6	1.19689	173.6	1.32759	173.6	1.32321
	173.7	2.31227	173.7	1.13265	173.7	1.56393	173.7	0.813065
	173.8	2.43669	173.8	1.19898	173.8	1.391	173.8	1.15485
	173.9	2.74788	173.9	1.13851	173.9	1.52522	173.9	1.34682
	174	2.6702	174	1.32908	174	1.43591	174	1.39272
	174.1	2.42548	174.1	1.28925	174.1	1.44199	174.1	1.49647
	174.2	2.52253	174.2	1.4036	174.2	1.39053	174.2	1.27994
	174.3	2.39112	174.3	1.01857	174.3	1.55075	174.3	1.3122
	174.4	2.50431	174.4	0.909253	174.4	1.28215	174.4	1.02957
	174.5	2.65871	174.5	1.02482	174.5	1.15968	174.5	1.3019
	174.6	2.23071	174.6	0.969605	174.6	1.62397	174.6	0.962883
	174.7	2.47383	174.7	1.31863	174.7	1.33163	174.7	1.14559
	174.8	2.68963	174.8	1.01879	174.8	1.03402	174.8	1.07996
	174.9	2.55403	174.9	1.31487	174.9	1.35958	174.9	0.885953
	175	2.83472	175	1.16662	175	1.22144	175	1.3534
	175.1	2.71721	175.1	1.21341	175.1	1.1488	175.1	0.898957
	175.2	2.64749	175.2	0.923069	175.2	1.59966	175.2	1.28559
	175.3	2.51939	175.3	1.00133	175.3	1.27457	175.3	1.1074
	175.4	2.75404	175.4	1.21806	175.4	1.10117	175.4	1.36892
	175.5	2.69977	175.5	1.23513	175.5	1.21646	175.5	1.19144
	175.6	2.44402	175.6	1.14669	175.6	1.22244	175.6	0.997421
	175.7	2.36598	175.7	1.01212	175.7	1.05048	175.7	1.15972
	175.8	2.61419	175.8	1.28271	175.8	1.21494	175.8	1.29625
	175.9	2.71545	175.9	1.02161	175.9	1.23565	175.9	1.18805
	176	2.82278	176	1.23439	176	1.28086	176	1.09491
	176.1	2.48632	176.1	1.46632	176.1	1.38189	176.1	1.66572
	176.2	2.39786	176.2	1.22936	176.2	1.61229	176.2	1.13409
	176.3	2.69673	176.3	1.76222	176.3	1.27436	176.3	1.1278
	176.4	2.27866	176.4	1.84374	176.4	1.42739	176.4	1.31969
	176.5	2.58857	176.5	1.57464	176.5	1.35948	176.5	1.52344
	176.6	2.77847	176.6	1.41175	176.6	1.6359	176.6	1.39367
	176.7	2.59694	176.7	1.34104	176.7	1.22589	176.7	1.35974
	176.8	2.84968	176.8	1.2208	176.8	1.20759	176.8	1.44762
	176.9	2.4873	176.9	1.73053	176.9	1.12137	176.9	1.1123
	177	2.48293	177	1.35185	177	1.04319	177	1.33618
	177.1	2.158	177.1	1.23351	177.1	1.61724	177.1	1.5444
	177.2	2.28405	177.2	1.25201	177.2	1.57764	177.2	1.45351
	177.3	2.19599	177.3	1.47799	177.3	1.39879	177.3	1.48123
	177.4	2.27838	177.4	1.02353	177.4	1.35807	177.4	1.2335
	177.5	2.31951	177.5	1.2939	177.5	1.28354	177.5	1.25058
	177.6	2.09762	177.6	0.900788	177.6	1.25814	177.6	1.49392
	177.7	2.01313	177.7	0.877779	177.7	1.33536	177.7	1.59676
	177.8	2.67831	177.8	0.999735	177.8	1.63067	177.8	1.39628
	177.9	2.34123	177.9	1.07685	177.9	1.35076	177.9	1.7469
	178	2.61382	178	1.14578	178	1.28472	178	1.6599
	178.1	2.39273	178.1	0.938091	178.1	1.39129	178.1	1.45238
	178.2	2.57659	178.2	1.0023	178.2	1.63541	178.2	1.37551
	178.3	2.5797	178.3	0.892536	178.3	1.31335	178.3	1.30478
	178.4	2.26893	178.4	0.670743	178.4	1.68828	178.4	1.58911
	178.5	2.34284	178.5	0.916232	178.5	1.4121	178.5	1.62915
	178.6	2.59682	178.6	0.893794	178.6	1.61698	178.6	1.6082
	178.7	2.39227	178.7	1.2854	178.7	1.36252	178.7	1.64021
	178.8	2.64183	178.8	1.46713	178.8	1.51864	178.8	1.50228
	178.9	2.29362	178.9	1.15982	178.9	1.42475	178.9	1.44483
	179	2.54358	179	1.33925	179	1.30184	179	1.67909
	179.1	2.35264	179.1	1.15745	179.1	1.48709	179.1	1.52407
	179.2	2.0781	179.2	1.1793	179.2	1.57754	179.2	1.38058
	179.3	2.2965	179.3	1.03579	179.3	1.23474	179.3	1.58607
	179.4	2.54175	179.4	0.945504	179.4	1.43541	179.4	1.42551
	179.5	2.36989	179.5	1.0601	179.5	1.7205	179.5	1.657
	179.6	2.58165	179.6	0.841958	179.6	2.10924	179.6	1.51944
	179.7	2.58173	179.7	0.826326	179.7	1.86366	179.7	1.56949
	179.8	2.50148	179.8	1.05264	179.8	2.00647	179.8	1.42988
	179.9	2.42396	179.9	1.0478	179.9	1.59498	179.9	1.30917
	180	2.21202	180	1.08455	180	2.06084	180	1.58375
	180.1	1.91035	180.1	1.11579	180.1	1.48391	180.1	1.23707
	180.2	2.21792	180.2	1.23943	180.2	1.65695	180.2	1.50773
	180.3	2.16111	180.3	0.930852	180.3	1.64254	180.3	1.27359
	180.4	1.95643	180.4	1.29517	180.4	1.70587	180.4	1.12014
	180.5	2.25773	180.5	1.13444	180.5	1.4257	180.5	0.8796
	180.6	2.20323	180.6	1.03133	180.6	1.59325	180.6	1.14119
	180.7	2.37207	180.7	0.900844	180.7	1.52234	180.7	1.07817
	180.8	2.26062	180.8	0.695033	180.8	1.57918	180.8	1.17756
	180.9	2.18024	180.9	1.03056	180.9	1.63966	180.9	1.21143
	181	2.66081	181	0.753833	181	1.39717	181	1.30521
	181.1	1.91944	181.1	0.937123	181.1	1.71664	181.1	1.66707
	181.2	2.42347	181.2	1.05534	181.2	1.4689	181.2	1.22782
	181.3	2.39443	181.3	0.905223	181.3	1.61362	181.3	1.09396
	181.4	2.3734	181.4	0.960698	181.4	1.64287	181.4	1.17373
	181.5	2.71344	181.5	1.30419	181.5	1.60496	181.5	1.38859
	181.6	2.39736	181.6	1.01864	181.6	1.36637	181.6	1.38831
	181.7	2.31139	181.7	1.14719	181.7	1.39125	181.7	1.33287
	181.8	2.59812	181.8	1.11579	181.8	1.29935	181.8	1.50509
	181.9	2.35471	181.9	0.934437	181.9	1.4805	181.9	1.16595
	182	2.45556	182	1.31813	182	1.63349	182	1.26988
	182.1	2.37466	182.1	1.19965	182.1	1.65681	182.1	1.31265
	182.2	2.19405	182.2	1.40976	182.2	1.51095	182.2	0.949888
	182.3	2.13948	182.3	1.21293	182.3	1.61481	182.3	0.639084
	182.4	2.01255	182.4	0.985223	182.4	1.39937	182.4	0.923769
	182.5	1.84898	182.5	1.10241	182.5	1.43105	182.5	1.13903
	182.6	2.0368	182.6	1.17082	182.6	1.55614	182.6	0.980543
	182.7	2.24038	182.7	1.17644	182.7	1.32477	182.7	0.885362
	182.8	2.28414	182.8	1.16636	182.8	1.57664	182.8	0.933838
	182.9	2.02807	182.9	1.01983	182.9	1.49291	182.9	1.09015
	183	2.4139	183	1.24676	183	1.43302	183	1.20975
	183.1	2.11283	183.1	1.09204	183.1	1.11913	183.1	0.946792
	183.2	2.4268	183.2	1.00127	183.2	1.24894	183.2	1.01098
	183.3	2.2297	183.3	0.867383	183.3	1.53544	183.3	1.09444
	183.4	2.36023	183.4	1.26326	183.4	1.17479	183.4	0.9406
	183.5	2.36362	183.5	0.798547	183.5	1.63855	183.5	0.884906
	183.6	2.16269	183.6	1.01892	183.6	1.55719	183.6	1.46285
	183.7	2.24837	183.7	0.84559	183.7	1.2758	183.7	1.45859
	183.8	1.90983	183.8	0.990094	183.8	1.0604	183.8	1.33837
	183.9	2.2162	183.9	1.0242	183.9	1.33488	183.9	1.34778
	184	2.0704	184	1.02595	184	1.1582	184	1.43541
	184.1	2.01161	184.1	1.23094	184.1	1.4082	184.1	1.33664
	184.2	2.12183	184.2	1.39495	184.2	1.55616	184.2	1.30494
	184.3	2.30214	184.3	1.2668	184.3	1.68244	184.3	1.10561
	184.4	2.06218	184.4	1.21443	184.4	0.995324	184.4	1.45796
	184.5	2.28814	184.5	1.15164	184.5	1.45156	184.5	1.1769
	184.6	2.1807	184.6	1.07242	184.6	0.998629	184.6	1.21662
	184.7	2.24752	184.7	1.06639	184.7	1.11509	184.7	1.38297
	184.8	2.40833	184.8	1.10088	184.8	1.10459	184.8	1.22162
	184.9	2.29825	184.9	0.793135	184.9	1.42226	184.9	1.48618
	185	2.50582	185	1.00504	185	1.09662	185	1.21124
	185.1	2.18483	185.1	1.09586	185.1	1.4633	185.1	1.18493
	185.2	2.58372	185.2	0.936764	185.2	1.45439	185.2	1.60614
	185.3	2.66599	185.3	1.18403	185.3	1.1888	185.3	1.40662
	185.4	2.42736	185.4	0.958817	185.4	1.39045	185.4	1.29061
	185.5	2.69805	185.5	0.985158	185.5	1.4398	185.5	1.45142
	185.6	2.78547	185.6	1.08372	185.6	1.25934	185.6	1.32111
	185.7	2.80069	185.7	1.00054	185.7	1.435	185.7	1.42927
	185.8	2.82142	185.8	1.24911	185.8	1.37562	185.8	1.58585
	185.9	2.55555	185.9	1.0971	185.9	1.12629	185.9	1.31024
	186	2.79551	186	1.00261	186	1.39277	186	1.19818
	186.1	2.51754	186.1	1.35454	186.1	1.45011	186.1	1.14001
	186.2	2.33284	186.2	1.40092	186.2	1.13439	186.2	1.29694
	186.3	2.32027	186.3	1.15122	186.3	1.44469	186.3	1.34974
	186.4	2.60576	186.4	0.993596	186.4	1.13443	186.4	1.53632
	186.5	2.49902	186.5	0.785797	186.5	0.921144	186.5	1.26968
	186.6	2.59503	186.6	0.949446	186.6	0.9741	186.6	1.47643
	186.7	2.27695	186.7	1.21252	186.7	1.03723	186.7	1.47898
	186.8	2.48095	186.8	1.10099	186.8	1.4364	186.8	1.43408
	186.9	2.87304	186.9	0.908517	186.9	1.05113	186.9	1.39392
	187	2.30943	187	0.84801	187	1.44521	187	1.25757
	187.1	2.40358	187.1	1.50166	187.1	1.40934	187.1	1.42092
	187.2	2.28	187.2	1.18409	187.2	1.41906	187.2	1.41132
	187.3	2.53344	187.3	1.12423	187.3	1.47227	187.3	1.08755
	187.4	2.65663	187.4	1.17699	187.4	1.69984	187.4	1.52119
	187.5	2.56485	187.5	1.39879	187.5	1.21473	187.5	1.53178
	187.6	2.45662	187.6	1.22129	187.6	1.55104	187.6	1.5183
	187.7	2.27086	187.7	1.11314	187.7	1.3416	187.7	1.35382
	187.8	2.6658	187.8	1.34481	187.8	1.34735	187.8	1.30964
	187.9	2.03877	187.9	0.981468	187.9	1.31841	187.9	1.19005
	188	2.11016	188	0.897811	188	1.04081	188	1.19629
	188.1	2.01643	188.1	0.775634	188.1	1.36309	188.1	1.15232
	188.2	2.51459	188.2	0.777021	188.2	1.20255	188.2	1.14013
	188.3	2.32554	188.3	0.746694	188.3	1.44534	188.3	1.4409
	188.4	2.40768	188.4	0.884192	188.4	1.29486	188.4	1.15918
	188.5	2.25151	188.5	0.878277	188.5	1.12231	188.5	1.29722
	188.6	2.27523	188.6	1.16002	188.6	1.05835	188.6	1.32052
	188.7	2.46239	188.7	0.751449	188.7	1.28574	188.7	1.04461
	188.8	2.31844	188.8	1.1199	188.8	1.22059	188.8	1.36582
	188.9	1.91696	188.9	1.12062	188.9	1.18766	188.9	1.47033
	189	1.93812	189	1.13761	189	1.12822	189	1.49049
	189.1	1.89348	189.1	0.800337	189.1	0.942639	189.1	1.29536
	189.2	1.88277	189.2	0.486035	189.2	1.22317	189.2	1.28397
	189.3	1.90841	189.3	0.700975	189.3	1.36238	189.3	1.43641
	189.4	1.45051	189.4	0.939195	189.4	1.50153	189.4	1.41647
	189.5	2.2185	189.5	0.972106	189.5	1.57442	189.5	1.43823
	189.6	2.12536	189.6	0.811061	189.6	1.30525	189.6	1.32925
	189.7	2.04614	189.7	0.718828	189.7	1.34807	189.7	1.26751
	189.8	2.1892	189.8	0.558622	189.8	1.48823	189.8	1.63145
	189.9	2.26675	189.9	1.14725	189.9	1.35887	189.9	1.27147
	190	2.29576	190	0.714731	190	1.45451	190	2.0584
	190.1	2.16586	190.1	0.563375	190.1	1.40055	190.1	1.66661
	190.2	2.20101	190.2	1.0573	190.2	1.33478	190.2	1.35434
	190.3	2.07722	190.3	0.881162	190.3	1.19538	190.3	1.47159
	190.4	2.42088	190.4	1.05537	190.4	1.51899	190.4	1.49686
	190.5	2.21725	190.5	0.58748	190.5	1.4977	190.5	1.67429
	190.6	2.07083	190.6	0.789165	190.6	0.899699	190.6	1.45598
	190.7	1.99262	190.7	0.98877	190.7	1.1246	190.7	1.75515
	190.8	2.31313	190.8	0.970788	190.8	1.42372	190.8	1.57984
	190.9	2.38231	190.9	1.02398	190.9	1.30409	190.9	1.4472
	191	2.54755	191	0.648505	191	1.32366	191	1.74906
	191.1	2.33971	191.1	0.874577	191.1	1.22185	191.1	1.58347
	191.2	2.04288	191.2	1.09517	191.2	1.45405	191.2	1.58512
	191.3	2.34496	191.3	0.971048	191.3	1.58112	191.3	1.69565
	191.4	2.45921	191.4	0.926457	191.4	1.55578	191.4	1.30743
	191.5	2.42746	191.5	1.07627	191.5	1.57586	191.5	1.82721
	191.6	2.21857	191.6	0.789461	191.6	1.18277	191.6	1.62919
	191.7	2.56182	191.7	0.908915	191.7	1.56934	191.7	1.48083
	191.8	2.21206	191.8	1.20409	191.8	1.36865	191.8	1.4545
	191.9	2.31075	191.9	1.33613	191.9	1.32514	191.9	1.70273
	192	2.39088	192	0.611889	192	1.6575	192	1.79331
	192.1	2.41244	192.1	0.967306	192.1	1.32392	192.1	1.78399
	192.2	2.35475	192.2	0.700163	192.2	1.28097	192.2	1.95607
	192.3	2.18288	192.3	1.22247	192.3	1.33375	192.3	1.7087
	192.4	2.23794	192.4	0.759511	192.4	1.49919	192.4	1.71501
	192.5	2.32662	192.5	0.783618	192.5	1.61245	192.5	1.64376
	192.6	2.37806	192.6	0.770795	192.6	1.44394	192.6	1.52171
	192.7	2.39742	192.7	0.62085	192.7	1.33031	192.7	1.56779
	192.8	2.4283	192.8	0.832186	192.8	1.46958	192.8	1.55767
	192.9	2.23667	192.9	0.866224	192.9	1.1801	192.9	1.9568
	193	2.18695	193	1.06406	193	1.21482	193	1.69789
	193.1	2.57936	193.1	1.1283	193.1	1.35452	193.1	1.71261
	193.2	2.59017	193.2	0.632121	193.2	1.57221	193.2	1.93122
	193.3	2.63	193.3	1.05006	193.3	1.36757	193.3	1.81834
	193.4	2.33487	193.4	1.07908	193.4	1.26226	193.4	2.03781
	193.5	2.40206	193.5	0.827357	193.5	0.985774	193.5	2.04332
	193.6	2.56718	193.6	1.24828	193.6	1.42572	193.6	2.07975
	193.7	2.57531	193.7	1.02572	193.7	1.15091	193.7	2.11594
	193.8	2.56507	193.8	1.15582	193.8	1.49943	193.8	1.87844
	193.9	2.61699	193.9	1.19606	193.9	1.66087	193.9	1.90392
	194	2.59435	194	1.34275	194	1.40494	194	1.84512
	194.1	3.07082	194.1	0.977643	194.1	1.53639	194.1	1.93013
	194.2	2.9554	194.2	0.628623	194.2	1.30749	194.2	1.91209
	194.3	2.90677	194.3	0.784717	194.3	1.03599	194.3	2.09542
	194.4	2.5554	194.4	0.986562	194.4	1.05847	194.4	1.62217
	194.5	2.58934	194.5	0.92801	194.5	1.1441	194.5	1.79217
	194.6	2.64172	194.6	1.24473	194.6	1.17825	194.6	1.74483
	194.7	2.61942	194.7	0.93911	194.7	1.34918	194.7	2.15484
	194.8	2.55879	194.8	0.922668	194.8	1.02346	194.8	1.66873
	194.9	2.35969	194.9	1.03952	194.9	1.05056	194.9	2.05887
	195	2.41607	195	0.924398	195	1.15284	195	1.70449
	195.1	2.591	195.1	0.866085	195.1	1.07353	195.1	1.67864
	195.2	3.02062	195.2	0.727113	195.2	1.15721	195.2	1.75514
	195.3	2.9525	195.3	0.936888	195.3	0.759625	195.3	1.63464
	195.4	2.88065	195.4	0.779893	195.4	0.640257	195.4	1.73822
	195.5	2.80638	195.5	0.628247	195.5	0.779926	195.5	1.74155
	195.6	2.46209	195.6	0.656836	195.6	0.820221	195.6	1.60431
	195.7	2.49803	195.7	0.873062	195.7	1.12992	195.7	1.70692
	195.8	2.66542	195.8	1.15609	195.8	1.00179	195.8	1.5921
	195.9	2.58947	195.9	1.39231	195.9	1.06522	195.9	1.40171
	196	2.29732	196	1.34095	196	1.42351	196	1.73327
	196.1	2.08513	196.1	0.725552	196.1	1.44387	196.1	2.0157
	196.2	2.584	196.2	0.686713	196.2	1.40538	196.2	1.4764
	196.3	2.35589	196.3	0.895182	196.3	1.14243	196.3	1.63791
	196.4	1.99005	196.4	0.820162	196.4	1.32458	196.4	1.50905
	196.5	2.26693	196.5	0.980624	196.5	1.52243	196.5	1.63323
	196.6	2.45056	196.6	0.944168	196.6	1.41962	196.6	1.43911
	196.7	2.37786	196.7	0.576859	196.7	1.34189	196.7	1.49946
	196.8	2.39765	196.8	0.953279	196.8	1.22273	196.8	1.68695
	196.9	2.37124	196.9	0.726333	196.9	1.34065	196.9	1.27312
	197	2.89567	197	0.687652	197	1.23567	197	1.22952
	197.1	2.32455	197.1	0.929658	197.1	1.41648	197.1	1.57732
	197.2	2.67113	197.2	0.91293	197.2	1.21882	197.2	1.46751
	197.3	2.34	197.3	0.882077	197.3	1.41372	197.3	1.63756
	197.4	2.5702	197.4	0.945207	197.4	1.23651	197.4	1.42455
	197.5	2.5696	197.5	0.820972	197.5	1.16122	197.5	1.41149
	197.6	2.52297	197.6	0.997514	197.6	1.37007	197.6	1.20548
	197.7	2.35832	197.7	1.30306	197.7	1.08731	197.7	1.67132
	197.8	2.57619	197.8	1.03656	197.8	1.051	197.8	1.65921
	197.9	2.46063	197.9	1.03839	197.9	0.86705	197.9	1.63561
	198	2.2486	198	0.917857	198	1.18869	198	1.80721
	198.1	2.40172	198.1	0.936695	198.1	0.932701	198.1	1.72063
	198.2	2.38946	198.2	0.899005	198.2	0.910952	198.2	1.85253
	198.3	2.87241	198.3	0.933343	198.3	0.949509	198.3	1.52656
	198.4	2.62835	198.4	1.25105	198.4	1.11533	198.4	1.78078
	198.5	2.69372	198.5	1.151	198.5	1.19589	198.5	1.4199
	198.6	2.3035	198.6	0.909071	198.6	1.07457	198.6	1.55879
	198.7	2.50189	198.7	0.980847	198.7	0.907324	198.7	1.53551
	198.8	2.4934	198.8	1.20939	198.8	1.11687	198.8	1.41793
	198.9	2.25387	198.9	1.31983	198.9	1.03789	198.9	1.80908
	199	2.65381	199	1.17515	199	0.949855	199	1.6767
	199.1	2.85044	199.1	1.36712	199.1	0.810802	199.1	1.67781
	199.2	2.56988	199.2	1.29927	199.2	0.741391	199.2	1.60614
	199.3	2.99569	199.3	0.927439	199.3	0.779029	199.3	1.90303
	199.4	2.68876	199.4	0.976098	199.4	0.823742	199.4	1.70583
	199.5	2.73683	199.5	1.23519	199.5	0.8664	199.5	1.42503
	199.6	2.65539	199.6	1.19145	199.6	0.766316	199.6	1.49245
	199.7	2.92824	199.7	0.989789	199.7	0.865359	199.7	1.6159
[truncated: 503 more rows]

## Sheet: Figure 5d
	Trj_1		Trj_2		Trj_3		Trj_4
	Simulation Times (ns)	Distance between Ca2+ and E782 (Å)	Simulation Times (ns)	Distance between Ca2+ and E782 (Å)	Simulation Times (ns)	Distance between Ca2+ and E782 (Å)	Simulation Times (ns)	Distance between Ca2+ and E782 (Å)
	0	2.34	0	2.34	0	2.34	0	2.34
	0.1	2.29	0.1	2.36	0.1	2.28	0.1	2.28
	0.2	2.37	0.2	2.31	0.2	2.24	0.2	2.33
	0.3	2.23	0.3	2.26	0.3	2.28	0.3	2.35
	0.4	2.24	0.4	2.38	0.4	2.29	0.4	2.38
	0.5	2.29	0.5	2.4	0.5	2.3	0.5	2.31
	0.6	2.26	0.6	2.2	0.6	2.23	0.6	2.28
	0.7	2.2	0.7	2.23	0.7	2.3	0.7	2.3
	0.8	2.28	0.8	2.23	0.8	2.21	0.8	2.27
	0.9	2.3	0.9	2.29	0.9	2.34	0.9	2.25
	1	2.31	1	2.36	1	2.36	1	2.31
	1.1	2.3	1.1	2.32	1.1	2.32	1.1	2.24
	1.2	2.27	1.2	2.29	1.2	2.33	1.2	2.2
	1.3	2.29	1.3	2.38	1.3	2.31	1.3	2.44
	1.4	2.39	1.4	2.34	1.4	2.37	1.4	2.29
	1.5	2.34	1.5	2.28	1.5	2.22	1.5	2.3
	1.6	2.28	1.6	2.19	1.6	2.17	1.6	2.22
	1.7	2.33	1.7	2.26	1.7	2.33	1.7	2.32
	1.8	2.38	1.8	2.4	1.8	2.29	1.8	2.32
	1.9	2.25	1.9	2.32	1.9	2.26	1.9	2.35
	2	2.32	2	2.29	2	2.34	2	2.32
	2.1	2.36	2.1	2.28	2.1	2.31	2.1	2.3
	2.2	2.37	2.2	2.27	2.2	2.21	2.2	2.32
	2.3	2.32	2.3	2.37	2.3	2.26	2.3	2.39
	2.4	2.38	2.4	2.22	2.4	2.33	2.4	2.34
	2.5	2.34	2.5	2.33	2.5	2.32	2.5	2.24
	2.6	2.26	2.6	2.22	2.6	2.33	2.6	2.36
	2.7	2.27	2.7	2.21	2.7	2.35	2.7	2.34
	2.8	2.27	2.8	2.26	2.8	2.43	2.8	2.24
	2.9	2.14	2.9	2.33	2.9	2.27	2.9	2.25
	3	2.27	3	2.32	3	2.18	3	2.35
	3.1	2.28	3.1	2.35	3.1	2.24	3.1	2.17
	3.2	2.31	3.2	2.22	3.2	2.34	3.2	2.26
	3.3	2.24	3.3	2.24	3.3	2.26	3.3	2.33
	3.4	2.28	3.4	2.27	3.4	2.31	3.4	2.29
	3.5	2.36	3.5	2.17	3.5	2.28	3.5	2.25
	3.6	2.37	3.6	2.38	3.6	2.2	3.6	2.27
	3.7	2.32	3.7	2.31	3.7	2.24	3.7	2.33
	3.8	2.27	3.8	2.37	3.8	2.24	3.8	2.32
	3.9	2.21	3.9	2.23	3.9	2.24	3.9	2.23
	4	2.36	4	2.24	4	2.27	4	2.22
	4.1	2.32	4.1	2.27	4.1	2.35	4.1	2.21
	4.2	2.23	4.2	2.23	4.2	2.31	4.2	2.31
	4.3	2.27	4.3	2.27	4.3	2.29	4.3	2.35
	4.4	2.35	4.4	2.17	4.4	2.39	4.4	2.35
	4.5	2.21	4.5	2.38	4.5	2.39	4.5	2.34
	4.6	2.23	4.6	2.36	4.6	2.29	4.6	2.27
	4.7	2.38	4.7	2.36	4.7	2.3	4.7	2.35
	4.8	2.21	4.8	2.38	4.8	2.28	4.8	2.32
	4.9	2.18	4.9	2.25	4.9	2.32	4.9	2.24
	5	2.23	5	2.33	5	2.17	5	2.23
	5.1	2.26	5.1	2.22	5.1	2.19	5.1	2.32
	5.2	2.25	5.2	2.31	5.2	2.32	5.2	2.29
	5.3	2.24	5.3	2.27	5.3	2.26	5.3	2.32
	5.4	2.24	5.4	2.36	5.4	2.2	5.4	2.37
	5.5	2.25	5.5	2.21	5.5	2.24	5.5	2.26
	5.6	2.21	5.6	2.22	5.6	2.2	5.6	2.24
	5.7	2.28	5.7	2.23	5.7	2.23	5.7	2.29
	5.8	2.23	5.8	2.23	5.8	2.22	5.8	2.41
	5.9	2.29	5.9	2.41	5.9	2.3	5.9	2.2
	6	2.2	6	2.26	6	2.34	6	2.37
	6.1	2.28	6.1	2.3	6.1	2.25	6.1	2.29
	6.2	2.33	6.2	2.29	6.2	2.3	6.2	2.37
	6.3	2.24	6.3	2.32	6.3	2.32	6.3	2.28
	6.4	2.25	6.4	2.13	6.4	2.27	6.4	2.32
	6.5	2.27	6.5	2.25	6.5	2.2	6.5	2.21
	6.6	2.27	6.6	2.21	6.6	2.27	6.6	2.3
	6.7	2.33	6.7	2.3	6.7	2.23	6.7	2.35
	6.8	2.31	6.8	2.34	6.8	2.27	6.8	2.42
	6.9	2.29	6.9	2.34	6.9	2.23	6.9	2.33
	7	2.31	7	2.3	7	2.22	7	2.31
	7.1	2.26	7.1	2.3	7.1	2.25	7.1	2.18
	7.2	2.19	7.2	2.21	7.2	2.3	7.2	2.28
	7.3	2.23	7.3	2.21	7.3	2.26	7.3	2.34
	7.4	2.35	7.4	2.38	7.4	2.24	7.4	2.31
	7.5	2.34	7.5	2.21	7.5	2.36	7.5	2.25
	7.6	2.37	7.6	2.22	7.6	2.26	7.6	2.25
	7.7	2.27	7.7	2.33	7.7	2.38	7.7	2.28
	7.8	2.33	7.8	2.36	7.8	2.31	7.8	2.27
	7.9	2.26	7.9	2.33	7.9	2.24	7.9	2.29
	8	2.45	8	2.25	8	2.35	8	2.33
	8.1	2.3	8.1	2.29	8.1	2.33	8.1	2.26
	8.2	2.2	8.2	2.26	8.2	2.29	8.2	2.23
	8.3	2.26	8.3	2.26	8.3	2.28	8.3	2.26
	8.4	2.22	8.4	2.29	8.4	2.29	8.4	2.26
	8.5	2.25	8.5	2.3	8.5	2.37	8.5	2.29
	8.6	2.29	8.6	2.27	8.6	2.37	8.6	2.33
	8.7	2.2	8.7	2.29	8.7	2.36	8.7	2.26
	8.8	2.21	8.8	2.24	8.8	2.26	8.8	2.28
	8.9	2.35	8.9	2.29	8.9	2.42	8.9	2.28
	9	2.24	9	2.31	9	2.34	9	2.25
	9.1	2.27	9.1	2.36	9.1	2.21	9.1	2.32
	9.2	2.24	9.2	2.27	9.2	2.21	9.2	2.33
	9.3	2.26	9.3	2.36	9.3	2.28	9.3	2.28
	9.4	2.35	9.4	2.19	9.4	2.33	9.4	2.26
	9.5	2.42	9.5	2.35	9.5	2.3	9.5	2.39
	9.6	2.29	9.6	2.24	9.6	2.3	9.6	2.39
	9.7	2.27	9.7	2.27	9.7	2.41	9.7	2.28
	9.8	2.27	9.8	2.49	9.8	2.3	9.8	2.42
	9.9	2.28	9.9	2.34	9.9	2.28	9.9	2.35
	10	2.39	10	2.34	10	2.29	10	2.35
	10.1	2.31	10.1	2.3	10.1	2.29	10.1	2.28
	10.2	2.38	10.2	2.23	10.2	2.39	10.2	2.23
	10.3	2.27	10.3	2.24	10.3	2.36	10.3	2.26
	10.4	2.27	10.4	2.27	10.4	2.24	10.4	2.38
	10.5	2.38	10.5	2.32	10.5	2.27	10.5	2.37
	10.6	2.33	10.6	2.29	10.6	2.34	10.6	2.26
	10.7	2.27	10.7	2.26	10.7	2.37	10.7	2.29
	10.8	2.32	10.8	2.32	10.8	2.31	10.8	2.21
	10.9	2.33	10.9	2.34	10.9	2.32	10.9	2.37
	11	2.19	11	2.31	11	2.29	11	2.21
	11.1	2.26	11.1	2.4	11.1	2.42	11.1	2.42
	11.2	2.28	11.2	2.42	11.2	2.39	11.2	2.24
	11.3	2.45	11.3	2.29	11.3	2.24	11.3	2.36
	11.4	2.39	11.4	2.27	11.4	2.3	11.4	2.41
	11.5	2.26	11.5	2.3	11.5	2.29	11.5	2.3
	11.6	2.34	11.6	2.22	11.6	2.23	11.6	2.29
	11.7	2.33	11.7	2.16	11.7	2.32	11.7	2.25
	11.8	2.32	11.8	2.32	11.8	2.44	11.8	2.29
	11.9	2.33	11.9	2.34	11.9	2.33	11.9	2.36
	12	2.3	12	2.32	12	2.31	12	2.24
	12.1	2.17	12.1	2.35	12.1	2.28	12.1	2.22
	12.2	2.26	12.2	2.25	12.2	2.29	12.2	2.29
	12.3	2.29	12.3	2.45	12.3	2.34	12.3	2.27
	12.4	2.31	12.4	2.53	12.4	2.31	12.4	2.24
	12.5	2.34	12.5	2.26	12.5	2.28	12.5	2.33
	12.6	2.31	12.6	2.23	12.6	2.34	12.6	2.32
	12.7	2.28	12.7	2.28	12.7	2.15	12.7	2.31
	12.8	2.28	12.8	2.38	12.8	2.26	12.8	2.25
	12.9	2.4	12.9	2.3	12.9	2.25	12.9	2.29
	13	2.23	13	2.19	13	2.27	13	2.39
	13.1	2.24	13.1	2.35	13.1	2.33	13.1	2.37
	13.2	2.35	13.2	2.35	13.2	2.3	13.2	2.3
	13.3	2.44	13.3	2.38	13.3	2.27	13.3	2.35
	13.4	2.25	13.4	2.26	13.4	2.24	13.4	2.29
	13.5	2.29	13.5	2.34	13.5	2.16	13.5	2.31
	13.6	2.29	13.6	2.34	13.6	2.26	13.6	2.34
	13.7	2.27	13.7	2.28	13.7	2.4	13.7	2.27
	13.8	2.34	13.8	2.3	13.8	2.2	13.8	2.25
	13.9	2.43	13.9	2.36	13.9	2.38	13.9	2.26
	14	2.29	14	2.3	14	2.25	14	2.32
	14.1	2.25	14.1	2.28	14.1	2.41	14.1	2.31
	14.2	2.34	14.2	2.33	14.2	2.37	14.2	2.44
	14.3	2.33	14.3	2.32	14.3	2.38	14.3	2.31
	14.4	2.34	14.4	2.3	14.4	2.29	14.4	2.29
	14.5	2.33	14.5	2.23	14.5	2.34	14.5	2.26
	14.6	2.26	14.6	2.28	14.6	2.27	14.6	2.26
	14.7	2.3	14.7	2.28	14.7	2.3	14.7	2.33
	14.8	2.28	14.8	2.36	14.8	2.37	14.8	2.34
	14.9	2.34	14.9	2.4	14.9	2.27	14.9	2.35
	15	2.39	15	2.39	15	2.32	15	2.26
	15.1	2.23	15.1	2.22	15.1	2.39	15.1	2.26
	15.2	2.23	15.2	2.33	15.2	2.36	15.2	2.25
	15.3	2.22	15.3	2.34	15.3	2.25	15.3	2.34
	15.4	2.32	15.4	2.24	15.4	2.28	15.4	2.3
	15.5	2.36	15.5	2.35	15.5	2.25	15.5	2.29
	15.6	2.41	15.6	2.33	15.6	2.41	15.6	2.36
	15.7	2.24	15.7	2.23	15.7	2.3	15.7	2.34
	15.8	2.36	15.8	2.38	15.8	2.36	15.8	2.27
	15.9	2.28	15.9	2.21	15.9	2.29	15.9	2.33
	16	2.36	16	2.26	16	2.25	16	2.34
	16.1	2.28	16.1	2.27	16.1	2.23	16.1	2.31
	16.2	2.24	16.2	2.21	16.2	2.31	16.2	2.28
	16.3	2.36	16.3	2.25	16.3	2.33	16.3	2.37
	16.4	2.3	16.4	2.22	16.4	2.32	16.4	2.24
	16.5	2.37	16.5	2.33	16.5	2.29	16.5	2.36
	16.6	2.38	16.6	2.22	16.6	2.28	16.6	2.26
	16.7	2.24	16.7	2.3	16.7	2.32	16.7	2.37
	16.8	2.23	16.8	2.36	16.8	2.33	16.8	2.35
	16.9	2.34	16.9	2.2	16.9	2.28	16.9	2.29
	17	2.38	17	2.25	17	2.35	17	2.24
	17.1	2.35	17.1	2.26	17.1	2.32	17.1	2.38
	17.2	2.33	17.2	2.28	17.2	2.27	17.2	2.3
	17.3	2.3	17.3	2.25	17.3	2.34	17.3	2.31
	17.4	2.35	17.4	2.41	17.4	2.28	17.4	2.24
	17.5	2.36	17.5	2.29	17.5	2.28	17.5	2.25
	17.6	2.31	17.6	2.38	17.6	2.31	17.6	2.32
	17.7	2.35	17.7	2.2	17.7	2.22	17.7	2.3
	17.8	2.29	17.8	2.32	17.8	2.24	17.8	2.33
	17.9	2.33	17.9	2.25	17.9	2.24	17.9	2.31
	18	2.35	18	2.27	18	2.27	18	2.28
	18.1	2.25	18.1	2.36	18.1	2.36	18.1	2.22
	18.2	2.28	18.2	2.32	18.2	2.26	18.2	2.33
	18.3	2.32	18.3	2.29	18.3	2.26	18.3	2.23
	18.4	2.28	18.4	2.24	18.4	2.27	18.4	2.28
	18.5	2.36	18.5	2.22	18.5	2.35	18.5	2.25
	18.6	2.29	18.6	2.29	18.6	2.23	18.6	2.27
	18.7	2.24	18.7	2.41	18.7	2.42	18.7	2.31
	18.8	2.3	18.8	2.21	18.8	2.35	18.8	2.32
	18.9	2.25	18.9	2.38	18.9	2.24	18.9	2.26
	19	2.29	19	2.36	19	2.29	19	2.3
	19.1	2.33	19.1	2.34	19.1	2.29	19.1	2.29
	19.2	2.36	19.2	2.29	19.2	2.27	19.2	2.26
	19.3	2.33	19.3	2.29	19.3	2.34	19.3	2.37
	19.4	2.3	19.4	2.29	19.4	2.28	19.4	2.2
	19.5	2.45	19.5	2.33	19.5	2.3	19.5	2.15
	19.6	2.42	19.6	2.27	19.6	2.24	19.6	2.43
	19.7	2.3	19.7	2.23	19.7	2.28	19.7	2.39
	19.8	2.25	19.8	2.39	19.8	2.38	19.8	2.31
	19.9	2.35	19.9	2.32	19.9	2.26	19.9	2.34
	20	2.23	20	2.25	20	2.26	20	2.23
	20.1	2.32	20.1	2.31	20.1	2.34	20.1	2.25
	20.2	2.26	20.2	2.24	20.2	2.39	20.2	2.35
	20.3	2.27	20.3	2.23	20.3	2.24	20.3	2.33
	20.4	2.26	20.4	2.26	20.4	2.33	20.4	2.35
	20.5	2.37	20.5	2.3	20.5	2.34	20.5	2.35
	20.6	2.42	20.6	2.27	20.6	2.23	20.6	2.36
	20.7	2.4	20.7	2.28	20.7	2.29	20.7	2.31
	20.8	2.35	20.8	2.34	20.8	2.31	20.8	2.3
	20.9	2.3	20.9	2.34	20.9	2.34	20.9	2.27
	21	2.3	21	2.29	21	2.21	21	2.32
	21.1	2.31	21.1	2.3	21.1	2.42	21.1	2.24
	21.2	2.33	21.2	2.29	21.2	2.25	21.2	2.28
	21.3	2.39	21.3	2.35	21.3	2.4	21.3	2.33
	21.4	2.36	21.4	2.41	21.4	2.3	21.4	2.22
	21.5	2.2	21.5	2.34	21.5	2.32	21.5	2.33
	21.6	2.31	21.6	2.33	21.6	2.35	21.6	2.37
	21.7	2.41	21.7	2.32	21.7	2.29	21.7	2.35
	21.8	2.27	21.8	2.32	21.8	2.32	21.8	2.33
	21.9	2.33	21.9	2.29	21.9	2.25	21.9	2.36
	22	2.35	22	2.36	22	2.3	22	2.34
	22.1	2.34	22.1	2.24	22.1	2.44	22.1	2.36
	22.2	2.37	22.2	2.27	22.2	2.29	22.2	2.33
	22.3	2.26	22.3	2.38	22.3	2.35	22.3	2.25
	22.4	2.25	22.4	2.35	22.4	2.33	22.4	2.27
	22.5	2.4	22.5	2.22	22.5	2.3	22.5	2.23
	22.6	2.31	22.6	2.27	22.6	2.36	22.6	2.32
	22.7	2.34	22.7	2.29	22.7	2.24	22.7	2.38
	22.8	2.32	22.8	2.39	22.8	2.31	22.8	2.27
	22.9	2.24	22.9	2.35	22.9	2.25	22.9	2.35
	23	2.35	23	2.31	23	2.32	23	2.36
	23.1	2.32	23.1	2.37	23.1	2.36	23.1	2.32
	23.2	2.31	23.2	2.33	23.2	2.34	23.2	2.32
	23.3	2.3	23.3	2.29	23.3	2.32	23.3	2.28
	23.4	2.27	23.4	2.3	23.4	2.31	23.4	2.33
	23.5	2.4	23.5	2.27	23.5	2.29	23.5	2.32
	23.6	2.25	23.6	2.24	23.6	2.33	23.6	2.28
	23.7	2.28	23.7	2.3	23.7	2.34	23.7	2.31
	23.8	2.34	23.8	2.27	23.8	2.29	23.8	2.25
	23.9	2.25	23.9	2.33	23.9	2.33	23.9	2.29
	24	2.23	24	2.35	24	2.33	24	2.18
	24.1	2.32	24.1	2.34	24.1	2.3	24.1	2.48
	24.2	2.31	24.2	2.26	24.2	2.31	24.2	2.45
	24.3	2.45	24.3	2.45	24.3	2.22	24.3	2.29
	24.4	2.4	24.4	2.38	24.4	2.31	24.4	2.28
	24.5	2.38	24.5	2.16	24.5	2.31	24.5	2.19
	24.6	2.25	24.6	2.28	24.6	2.3	24.6	2.26
	24.7	2.33	24.7	2.25	24.7	2.31	24.7	2.27
	24.8	2.37	24.8	2.23	24.8	2.29	24.8	2.26
	24.9	2.23	24.9	2.34	24.9	2.3	24.9	2.35
	25	2.3	25	2.32	25	2.29	25	2.35
	25.1	2.3	25.1	2.34	25.1	2.31	25.1	2.33
	25.2	2.28	25.2	2.32	25.2	2.29	25.2	2.3
	25.3	2.31	25.3	2.24	25.3	2.23	25.3	2.19
	25.4	2.24	25.4	2.24	25.4	2.19	25.4	2.4
	25.5	2.37	25.5	2.43	25.5	2.2	25.5	2.34
	25.6	2.35	25.6	2.38	25.6	2.19	25.6	2.34
	25.7	2.32	25.7	2.34	25.7	2.38	25.7	2.34
	25.8	2.39	25.8	2.28	25.8	2.25	25.8	2.37
	25.9	2.27	25.9	2.33	25.9	2.37	25.9	2.26
	26	2.41	26	2.41	26	2.31	26	2.32
	26.1	2.31	26.1	2.4	26.1	2.31	26.1	2.27
	26.2	2.25	26.2	2.35	26.2	2.28	26.2	2.31
	26.3	2.32	26.3	2.25	26.3	2.32	26.3	2.28
	26.4	2.38	26.4	2.35	26.4	2.28	26.4	2.41
	26.5	2.31	26.5	2.34	26.5	2.28	26.5	2.27
	26.6	2.29	26.6	2.38	26.6	2.3	26.6	2.32
	26.7	2.29	26.7	2.28	26.7	2.25	26.7	2.32
	26.8	2.34	26.8	2.4	26.8	2.2	26.8	2.4
	26.9	2.3	26.9	2.33	26.9	2.3	26.9	2.31
	27	2.29	27	2.25	27	2.35	27	2.31
	27.1	2.43	27.1	2.26	27.1	2.29	27.1	2.25
	27.2	2.28	27.2	2.24	27.2	2.34	27.2	2.25
	27.3	2.29	27.3	2.29	27.3	2.29	27.3	2.27
	27.4	2.34	27.4	2.34	27.4	2.29	27.4	2.34
	27.5	2.26	27.5	2.31	27.5	2.29	27.5	2.25
	27.6	2.23	27.6	2.38	27.6	2.25	27.6	2.23
	27.7	2.34	27.7	2.21	27.7	2.45	27.7	2.4
	27.8	2.27	27.8	2.38	27.8	2.28	27.8	2.23
	27.9	2.27	27.9	2.39	27.9	2.31	27.9	2.35
	28	2.25	28	2.3	28	2.18	28	2.33
	28.1	2.32	28.1	2.26	28.1	2.27	28.1	2.34
	28.2	2.26	28.2	2.34	28.2	2.24	28.2	2.47
	28.3	2.23	28.3	2.28	28.3	2.43	28.3	2.34
	28.4	2.29	28.4	2.29	28.4	2.26	28.4	2.36
	28.5	2.26	28.5	2.27	28.5	2.27	28.5	2.31
	28.6	2.4	28.6	2.3	28.6	2.33	28.6	2.31
	28.7	2.23	28.7	2.33	28.7	2.23	28.7	2.27
	28.8	2.33	28.8	2.3	28.8	2.23	28.8	2.33
	28.9	2.26	28.9	2.29	28.9	2.28	28.9	2.28
	29	2.4	29	2.29	29	2.32	29	2.23
	29.1	2.36	29.1	2.3	29.1	2.29	29.1	2.3
	29.2	2.34	29.2	2.24	29.2	2.24	29.2	2.24
	29.3	2.4	29.3	2.37	29.3	2.28	29.3	2.32
	29.4	2.3	29.4	2.41	29.4	2.3	29.4	2.3
	29.5	2.37	29.5	2.18	29.5	2.26	29.5	2.29
	29.6	2.23	29.6	2.3	29.6	2.34	29.6	2.32
	29.7	2.32	29.7	2.39	29.7	2.28	29.7	2.34
	29.8	2.39	29.8	2.23	29.8	2.23	29.8	2.3
	29.9	2.29	29.9	2.37	29.9	2.24	29.9	2.33
	30	2.36	30	2.19	30	2.35	30	2.3
	30.1	2.26	30.1	2.22	30.1	2.32	30.1	2.43
	30.2	2.27	30.2	2.37	30.2	2.28	30.2	2.22
	30.3	2.36	30.3	2.43	30.3	2.35	30.3	2.26
	30.4	2.35	30.4	2.23	30.4	2.31	30.4	2.21
	30.5	2.33	30.5	2.37	30.5	2.31	30.5	2.23
	30.6	2.2	30.6	2.24	30.6	2.25	30.6	2.26
	30.7	2.34	30.7	2.33	30.7	2.25	30.7	2.26
	30.8	2.35	30.8	2.34	30.8	2.2	30.8	2.26
	30.9	2.35	30.9	2.37	30.9	2.29	30.9	2.4
	31	2.24	31	2.29	31	2.36	31	2.23
	31.1	2.32	31.1	2.23	31.1	2.3	31.1	2.27
	31.2	2.37	31.2	2.31	31.2	2.27	31.2	2.34
	31.3	2.41	31.3	2.29	31.3	2.28	31.3	2.48
	31.4	2.32	31.4	2.32	31.4	2.23	31.4	2.22
	31.5	2.34	31.5	2.28	31.5	2.29	31.5	2.28
	31.6	2.32	31.6	2.51	31.6	2.32	31.6	2.35
	31.7	2.31	31.7	2.27	31.7	2.29	31.7	2.26
	31.8	2.21	31.8	2.34	31.8	2.25	31.8	2.26
	31.9	2.33	31.9	2.26	31.9	2.44	31.9	2.45
	32	2.32	32	2.21	32	2.36	32	2.4
	32.1	2.29	32.1	2.19	32.1	2.34	32.1	2.41
	32.2	2.29	32.2	2.37	32.2	2.32	32.2	2.31
	32.3	2.32	32.3	2.29	32.3	2.31	32.3	2.21
	32.4	2.38	32.4	2.3	32.4	2.28	32.4	2.31
	32.5	2.3	32.5	2.23	32.5	2.32	32.5	2.34
	32.6	2.37	32.6	2.29	32.6	2.22	32.6	2.23
	32.7	2.24	32.7	2.41	32.7	2.37	32.7	2.33
	32.8	2.31	32.8	2.27	32.8	2.41	32.8	2.31
	32.9	2.28	32.9	2.4	32.9	2.21	32.9	2.37
	33	2.29	33	2.35	33	2.41	33	2.3
	33.1	2.38	33.1	2.29	33.1	2.33	33.1	2.26
	33.2	2.35	33.2	2.3	33.2	2.26	33.2	2.35
	33.3	2.29	33.3	2.26	33.3	2.3	33.3	2.33
	33.4	2.33	33.4	2.31	33.4	2.24	33.4	2.25
	33.5	2.23	33.5	2.3	33.5	2.19	33.5	2.3
	33.6	2.39	33.6	2.37	33.6	2.39	33.6	2.22
	33.7	2.39	33.7	2.32	33.7	2.29	33.7	2.23
	33.8	2.29	33.8	2.39	33.8	2.18	33.8	2.36
	33.9	2.3	33.9	2.35	33.9	2.33	33.9	2.29
	34	2.33	34	2.26	34	2.33	34	2.26
	34.1	2.27	34.1	2.34	34.1	2.26	34.1	2.32
	34.2	2.33	34.2	2.29	34.2	2.24	34.2	2.28
	34.3	2.24	34.3	2.35	34.3	2.29	34.3	2.26
	34.4	2.31	34.4	2.21	34.4	2.26	34.4	2.35
	34.5	2.23	34.5	2.3	34.5	2.26	34.5	2.22
	34.6	2.37	34.6	2.21	34.6	2.36	34.6	2.21
	34.7	2.26	34.7	2.27	34.7	2.24	34.7	2.21
	34.8	2.2	34.8	2.35	34.8	2.27	34.8	2.19
	34.9	2.27	34.9	2.22	34.9	2.25	34.9	2.34
	35	2.36	35	2.39	35	2.37	35	2.29
	35.1	2.41	35.1	2.44	35.1	2.39	35.1	2.35
	35.2	2.27	35.2	2.23	35.2	2.22	35.2	2.36
	35.3	2.33	35.3	2.29	35.3	2.35	35.3	2.25
	35.4	2.34	35.4	2.28	35.4	2.25	35.4	2.29
	35.5	2.29	35.5	2.31	35.5	2.25	35.5	2.25
	35.6	2.25	35.6	2.26	35.6	2.28	35.6	2.3
	35.7	2.25	35.7	2.38	35.7	2.31	35.7	2.22
	35.8	2.27	35.8	2.31	35.8	2.29	35.8	2.25
	35.9	2.27	35.9	2.36	35.9	2.3	35.9	2.29
	36	2.27	36	2.34	36	2.31	36	2.36
	36.1	2.27	36.1	2.26	36.1	2.25	36.1	2.23
	36.2	2.32	36.2	2.24	36.2	2.27	36.2	2.3
	36.3	2.34	36.3	2.28	36.3	2.28	36.3	2.26
	36.4	2.34	36.4	2.32	36.4	2.31	36.4	2.25
	36.5	2.3	36.5	2.3	36.5	2.3	36.5	2.3
	36.6	2.3	36.6	2.26	36.6	2.26	36.6	2.22
	36.7	2.3	36.7	2.35	36.7	2.3	36.7	2.36
	36.8	2.46	36.8	2.31	36.8	2.35	36.8	2.26
	36.9	2.36	36.9	2.37	36.9	2.3	36.9	2.39
	37	2.34	37	2.31	37	2.25	37	2.27
	37.1	2.3	37.1	2.35	37.1	2.18	37.1	2.28
	37.2	2.24	37.2	2.32	37.2	2.29	37.2	2.22
	37.3	2.34	37.3	2.32	37.3	2.34	37.3	2.3
	37.4	2.28	37.4	2.46	37.4	2.34	37.4	2.3
	37.5	2.26	37.5	2.33	37.5	2.23	37.5	2.28
	37.6	2.33	37.6	2.21	37.6	2.3	37.6	2.27
	37.7	2.29	37.7	2.24	37.7	2.31	37.7	2.37
	37.8	2.2	37.8	2.34	37.8	2.3	37.8	2.33
	37.9	2.3	37.9	2.34	37.9	2.34	37.9	2.38
	38	2.26	38	2.26	38	2.26	38	2.36
	38.1	2.3	38.1	2.25	38.1	2.32	38.1	2.24
	38.2	2.27	38.2	2.29	38.2	2.31	38.2	2.28
	38.3	2.29	38.3	2.3	38.3	2.3	38.3	2.29
	38.4	2.38	38.4	2.4	38.4	2.21	38.4	2.3
	38.5	2.47	38.5	2.36	38.5	2.29	38.5	2.27
	38.6	2.37	38.6	2.31	38.6	2.18	38.6	2.25
	38.7	2.34	38.7	2.27	38.7	2.37	38.7	2.36
	38.8	2.25	38.8	2.25	38.8	2.33	38.8	2.32
	38.9	2.31	38.9	2.28	38.9	2.28	38.9	2.34
	39	2.3	39	2.26	39	2.25	39	2.34
	39.1	2.32	39.1	2.34	39.1	2.35	39.1	2.26
	39.2	2.29	39.2	2.34	39.2	2.33	39.2	2.33
	39.3	2.32	39.3	2.34	39.3	2.32	39.3	2.19
	39.4	2.26	39.4	2.3	39.4	2.35	39.4	2.32
	39.5	2.29	39.5	2.37	39.5	2.17	39.5	2.3
	39.6	2.34	39.6	2.31	39.6	2.3	39.6	2.26
	39.7	2.39	39.7	2.36	39.7	2.21	39.7	2.22
	39.8	2.27	39.8	2.4	39.8	2.18	39.8	2.4
	39.9	2.33	39.9	2.33	39.9	2.29	39.9	2.23
	40	2.25	40	2.27	40	2.31	40	2.33
	40.1	2.28	40.1	2.25	40.1	2.31	40.1	2.27
	40.2	2.34	40.2	2.26	40.2	2.21	40.2	2.31
	40.3	2.37	40.3	2.3	40.3	2.27	40.3	2.32
	40.4	2.39	40.4	2.3	40.4	2.29	40.4	2.25
	40.5	2.34	40.5	2.29	40.5	2.3	40.5	2.29
	40.6	2.26	40.6	2.32	40.6	2.35	40.6	2.34
	40.7	2.29	40.7	2.29	40.7	2.42	40.7	2.32
	40.8	2.36	40.8	2.35	40.8	2.29	40.8	2.31
	40.9	2.33	40.9	2.36	40.9	2.25	40.9	2.23
	41	2.34	41	2.32	41	2.24	41	2.32
	41.1	2.18	41.1	2.45	41.1	2.36	41.1	2.2
	41.2	2.35	41.2	2.31	41.2	2.27	41.2	2.36
	41.3	2.28	41.3	2.28	41.3	2.29	41.3	2.34
	41.4	2.28	41.4	2.34	41.4	2.25	41.4	2.36
	41.5	2.25	41.5	2.37	41.5	2.39	41.5	2.32
	41.6	2.29	41.6	2.4	41.6	2.24	41.6	2.28
	41.7	2.38	41.7	2.32	41.7	2.26	41.7	2.29
	41.8	2.2	41.8	2.31	41.8	2.23	41.8	2.3
	41.9	2.31	41.9	2.34	41.9	2.37	41.9	2.3
	42	2.39	42	2.36	42	2.39	42	2.34
	42.1	2.33	42.1	2.28	42.1	2.38	42.1	2.28
	42.2	2.4	42.2	2.29	42.2	2.29	42.2	2.27
	42.3	2.29	42.3	2.32	42.3	2.26	42.3	2.25
	42.4	2.23	42.4	2.26	42.4	2.27	42.4	2.29
	42.5	2.32	42.5	2.3	42.5	2.23	42.5	2.37
	42.6	2.24	42.6	2.27	42.6	2.28	42.6	2.34
	42.7	2.33	42.7	2.32	42.7	2.23	42.7	2.31
	42.8	2.26	42.8	2.4	42.8	2.41	42.8	2.21
	42.9	2.22	42.9	2.31	42.9	2.27	42.9	2.35
	43	2.34	43	2.34	43	2.22	43	2.27
	43.1	2.33	43.1	2.27	43.1	2.3	43.1	2.34
	43.2	2.37	43.2	2.4	43.2	2.36	43.2	2.39
	43.3	2.33	43.3	2.33	43.3	2.28	43.3	2.29
	43.4	2.33	43.4	2.22	43.4	2.26	43.4	2.37
	43.5	2.27	43.5	2.32	43.5	2.27	43.5	2.42
	43.6	2.27	43.6	2.32	43.6	2.25	43.6	2.35
	43.7	2.22	43.7	2.28	43.7	2.38	43.7	2.26
	43.8	2.26	43.8	2.2	43.8	2.27	43.8	2.31
	43.9	2.32	43.9	2.29	43.9	2.26	43.9	2.27
	44	2.42	44	2.4	44	2.23	44	2.28
	44.1	2.31	44.1	2.38	44.1	2.29	44.1	2.33
	44.2	2.22	44.2	2.26	44.2	2.31	44.2	2.35
	44.3	2.35	44.3	2.37	44.3	2.3	44.3	2.24
	44.4	2.31	44.4	2.19	44.4	2.32	44.4	2.31
	44.5	2.35	44.5	2.2	44.5	2.36	44.5	2.33
	44.6	2.37	44.6	2.33	44.6	2.33	44.6	2.36
	44.7	2.35	44.7	2.27	44.7	2.36	44.7	2.2
	44.8	2.26	44.8	2.35	44.8	2.24	44.8	2.25
	44.9	2.31	44.9	2.3	44.9	2.27	44.9	2.36
	45	2.42	45	2.29	45	2.3	45	2.31
	45.1	2.34	45.1	2.33	45.1	2.34	45.1	2.28
	45.2	2.27	45.2	2.25	45.2	2.36	45.2	2.23
	45.3	2.36	45.3	2.26	45.3	2.2	45.3	2.32
	45.4	2.31	45.4	2.29	45.4	2.4	45.4	2.28
	45.5	2.38	45.5	2.29	45.5	2.35	45.5	2.23
	45.6	2.26	45.6	2.17	45.6	2.33	45.6	2.34
	45.7	2.26	45.7	2.26	45.7	2.34	45.7	2.4
	45.8	2.22	45.8	2.39	45.8	2.35	45.8	2.28
	45.9	2.32	45.9	2.5	45.9	2.35	45.9	2.32
	46	2.23	46	2.31	46	2.18	46	2.27
	46.1	2.26	46.1	2.3	46.1	2.39	46.1	2.19
	46.2	2.27	46.2	2.28	46.2	2.33	46.2	2.35
	46.3	2.25	46.3	2.26	46.3	2.29	46.3	2.21
	46.4	2.26	46.4	2.2	46.4	2.24	46.4	2.33
	46.5	2.35	46.5	2.26	46.5	2.36	46.5	2.19
	46.6	2.23	46.6	2.3	46.6	2.27	46.6	2.23
	46.7	2.32	46.7	2.34	46.7	2.32	46.7	2.33
	46.8	2.45	46.8	2.25	46.8	2.34	46.8	2.26
	46.9	2.37	46.9	2.31	46.9	2.26	46.9	2.31
	47	2.33	47	2.33	47	2.32	47	2.28
	47.1	2.31	47.1	2.39	47.1	2.25	47.1	2.15
	47.2	2.24	47.2	2.27	47.2	2.21	47.2	2.36
	47.3	2.31	47.3	2.29	47.3	2.3	47.3	2.33
	47.4	2.32	47.4	2.31	47.4	2.31	47.4	2.27
	47.5	2.24	47.5	2.4	47.5	2.33	47.5	2.24
	47.6	2.32	47.6	2.36	47.6	2.27	47.6	2.33
	47.7	2.38	47.7	2.39	47.7	2.22	47.7	2.32
	47.8	2.21	47.8	2.21	47.8	2.27	47.8	2.5
	47.9	2.29	47.9	2.31	47.9	2.21	47.9	2.41
	48	2.38	48	2.31	48	2.25	48	2.42
	48.1	2.33	48.1	2.38	48.1	2.27	48.1	2.15
	48.2	2.2	48.2	2.38	48.2	2.4	48.2	2.34
	48.3	2.33	48.3	2.25	48.3	2.25	48.3	2.26
	48.4	2.36	48.4	2.29	48.4	2.33	48.4	2.35
	48.5	2.28	48.5	2.33	48.5	2.26	48.5	2.29
	48.6	2.39	48.6	2.4	48.6	2.34	48.6	2.4
	48.7	2.43	48.7	2.32	48.7	2.27	48.7	2.26
	48.8	2.33	48.8	2.34	48.8	2.23	48.8	2.28
	48.9	2.24	48.9	2.36	48.9	2.25	48.9	2.33
	49	2.3	49	2.36	49	2.26	49	2.3
	49.1	2.27	49.1	2.39	49.1	2.33	49.1	2.24
	49.2	2.38	49.2	2.36	49.2	2.34	49.2	2.34
	49.3	2.38	49.3	2.41	49.3	2.24	49.3	2.32
	49.4	2.41	49.4	2.24	49.4	2.34	49.4	2.28
	49.5	2.32	49.5	2.32	49.5	2.26	49.5	2.28
	49.6	2.35	49.6	2.38	49.6	2.3	49.6	2.42
	49.7	2.28	49.7	2.33	49.7	2.27	49.7	2.25
	49.8	2.32	49.8	2.33	49.8	2.26	49.8	2.36
	49.9	2.4	49.9	2.24	49.9	2.45	49.9	2.33
	50	2.29	50	2.37	50	2.29	50	2.21
	50.1	2.38	50.1	2.28	50.1	2.32	50.1	2.37
	50.2	2.35	50.2	2.28	50.2	2.33	50.2	2.28
	50.3	2.39	50.3	2.29	50.3	2.23	50.3	2.32
	50.4	2.31	50.4	2.31	50.4	2.3	50.4	2.25
	50.5	2.4	50.5	2.24	50.5	2.28	50.5	2.33
	50.6	2.39	50.6	2.3	50.6	2.25	50.6	2.32
	50.7	2.37	50.7	2.38	50.7	2.42	50.7	2.48
	50.8	2.22	50.8	2.33	50.8	2.21	50.8	2.3
	50.9	2.27	50.9	2.29	50.9	2.29	50.9	2.41
	51	2.24	51	2.32	51	2.3	51	2.28
	51.1	2.33	51.1	2.27	51.1	2.3	51.1	2.29
	51.2	2.26	51.2	2.25	51.2	2.31	51.2	2.39
	51.3	2.19	51.3	2.31	51.3	2.22	51.3	2.34
	51.4	2.42	51.4	2.24	51.4	2.34	51.4	2.22
	51.5	2.32	51.5	2.33	51.5	2.34	51.5	2.17
	51.6	2.38	51.6	2.3	51.6	2.24	51.6	2.26
	51.7	2.21	51.7	2.3	51.7	2.29	51.7	2.4
	51.8	2.28	51.8	2.29	51.8	2.21	51.8	2.28
	51.9	2.36	51.9	2.38	51.9	2.31	51.9	2.25
	52	2.26	52	2.23	52	2.31	52	2.41
	52.1	2.38	52.1	2.4	52.1	2.36	52.1	2.27
	52.2	2.35	52.2	2.28	52.2	2.34	52.2	2.4
	52.3	2.34	52.3	2.33	52.3	2.29	52.3	2.26
	52.4	2.36	52.4	2.33	52.4	2.24	52.4	2.41
	52.5	2.36	52.5	2.35	52.5	2.25	52.5	2.27
	52.6	2.22	52.6	2.3	52.6	2.24	52.6	2.33
	52.7	2.42	52.7	2.32	52.7	2.29	52.7	2.23
	52.8	2.31	52.8	2.4	52.8	2.32	52.8	2.26
	52.9	2.33	52.9	2.25	52.9	2.35	52.9	2.21
	53	2.33	53	2.28	53	2.33	53	2.26
	53.1	2.31	53.1	2.3	53.1	2.31	53.1	2.28
	53.2	2.27	53.2	2.23	53.2	2.33	53.2	2.29
	53.3	2.25	53.3	2.33	53.3	2.29	53.3	2.32
	53.4	2.24	53.4	2.3	53.4	2.23	53.4	2.22
	53.5	2.29	53.5	2.23	53.5	2.33	53.5	2.16
	53.6	2.29	53.6	2.24	53.6	2.21	53.6	2.35
	53.7	2.37	53.7	2.29	53.7	2.39	53.7	2.45
	53.8	2.33	53.8	2.29	53.8	2.26	53.8	2.38
	53.9	2.26	53.9	2.35	53.9	2.29	53.9	2.24
	54	2.37	54	2.26	54	2.28	54	2.33
	54.1	2.33	54.1	2.29	54.1	2.26	54.1	2.34
	54.2	2.3	54.2	2.26	54.2	2.22	54.2	2.24
	54.3	2.4	54.3	2.27	54.3	2.32	54.3	2.27
	54.4	2.3	54.4	2.28	54.4	2.29	54.4	2.39
	54.5	2.5	54.5	2.27	54.5	2.36	54.5	2.33
	54.6	2.34	54.6	2.24	54.6	2.29	54.6	2.29
	54.7	2.28	54.7	2.41	54.7	2.22	54.7	2.35
	54.8	2.33	54.8	2.34	54.8	2.33	54.8	2.27
	54.9	2.28	54.9	2.31	54.9	2.31	54.9	2.37
	55	2.32	55	2.35	55	2.23	55	2.29
	55.1	2.38	55.1	2.29	55.1	2.29	55.1	2.3
	55.2	2.38	55.2	2.26	55.2	2.25	55.2	2.2
	55.3	2.36	55.3	2.27	55.3	2.28	55.3	2.32
	55.4	2.34	55.4	2.29	55.4	2.33	55.4	2.25
	55.5	2.35	55.5	2.29	55.5	2.32	55.5	2.28
	55.6	2.36	55.6	2.37	55.6	2.34	55.6	2.28
	55.7	2.28	55.7	2.26	55.7	2.32	55.7	2.17
	55.8	2.38	55.8	2.38	55.8	2.34	55.8	2.39
	55.9	2.26	55.9	2.3	55.9	2.31	55.9	2.41
	56	2.34	56	2.33	56	2.3	56	2.25
	56.1	2.33	56.1	2.33	56.1	2.34	56.1	2.27
	56.2	2.27	56.2	2.22	56.2	2.26	56.2	2.25
	56.3	2.27	56.3	2.32	56.3	2.36	56.3	2.26
	56.4	2.23	56.4	2.21	56.4	2.28	56.4	2.28
	56.5	2.34	56.5	2.26	56.5	2.29	56.5	2.27
	56.6	2.37	56.6	2.36	56.6	2.21	56.6	2.22
	56.7	2.35	56.7	2.36	56.7	2.29	56.7	2.15
	56.8	2.34	56.8	2.22	56.8	2.17	56.8	2.31
	56.9	2.32	56.9	2.27	56.9	2.3	56.9	2.25
	57	2.26	57	2.27	57	2.26	57	2.25
	57.1	2.24	57.1	2.31	57.1	2.34	57.1	2.24
	57.2	2.26	57.2	2.32	57.2	2.26	57.2	2.36
	57.3	2.3	57.3	2.34	57.3	2.19	57.3	2.34
	57.4	2.39	57.4	2.31	57.4	2.28	57.4	2.31
	57.5	2.28	57.5	2.44	57.5	2.32	57.5	2.31
	57.6	2.44	57.6	2.35	57.6	2.32	57.6	2.3
	57.7	2.31	57.7	2.31	57.7	2.26	57.7	2.27
	57.8	2.41	57.8	2.21	57.8	2.41	57.8	2.22
	57.9	2.26	57.9	2.35	57.9	2.33	57.9	2.27
	58	2.25	58	2.3	58	2.28	58	2.34
	58.1	2.4	58.1	2.3	58.1	2.36	58.1	2.31
	58.2	2.25	58.2	2.28	58.2	2.25	58.2	2.36
	58.3	2.27	58.3	2.31	58.3	2.19	58.3	2.32
	58.4	2.28	58.4	2.26	58.4	2.34	58.4	2.26
	58.5	2.3	58.5	2.39	58.5	2.29	58.5	2.3
	58.6	2.41	58.6	2.31	58.6	2.26	58.6	2.33
	58.7	2.3	58.7	2.27	58.7	2.31	58.7	2.31
	58.8	2.26	58.8	2.35	58.8	2.34	58.8	2.19
	58.9	2.31	58.9	2.39	58.9	2.34	58.9	2.35
	59	2.43	59	2.39	59	2.34	59	2.27
	59.1	2.37	59.1	2.31	59.1	2.31	59.1	2.32
	59.2	2.28	59.2	2.39	59.2	2.33	59.2	2.29
	59.3	2.3	59.3	2.31	59.3	2.19	59.3	2.3
	59.4	2.27	59.4	2.23	59.4	2.3	59.4	2.35
	59.5	2.42	59.5	2.3	59.5	2.31	59.5	2.23
	59.6	2.33	59.6	2.33	59.6	2.26	59.6	2.29
	59.7	2.36	59.7	2.33	59.7	2.4	59.7	2.28
	59.8	2.37	59.8	2.35	59.8	2.27	59.8	2.29
	59.9	2.23	59.9	2.34	59.9	2.31	59.9	2.25
	60	2.31	60	2.3	60	2.3	60	2.29
	60.1	2.27	60.1	2.31	60.1	2.27	60.1	2.26
	60.2	2.34	60.2	2.32	60.2	2.37	60.2	2.23
	60.3	2.32	60.3	2.25	60.3	2.38	60.3	2.29
	60.4	2.36	60.4	2.24	60.4	2.28	60.4	2.3
	60.5	2.29	60.5	2.31	60.5	2.28	60.5	2.32
	60.6	2.32	60.6	2.22	60.6	2.38	60.6	2.38
	60.7	2.29	60.7	2.33	60.7	2.25	60.7	2.31
	60.8	2.37	60.8	2.31	60.8	2.37	60.8	2.27
	60.9	2.33	60.9	2.41	60.9	2.33	60.9	2.35
	61	2.31	61	2.27	61	2.22	61	2.31
	61.1	2.25	61.1	2.26	61.1	2.37	61.1	2.28
	61.2	2.43	61.2	2.3	61.2	2.32	61.2	2.27
	61.3	2.3	61.3	2.28	61.3	2.32	61.3	2.35
	61.4	2.3	61.4	2.27	61.4	2.35	61.4	2.24
	61.5	2.31	61.5	2.33	61.5	2.27	61.5	2.31
	61.6	2.35	61.6	2.28	61.6	2.38	61.6	2.24
	61.7	2.34	61.7	2.38	61.7	2.31	61.7	2.33
	61.8	2.32	61.8	2.25	61.8	2.25	61.8	2.32
	61.9	2.26	61.9	2.31	61.9	2.35	61.9	2.34
	62	2.2	62	2.25	62	2.29	62	2.28
	62.1	2.27	62.1	2.36	62.1	2.24	62.1	2.25
	62.2	2.31	62.2	2.24	62.2	2.25	62.2	2.32
	62.3	2.32	62.3	2.25	62.3	2.34	62.3	2.26
	62.4	2.29	62.4	2.38	62.4	2.29	62.4	2.21
	62.5	2.33	62.5	2.19	62.5	2.28	62.5	2.32
	62.6	2.36	62.6	2.3	62.6	2.35	62.6	2.37
	62.7	2.32	62.7	2.3	62.7	2.34	62.7	2.31
	62.8	2.34	62.8	2.28	62.8	2.28	62.8	2.25
	62.9	2.28	62.9	2.24	62.9	2.27	62.9	2.18
	63	2.32	63	2.41	63	2.2	63	2.26
	63.1	2.37	63.1	2.3	63.1	2.16	63.1	2.3
	63.2	2.31	63.2	2.29	63.2	2.32	63.2	2.24
	63.3	2.38	63.3	2.27	63.3	2.29	63.3	2.35
	63.4	2.29	63.4	2.29	63.4	2.26	63.4	2.29
	63.5	2.35	63.5	2.36	63.5	2.13	63.5	2.28
	63.6	2.27	63.6	2.27	63.6	2.26	63.6	2.35
	63.7	2.35	63.7	2.26	63.7	2.27	63.7	2.27
	63.8	2.35	63.8	2.36	63.8	2.23	63.8	2.27
	63.9	2.28	63.9	2.31	63.9	2.25	63.9	2.3
	64	2.36	64	2.22	64	2.27	64	2.32
	64.1	2.29	64.1	2.3	64.1	2.32	64.1	2.35
	64.2	2.35	64.2	2.27	64.2	2.37	64.2	2.37
	64.3	2.31	64.3	2.39	64.3	2.37	64.3	2.28
	64.4	2.22	64.4	2.35	64.4	2.29	64.4	2.33
	64.5	2.23	64.5	2.2	64.5	2.36	64.5	2.28
	64.6	2.36	64.6	2.3	64.6	2.24	64.6	2.31
	64.7	2.29	64.7	2.3	64.7	2.32	64.7	2.28
	64.8	2.3	64.8	2.4	64.8	2.3	64.8	2.29
	64.9	2.27	64.9	2.35	64.9	2.25	64.9	2.38
	65	2.21	65	2.2	65	2.3	65	2.33
	65.1	2.27	65.1	2.35	65.1	2.31	65.1	2.3
	65.2	2.24	65.2	2.24	65.2	2.34	65.2	2.36
	65.3	2.34	65.3	2.36	65.3	2.44	65.3	2.32
	65.4	2.31	65.4	2.37	65.4	2.28	65.4	2.31
	65.5	2.34	65.5	2.27	65.5	2.28	65.5	2.29
	65.6	2.32	65.6	2.31	65.6	2.3	65.6	2.39
	65.7	2.28	65.7	2.31	65.7	2.4	65.7	2.31
	65.8	2.35	65.8	2.34	65.8	2.29	65.8	2.37
	65.9	2.35	65.9	2.3	65.9	2.31	65.9	2.37
	66	2.25	66	2.3	66	2.34	66	2.35
	66.1	2.26	66.1	2.34	66.1	2.31	66.1	2.32
	66.2	2.38	66.2	2.36	66.2	2.25	66.2	2.28
	66.3	2.4	66.3	2.33	66.3	2.33	66.3	2.29
	66.4	2.33	66.4	2.18	66.4	2.24	66.4	2.34
	66.5	2.32	66.5	2.51	66.5	2.32	66.5	2.26
	66.6	2.31	66.6	2.31	66.6	2.28	66.6	2.23
	66.7	2.36	66.7	2.31	66.7	2.42	66.7	2.28
	66.8	2.29	66.8	2.32	66.8	2.28	66.8	2.29
	66.9	2.37	66.9	2.36	66.9	2.23	66.9	2.38
	67	2.27	67	2.31	67	2.26	67	2.27
	67.1	2.27	67.1	2.31	67.1	2.36	67.1	2.35
	67.2	2.27	67.2	2.23	67.2	2.31	67.2	2.32
	67.3	2.22	67.3	2.31	67.3	2.29	67.3	2.4
	67.4	2.3	67.4	2.42	67.4	2.35	67.4	2.25
	67.5	2.31	67.5	2.3	67.5	2.4	67.5	2.22
	67.6	2.33	67.6	2.24	67.6	2.21	67.6	2.34
	67.7	2.35	67.7	2.38	67.7	2.25	67.7	2.24
	67.8	2.37	67.8	2.24	67.8	2.26	67.8	2.26
	67.9	2.23	67.9	2.35	67.9	2.39	67.9	2.3
	68	2.35	68	2.43	68	2.34	68	2.21
	68.1	2.28	68.1	2.35	68.1	2.26	68.1	2.33
	68.2	2.35	68.2	2.35	68.2	2.32	68.2	2.27
	68.3	2.34	68.3	2.27	68.3	2.31	68.3	2.32
	68.4	2.36	68.4	2.4	68.4	2.22	68.4	2.38
	68.5	2.22	68.5	2.3	68.5	2.34	68.5	2.33
	68.6	2.31	68.6	2.34	68.6	2.25	68.6	2.23
	68.7	2.35	68.7	2.28	68.7	2.22	68.7	2.23
	68.8	2.3	68.8	2.32	68.8	2.28	68.8	2.24
	68.9	2.29	68.9	2.38	68.9	2.33	68.9	2.44
	69	2.32	69	2.3	69	2.31	69	2.33
	69.1	2.33	69.1	2.34	69.1	2.25	69.1	2.3
	69.2	2.37	69.2	2.27	69.2	2.38	69.2	2.27
	69.3	2.32	69.3	2.28	69.3	2.4	69.3	2.42
	69.4	2.29	69.4	2.31	69.4	2.26	69.4	2.31
	69.5	2.45	69.5	2.29	69.5	2.31	69.5	2.28
	69.6	2.38	69.6	2.32	69.6	2.21	69.6	2.34
	69.7	2.33	69.7	2.24	69.7	2.26	69.7	2.2
	69.8	2.29	69.8	2.29	69.8	2.27	69.8	2.28
	69.9	2.34	69.9	2.26	69.9	2.35	69.9	2.31
	70	2.27	70	2.4	70	2.38	70	2.33
	70.1	2.36	70.1	2.18	70.1	2.26	70.1	2.37
	70.2	2.33	70.2	2.28	70.2	2.38	70.2	2.34
	70.3	2.34	70.3	2.3	70.3	2.26	70.3	2.29
	70.4	2.33	70.4	2.48	70.4	2.27	70.4	2.33
	70.5	2.33	70.5	2.24	70.5	2.3	70.5	2.48
	70.6	2.33	70.6	2.27	70.6	2.31	70.6	2.29
	70.7	2.23	70.7	2.32	70.7	2.41	70.7	2.32
	70.8	2.32	70.8	2.35	70.8	2.29	70.8	2.24
	70.9	2.25	70.9	2.37	70.9	2.35	70.9	2.4
	71	2.36	71	2.26	71	2.28	71	2.34
	71.1	2.31	71.1	2.33	71.1	2.32	71.1	2.27
	71.2	2.23	71.2	2.32	71.2	2.3	71.2	2.27
	71.3	2.37	71.3	2.25	71.3	2.33	71.3	2.35
	71.4	2.36	71.4	2.25	71.4	2.3	71.4	2.35
	71.5	2.4	71.5	2.22	71.5	2.33	71.5	2.31
	71.6	2.25	71.6	2.22	71.6	2.31	71.6	2.22
	71.7	2.27	71.7	2.25	71.7	2.21	71.7	2.28
	71.8	2.37	71.8	2.26	71.8	2.32	71.8	2.3
	71.9	2.31	71.9	2.32	71.9	2.38	71.9	2.23
	72	2.33	72	2.32	72	2.26	72	2.28
	72.1	2.25	72.1	2.3	72.1	2.27	72.1	2.29
	72.2	2.21	72.2	2.4	72.2	2.29	72.2	2.35
	72.3	2.3	72.3	2.25	72.3	2.26	72.3	2.22
	72.4	2.26	72.4	2.31	72.4	2.2	72.4	2.33
	72.5	2.29	72.5	2.3	72.5	2.31	72.5	2.28
	72.6	2.26	72.6	2.36	72.6	2.25	72.6	2.38
	72.7	2.36	72.7	2.41	72.7	2.27	72.7	2.3
	72.8	2.28	72.8	2.32	72.8	2.38	72.8	2.22
	72.9	2.31	72.9	2.3	72.9	2.36	72.9	2.22
	73	2.29	73	2.37	73	2.26	73	2.3
	73.1	2.22	73.1	2.31	73.1	2.33	73.1	2.33
	73.2	2.31	73.2	2.35	73.2	2.33	73.2	2.22
	73.3	2.29	73.3	2.35	73.3	2.28	73.3	2.25
	73.4	2.26	73.4	2.31	73.4	2.31	73.4	2.2
	73.5	2.36	73.5	2.34	73.5	2.39	73.5	2.4
	73.6	2.43	73.6	2.3	73.6	2.32	73.6	2.2
	73.7	2.28	73.7	2.21	73.7	2.2	73.7	2.28
	73.8	2.35	73.8	2.3	73.8	2.33	73.8	2.25
	73.9	2.39	73.9	2.34	73.9	2.3	73.9	2.3
	74	2.35	74	2.3	74	2.34	74	2.18
	74.1	2.33	74.1	2.31	74.1	2.28	74.1	2.33
	74.2	2.44	74.2	2.23	74.2	2.37	74.2	2.29
	74.3	2.36	74.3	2.34	74.3	2.37	74.3	2.27
	74.4	2.18	74.4	2.28	74.4	2.26	74.4	2.47
	74.5	2.45	74.5	2.32	74.5	2.33	74.5	2.4
	74.6	2.36	74.6	2.23	74.6	2.3	74.6	2.23
	74.7	2.33	74.7	2.27	74.7	2.34	74.7	2.32
	74.8	2.39	74.8	2.4	74.8	2.33	74.8	2.28
	74.9	2.31	74.9	2.29	74.9	2.3	74.9	2.3
	75	2.27	75	2.43	75	2.39	75	2.44
	75.1	2.25	75.1	2.37	75.1	2.42	75.1	2.37
	75.2	2.28	75.2	2.36	75.2	2.33	75.2	2.41
	75.3	2.38	75.3	2.29	75.3	2.23	75.3	2.27
	75.4	2.29	75.4	2.21	75.4	2.24	75.4	2.28
	75.5	2.28	75.5	2.29	75.5	2.34	75.5	2.28
	75.6	2.32	75.6	2.43	75.6	2.26	75.6	2.34
	75.7	2.21	75.7	2.36	75.7	2.21	75.7	2.43
	75.8	2.24	75.8	2.28	75.8	2.21	75.8	2.32
	75.9	2.31	75.9	2.39	75.9	2.25	75.9	2.31
	76	2.44	76	2.3	76	2.25	76	2.3
	76.1	2.26	76.1	2.33	76.1	2.41	76.1	2.23
	76.2	2.22	76.2	2.34	76.2	2.38	76.2	2.3
	76.3	2.26	76.3	2.35	76.3	2.28	76.3	2.32
	76.4	2.33	76.4	2.36	76.4	2.32	76.4	2.18
	76.5	2.14	76.5	2.38	76.5	2.33	76.5	2.31
	76.6	2.33	76.6	2.27	76.6	2.32	76.6	2.31
	76.7	2.35	76.7	2.33	76.7	2.27	76.7	2.35
	76.8	2.31	76.8	2.26	76.8	2.36	76.8	2.29
	76.9	2.29	76.9	2.21	76.9	2.39	76.9	2.3
	77	2.38	77	2.39	77	2.23	77	2.27
	77.1	2.35	77.1	2.35	77.1	2.29	77.1	2.25
	77.2	2.25	77.2	2.24	77.2	2.33	77.2	2.39
	77.3	2.25	77.3	2.26	77.3	2.39	77.3	2.35
	77.4	2.26	77.4	2.21	77.4	2.22	77.4	2.36
	77.5	2.26	77.5	2.3	77.5	2.31	77.5	2.28
	77.6	2.22	77.6	2.25	77.6	2.27	77.6	2.41
	77.7	2.26	77.7	2.2	77.7	2.29	77.7	2.22
	77.8	2.27	77.8	2.33	77.8	2.27	77.8	2.26
	77.9	2.32	77.9	2.3	77.9	2.25	77.9	2.32
	78	2.31	78	2.26	78	2.25	78	2.38
	78.1	2.25	78.1	2.23	78.1	2.29	78.1	2.34
	78.2	2.28	78.2	2.38	78.2	2.25	78.2	2.35
	78.3	2.36	78.3	2.22	78.3	2.34	78.3	2.31
	78.4	2.3	78.4	2.34	78.4	2.41	78.4	2.28
	78.5	2.31	78.5	2.34	78.5	2.31	78.5	2.37
	78.6	2.32	78.6	2.28	78.6	2.29	78.6	2.35
	78.7	2.28	78.7	2.26	78.7	2.23	78.7	2.32
	78.8	2.26	78.8	2.33	78.8	2.27	78.8	2.22
	78.9	2.27	78.9	2.27	78.9	2.3	78.9	2.2
	79	2.27	79	2.21	79	2.34	79	2.25
	79.1	2.27	79.1	2.27	79.1	2.29	79.1	2.22
	79.2	2.36	79.2	2.32	79.2	2.41	79.2	2.32
	79.3	2.27	79.3	2.36	79.3	2.36	79.3	2.32
	79.4	2.41	79.4	2.23	79.4	2.27	79.4	2.32
	79.5	2.27	79.5	2.27	79.5	2.29	79.5	2.25
	79.6	2.3	79.6	2.34	79.6	2.37	79.6	2.22
	79.7	2.43	79.7	2.33	79.7	2.28	79.7	2.35
	79.8	2.3	79.8	2.28	79.8	2.3	79.8	2.33
	79.9	2.32	79.9	2.27	79.9	2.29	79.9	2.27
	80	2.27	80	2.39	80	2.29	80	2.33
	80.1	2.32	80.1	2.27	80.1	2.21	80.1	2.25
	80.2	2.25	80.2	2.27	80.2	2.35	80.2	2.23
	80.3	2.2	80.3	2.35	80.3	2.43	80.3	2.27
	80.4	2.27	80.4	2.32	80.4	2.31	80.4	2.29
	80.5	2.33	80.5	2.27	80.5	2.28	80.5	2.35
	80.6	2.38	80.6	2.26	80.6	2.21	80.6	2.44
	80.7	2.27	80.7	2.35	80.7	2.25	80.7	2.37
	80.8	2.36	80.8	2.31	80.8	2.26	80.8	2.24
	80.9	2.29	80.9	2.36	80.9	2.29	80.9	2.28
	81	2.29	81	2.28	81	2.23	81	2.39
	81.1	2.31	81.1	2.19	81.1	2.27	81.1	2.23
	81.2	2.28	81.2	2.31	81.2	2.33	81.2	2.4
	81.3	2.41	81.3	2.41	81.3	2.3	81.3	2.35
	81.4	2.27	81.4	2.28	81.4	2.34	81.4	2.19
	81.5	2.41	81.5	2.41	81.5	2.38	81.5	2.38
	81.6	2.37	81.6	2.36	81.6	2.3	81.6	2.35
	81.7	2.51	81.7	2.49	81.7	2.35	81.7	2.28
	81.8	2.25	81.8	2.3	81.8	2.21	81.8	2.22
	81.9	2.35	81.9	2.34	81.9	2.35	81.9	2.29
	82	2.27	82	2.27	82	2.35	82	2.28
	82.1	2.36	82.1	2.29	82.1	2.34	82.1	2.23
	82.2	2.39	82.2	2.34	82.2	2.23	82.2	2.4
	82.3	2.34	82.3	2.29	82.3	2.28	82.3	2.38
	82.4	2.28	82.4	2.33	82.4	2.42	82.4	2.31
	82.5	2.27	82.5	2.3	82.5	2.35	82.5	2.33
	82.6	2.35	82.6	2.45	82.6	2.32	82.6	2.21
	82.7	2.28	82.7	2.38	82.7	2.31	82.7	2.37
	82.8	2.26	82.8	2.24	82.8	2.23	82.8	2.26
	82.9	2.32	82.9	2.26	82.9	2.27	82.9	2.34
	83	2.36	83	2.34	83	2.33	83	2.35
	83.1	2.24	83.1	2.33	83.1	2.32	83.1	2.27
	83.2	2.34	83.2	2.38	83.2	2.35	83.2	2.24
	83.3	2.36	83.3	2.28	83.3	2.27	83.3	2.37
	83.4	2.3	83.4	2.3	83.4	2.19	83.4	2.38
	83.5	2.33	83.5	2.29	83.5	2.36	83.5	2.26
	83.6	2.33	83.6	2.35	83.6	2.29	83.6	2.26
	83.7	2.25	83.7	2.24	83.7	2.26	83.7	2.3
	83.8	2.22	83.8	2.28	83.8	2.31	83.8	2.32
	83.9	2.28	83.9	2.3	83.9	2.35	83.9	2.44
	84	2.28	84	2.25	84	2.3	84	2.33
	84.1	2.37	84.1	2.3	84.1	2.36	84.1	2.32
	84.2	2.33	84.2	2.33	84.2	2.31	84.2	2.37
	84.3	2.36	84.3	2.31	84.3	2.31	84.3	2.22
	84.4	2.24	84.4	2.38	84.4	2.28	84.4	2.29
	84.5	2.24	84.5	2.34	84.5	2.29	84.5	2.26
	84.6	2.23	84.6	2.27	84.6	2.21	84.6	2.24
	84.7	2.3	84.7	2.32	84.7	2.35	84.7	2.25
	84.8	2.33	84.8	2.37	84.8	2.28	84.8	2.31
	84.9	2.26	84.9	2.26	84.9	2.33	84.9	2.28
	85	2.32	85	2.32	85	2.38	85	2.32
	85.1	2.34	85.1	2.35	85.1	2.28	85.1	2.33
	85.2	2.16	85.2	2.27	85.2	2.32	85.2	2.33
	85.3	2.31	85.3	2.27	85.3	2.28	85.3	2.22
	85.4	2.35	85.4	2.33	85.4	2.31	85.4	2.26
	85.5	2.31	85.5	2.31	85.5	2.31	85.5	2.43
	85.6	2.29	85.6	2.33	85.6	2.25	85.6	2.34
	85.7	2.32	85.7	2.32	85.7	2.26	85.7	2.32
	85.8	2.29	85.8	2.26	85.8	2.28	85.8	2.3
	85.9	2.29	85.9	2.25	85.9	2.36	85.9	2.33
	86	2.35	86	2.3	86	2.27	86	2.28
	86.1	2.25	86.1	2.34	86.1	2.31	86.1	2.23
	86.2	2.32	86.2	2.27	86.2	2.32	86.2	2.32
	86.3	2.23	86.3	2.19	86.3	2.2	86.3	2.33
	86.4	2.35	86.4	2.28	86.4	2.25	86.4	2.41
	86.5	2.26	86.5	2.29	86.5	2.34	86.5	2.28
	86.6	2.29	86.6	2.2	86.6	2.26	86.6	2.23
	86.7	2.22	86.7	2.33	86.7	2.43	86.7	2.25
	86.8	2.26	86.8	2.26	86.8	2.38	86.8	2.25
	86.9	2.35	86.9	2.25	86.9	2.36	86.9	2.32
	87	2.39	87	2.21	87	2.37	87	2.29
	87.1	2.29	87.1	2.34	87.1	2.32	87.1	2.28
	87.2	2.21	87.2	2.49	87.2	2.33	87.2	2.25
	87.3	2.23	87.3	2.26	87.3	2.2	87.3	2.39
	87.4	2.25	87.4	2.45	87.4	2.47	87.4	2.29
	87.5	2.43	87.5	2.31	87.5	2.35	87.5	2.24
	87.6	2.32	87.6	2.3	87.6	2.34	87.6	2.3
	87.7	2.35	87.7	2.46	87.7	2.31	87.7	2.38
	87.8	2.34	87.8	2.38	87.8	2.32	87.8	2.28
	87.9	2.31	87.9	2.3	87.9	2.37	87.9	2.32
	88	2.31	88	2.3	88	2.27	88	2.31
	88.1	2.29	88.1	2.42	88.1	2.37	88.1	2.24
	88.2	2.27	88.2	2.38	88.2	2.36	88.2	2.33
	88.3	2.25	88.3	2.27	88.3	2.31	88.3	2.29
	88.4	2.32	88.4	2.33	88.4	2.28	88.4	2.33
	88.5	2.26	88.5	2.37	88.5	2.39	88.5	2.32
	88.6	2.3	88.6	2.27	88.6	2.27	88.6	2.28
	88.7	2.34	88.7	2.26	88.7	2.25	88.7	2.33
	88.8	2.45	88.8	2.33	88.8	2.24	88.8	2.25
	88.9	2.3	88.9	2.33	88.9	2.3	88.9	2.25
	89	2.29	89	2.33	89	2.25	89	2.3
	89.1	2.27	89.1	2.19	89.1	2.34	89.1	2.29
	89.2	2.24	89.2	2.34	89.2	2.21	89.2	2.34
	89.3	2.35	89.3	2.44	89.3	2.35	89.3	2.23
	89.4	2.34	89.4	2.33	89.4	2.27	89.4	2.28
	89.5	2.28	89.5	2.21	89.5	2.29	89.5	2.26
	89.6	2.33	89.6	2.31	89.6	2.3	89.6	2.21
	89.7	2.24	89.7	2.42	89.7	2.31	89.7	2.31
	89.8	2.29	89.8	2.29	89.8	2.21	89.8	2.3
	89.9	2.41	89.9	2.42	89.9	2.28	89.9	2.28
	90	2.34	90	2.27	90	2.35	90	2.26
	90.1	2.34	90.1	2.21	90.1	2.35	90.1	2.3
	90.2	2.38	90.2	2.29	90.2	2.49	90.2	2.35
	90.3	2.29	90.3	2.31	90.3	2.29	90.3	2.37
	90.4	2.21	90.4	2.32	90.4	2.36	90.4	2.21
	90.5	2.38	90.5	2.3	90.5	2.39	90.5	2.31
	90.6	2.29	90.6	2.39	90.6	2.35	90.6	2.34
	90.7	2.3	90.7	2.32	90.7	2.16	90.7	2.31
	90.8	2.32	90.8	2.26	90.8	2.34	90.8	2.38
	90.9	2.34	90.9	2.32	90.9	2.32	90.9	2.21
	91	2.23	91	2.31	91	2.25	91	2.31
	91.1	2.4	91.1	2.25	91.1	2.3	91.1	2.35
	91.2	2.26	91.2	2.33	91.2	2.29	91.2	2.32
	91.3	2.25	91.3	2.28	91.3	2.37	91.3	2.32
	91.4	2.31	91.4	2.39	91.4	2.3	91.4	2.4
	91.5	2.21	91.5	2.33	91.5	2.35	91.5	2.31
	91.6	2.29	91.6	2.36	91.6	2.3	91.6	2.2
	91.7	2.31	91.7	2.24	91.7	2.28	91.7	2.33
	91.8	2.31	91.8	2.3	91.8	2.36	91.8	2.22
	91.9	2.29	91.9	2.34	91.9	2.29	91.9	2.36
	92	2.28	92	2.22	92	2.25	92	2.24
	92.1	2.28	92.1	2.32	92.1	2.24	92.1	2.13
	92.2	2.3	92.2	2.2	92.2	2.39	92.2	2.29
	92.3	2.29	92.3	2.33	92.3	2.31	92.3	2.29
	92.4	2.34	92.4	2.38	92.4	2.3	92.4	2.32
	92.5	2.25	92.5	2.2	92.5	2.24	92.5	2.39
	92.6	2.33	92.6	2.27	92.6	2.39	92.6	2.25
	92.7	2.36	92.7	2.32	92.7	2.29	92.7	2.26
	92.8	2.38	92.8	2.28	92.8	2.41	92.8	2.32
	92.9	2.4	92.9	2.38	92.9	2.27	92.9	2.22
	93	2.26	93	2.24	93	2.28	93	2.44
	93.1	2.24	93.1	2.33	93.1	2.36	93.1	2.22
	93.2	2.3	93.2	2.25	93.2	2.34	93.2	2.31
	93.3	2.31	93.3	2.46	93.3	2.33	93.3	2.39
	93.4	2.34	93.4	2.32	93.4	2.36	93.4	2.27
	93.5	2.38	93.5	2.31	93.5	2.31	93.5	2.35
	93.6	2.28	93.6	2.27	93.6	2.23	93.6	2.31
	93.7	2.25	93.7	2.34	93.7	2.25	93.7	2.35
	93.8	2.3	93.8	2.32	93.8	2.24	93.8	2.3
	93.9	2.29	93.9	2.26	93.9	2.34	93.9	2.47
	94	2.37	94	2.33	94	2.21	94	2.22
	94.1	2.23	94.1	2.25	94.1	2.33	94.1	2.37
	94.2	2.36	94.2	2.15	94.2	2.28	94.2	2.37
	94.3	2.36	94.3	2.36	94.3	2.22	94.3	2.21
	94.4	2.32	94.4	2.26	94.4	2.31	94.4	2.25
	94.5	2.17	94.5	2.33	94.5	2.35	94.5	2.34
	94.6	2.33	94.6	2.3	94.6	2.32	94.6	2.28
	94.7	2.34	94.7	2.28	94.7	2.33	94.7	2.29
	94.8	2.3	94.8	2.25	94.8	2.34	94.8	2.24
	94.9	2.26	94.9	2.34	94.9	2.37	94.9	2.29
	95	2.39	95	2.41	95	2.24	95	2.31
	95.1	2.29	95.1	2.22	95.1	2.22	95.1	2.25
	95.2	2.3	95.2	2.25	95.2	2.33	95.2	2.28
	95.3	2.35	95.3	2.25	95.3	2.39	95.3	2.27
	95.4	2.3	95.4	2.31	95.4	2.32	95.4	2.36
	95.5	2.33	95.5	2.28	95.5	2.31	95.5	2.3
	95.6	2.33	95.6	2.29	95.6	2.33	95.6	2.3
	95.7	2.42	95.7	2.35	95.7	2.31	95.7	2.29
	95.8	2.37	95.8	2.32	95.8	2.36	95.8	2.36
	95.9	2.3	95.9	2.16	95.9	2.2	95.9	2.33
	96	2.31	96	2.36	96	2.3	96	2.37
	96.1	2.32	96.1	2.3	96.1	2.39	96.1	2.34
	96.2	2.3	96.2	2.4	96.2	2.25	96.2	2.29
	96.3	2.33	96.3	2.25	96.3	2.19	96.3	2.24
	96.4	2.35	96.4	2.24	96.4	2.31	96.4	2.31
	96.5	2.3	96.5	2.36	96.5	2.38	96.5	2.24
	96.6	2.33	96.6	2.31	96.6	2.21	96.6	2.34
	96.7	2.3	96.7	2.25	96.7	2.26	96.7	2.26
	96.8	2.3	96.8	2.36	96.8	2.25	96.8	2.31
	96.9	2.26	96.9	2.39	96.9	2.27	96.9	2.31
	97	2.23	97	2.3	97	2.41	97	2.22
	97.1	2.31	97.1	2.22	97.1	2.43	97.1	2.25
	97.2	2.35	97.2	2.32	97.2	2.29	97.2	2.27
	97.3	2.35	97.3	2.29	97.3	2.29	97.3	2.28
	97.4	2.23	97.4	2.33	97.4	2.27	97.4	2.29
	97.5	2.35	97.5	2.32	97.5	2.31	97.5	2.34
	97.6	2.26	97.6	2.32	97.6	2.42	97.6	2.27
	97.7	2.34	97.7	2.29	97.7	2.39	97.7	2.36
	97.8	2.28	97.8	2.36	97.8	2.39	97.8	2.31
	97.9	2.32	97.9	2.41	97.9	2.41	97.9	2.18
	98	2.37	98	2.29	98	2.35	98	2.34
	98.1	2.42	98.1	2.3	98.1	2.33	98.1	2.31
	98.2	2.31	98.2	2.3	98.2	2.3	98.2	2.33
	98.3	2.27	98.3	2.37	98.3	2.39	98.3	2.39
	98.4	2.3	98.4	2.41	98.4	2.31	98.4	2.31
	98.5	2.23	98.5	2.31	98.5	2.26	98.5	2.19
	98.6	2.24	98.6	2.29	98.6	2.34	98.6	2.25
	98.7	2.24	98.7	2.26	98.7	2.27	98.7	2.37
	98.8	2.32	98.8	2.36	98.8	2.36	98.8	2.38
	98.9	2.36	98.9	2.31	98.9	2.48	98.9	2.37
	99	2.3	99	2.33	99	2.27	99	2.24
	99.1	2.33	99.1	2.28	99.1	2.22	99.1	2.31
	99.2	2.28	99.2	2.32	99.2	2.33	99.2	2.36
	99.3	2.34	99.3	2.31	99.3	2.31	99.3	2.38
	99.4	2.24	99.4	2.23	99.4	2.41	99.4	2.21
	99.5	2.26	99.5	2.28	99.5	2.32	99.5	2.34
	99.6	2.26	99.6	2.34	99.6	2.38	99.6	2.28
	99.7	2.35	99.7	2.3	99.7	2.32	99.7	2.32
	99.8	2.28	99.8	2.32	99.8	2.32	99.8	2.24
	99.9	2.33	99.9	2.23	99.9	2.24	99.9	2.25
	100	2.36	100	2.33	100	2.38	100	2.31
	100.1	2.27	100.1	2.27	100.1	2.43	100.1	2.32
	100.2	2.37	100.2	2.4	100.2	2.27	100.2	2.29
	100.3	2.34	100.3	2.35	100.3	2.33	100.3	2.29
	100.4	2.37	100.4	2.35	100.4	2.39	100.4	2.29
	100.5	2.29	100.5	2.31	100.5	2.42	100.5	2.18
	100.6	2.28	100.6	2.24	100.6	2.32	100.6	2.32
	100.7	2.22	100.7	2.22	100.7	2.29	100.7	2.31
	100.8	2.28	100.8	2.35	100.8	2.28	100.8	2.28
	100.9	2.23	100.9	2.35	100.9	2.27	100.9	2.22
	101	2.33	101	2.32	101	2.32	101	2.3
	101.1	2.25	101.1	2.34	101.1	2.35	101.1	2.31
	101.2	2.36	101.2	2.29	101.2	2.26	101.2	2.42
	101.3	2.31	101.3	2.32	101.3	2.19	101.3	2.31
	101.4	2.31	101.4	2.34	101.4	2.27	101.4	2.31
	101.5	2.29	101.5	2.29	101.5	2.34	101.5	2.29
	101.6	2.4	101.6	2.32	101.6	2.3	101.6	2.41
	101.7	2.37	101.7	2.26	101.7	2.19	101.7	2.35
	101.8	2.21	101.8	2.27	101.8	2.32	101.8	2.33
	101.9	2.28	101.9	2.29	101.9	2.35	101.9	2.34
	102	2.38	102	2.3	102	2.29	102	2.24
	102.1	2.27	102.1	2.4	102.1	2.26	102.1	2.36
	102.2	2.31	102.2	2.28	102.2	2.3	102.2	2.37
	102.3	2.31	102.3	2.3	102.3	2.22	102.3	2.41
	102.4	2.42	102.4	2.26	102.4	2.27	102.4	2.25
	102.5	2.33	102.5	2.26	102.5	2.28	102.5	2.3
	102.6	2.27	102.6	2.42	102.6	2.35	102.6	2.29
	102.7	2.19	102.7	2.34	102.7	2.26	102.7	2.38
	102.8	2.32	102.8	2.34	102.8	2.36	102.8	2.23
	102.9	2.34	102.9	2.33	102.9	2.28	102.9	2.18
	103	2.41	103	2.28	103	2.26	103	2.27
	103.1	2.28	103.1	2.3	103.1	2.38	103.1	2.22
	103.2	2.31	103.2	2.32	103.2	2.39	103.2	2.4
	103.3	2.28	103.3	2.33	103.3	2.32	103.3	2.17
	103.4	2.24	103.4	2.24	103.4	2.31	103.4	2.25
	103.5	2.32	103.5	2.34	103.5	2.29	103.5	2.26
	103.6	2.25	103.6	2.29	103.6	2.32	103.6	2.35
	103.7	2.33	103.7	2.31	103.7	2.27	103.7	2.25
	103.8	2.25	103.8	2.3	103.8	2.34	103.8	2.28
	103.9	2.27	103.9	2.3	103.9	2.42	103.9	2.25
	104	2.26	104	2.34	104	2.27	104	2.42
	104.1	2.33	104.1	2.38	104.1	2.35	104.1	2.3
	104.2	2.33	104.2	2.33	104.2	2.39	104.2	2.33
	104.3	2.36	104.3	2.32	104.3	2.3	104.3	2.31
	104.4	2.24	104.4	2.29	104.4	2.37	104.4	2.35
	104.5	2.22	104.5	2.33	104.5	2.34	104.5	2.2
	104.6	2.28	104.6	2.32	104.6	2.24	104.6	2.28
	104.7	2.27	104.7	2.27	104.7	2.15	104.7	2.29
	104.8	2.35	104.8	2.26	104.8	2.38	104.8	2.26
	104.9	2.26	104.9	2.26	104.9	2.39	104.9	2.34
	105	2.32	105	2.32	105	2.4	105	2.24
	105.1	2.39	105.1	2.36	105.1	2.32	105.1	2.4
	105.2	2.4	105.2	2.34	105.2	2.23	105.2	2.34
	105.3	2.29	105.3	2.33	105.3	2.2	105.3	2.29
	105.4	2.33	105.4	2.27	105.4	2.26	105.4	2.21
	105.5	2.33	105.5	2.29	105.5	2.25	105.5	2.33
	105.6	2.36	105.6	2.29	105.6	2.39	105.6	2.44
	105.7	2.29	105.7	2.26	105.7	2.33	105.7	2.19
	105.8	2.3	105.8	2.26	105.8	2.38	105.8	2.31
	105.9	2.47	105.9	2.26	105.9	2.32	105.9	2.32
	106	2.31	106	2.2	106	2.26	106	2.32
	106.1	2.46	106.1	2.34	106.1	2.29	106.1	2.34
	106.2	2.31	106.2	2.34	106.2	2.31	106.2	2.24
	106.3	2.35	106.3	2.28	106.3	2.33	106.3	2.33
	106.4	2.35	106.4	2.29	106.4	2.28	106.4	2.26
	106.5	2.29	106.5	2.34	106.5	2.43	106.5	2.24
	106.6	2.27	106.6	2.26	106.6	2.28	106.6	2.26
	106.7	2.31	106.7	2.31	106.7	2.36	106.7	2.23
	106.8	2.3	106.8	2.29	106.8	2.46	106.8	2.22
	106.9	2.21	106.9	2.29	106.9	2.3	106.9	2.24
	107	2.32	107	2.28	107	2.26	107	2.22
	107.1	2.23	107.1	2.33	107.1	2.36	107.1	2.36
	107.2	2.24	107.2	2.3	107.2	2.33	107.2	2.28
	107.3	2.3	107.3	2.28	107.3	2.25	107.3	2.18
	107.4	2.28	107.4	2.3	107.4	2.25	107.4	2.33
	107.5	2.21	107.5	2.3	107.5	2.32	107.5	2.27
	107.6	2.19	107.6	2.33	107.6	2.26	107.6	2.22
	107.7	2.42	107.7	2.31	107.7	2.31	107.7	2.32
	107.8	2.29	107.8	2.32	107.8	2.36	107.8	2.32
	107.9	2.29	107.9	2.34	107.9	2.29	107.9	2.28
	108	2.35	108	2.3	108	2.31	108	2.31
	108.1	2.31	108.1	2.29	108.1	2.3	108.1	2.31
	108.2	2.23	108.2	2.25	108.2	2.33	108.2	2.27
	108.3	2.34	108.3	2.28	108.3	2.32	108.3	2.25
	108.4	2.36	108.4	2.36	108.4	2.39	108.4	2.3
	108.5	2.29	108.5	2.19	108.5	2.31	108.5	2.29
	108.6	2.18	108.6	2.27	108.6	2.26	108.6	2.21
	108.7	2.35	108.7	2.21	108.7	2.29	108.7	2.4
	108.8	2.38	108.8	2.28	108.8	2.28	108.8	2.23
	108.9	2.32	108.9	2.37	108.9	2.31	108.9	2.23
	109	2.31	109	2.28	109	2.4	109	2.34
	109.1	2.26	109.1	2.33	109.1	2.3	109.1	2.34
	109.2	2.29	109.2	2.28	109.2	2.22	109.2	2.26
	109.3	2.33	109.3	2.29	109.3	2.24	109.3	2.29
	109.4	2.3	109.4	2.3	109.4	2.37	109.4	2.25
	109.5	2.26	109.5	2.25	109.5	2.19	109.5	2.32
	109.6	2.3	109.6	2.28	109.6	2.29	109.6	2.21
	109.7	2.3	109.7	2.25	109.7	2.38	109.7	2.25
	109.8	2.23	109.8	2.21	109.8	2.33	109.8	2.15
	109.9	2.28	109.9	2.28	109.9	2.33	109.9	2.36
	110	2.23	110	2.33	110	2.3	110	2.24
	110.1	2.26	110.1	2.33	110.1	2.41	110.1	2.36
	110.2	2.29	110.2	2.3	110.2	2.39	110.2	2.23
	110.3	2.32	110.3	2.24	110.3	2.31	110.3	2.28
	110.4	2.37	110.4	2.35	110.4	2.21	110.4	2.39
	110.5	2.28	110.5	2.37	110.5	2.27	110.5	2.39
	110.6	2.33	110.6	2.24	110.6	2.27	110.6	2.29
	110.7	2.22	110.7	2.38	110.7	2.38	110.7	2.23
	110.8	2.36	110.8	2.34	110.8	2.46	110.8	2.3
	110.9	2.31	110.9	2.34	110.9	2.36	110.9	2.23
	111	2.4	111	2.31	111	2.29	111	2.3
	111.1	2.31	111.1	2.28	111.1	2.35	111.1	2.35
	111.2	2.25	111.2	2.32	111.2	2.29	111.2	2.29
	111.3	2.25	111.3	2.27	111.3	2.36	111.3	2.2
	111.4	2.23	111.4	2.26	111.4	2.39	111.4	2.29
	111.5	2.39	111.5	2.38	111.5	2.28	111.5	2.34
	111.6	2.31	111.6	2.33	111.6	2.26	111.6	2.34
	111.7	2.31	111.7	2.27	111.7	2.28	111.7	2.34
	111.8	2.43	111.8	2.28	111.8	2.31	111.8	2.38
	111.9	2.2	111.9	2.29	111.9	2.17	111.9	2.3
	112	2.3	112	2.2	112	2.33	112	2.26
	112.1	2.33	112.1	2.21	112.1	2.31	112.1	2.29
	112.2	2.34	112.2	2.35	112.2	2.31	112.2	2.35
	112.3	2.3	112.3	2.35	112.3	2.34	112.3	2.32
	112.4	2.39	112.4	2.28	112.4	2.39	112.4	2.29
	112.5	2.31	112.5	2.29	112.5	2.26	112.5	2.23
	112.6	2.3	112.6	2.27	112.6	2.36	112.6	2.28
	112.7	2.32	112.7	2.28	112.7	2.36	112.7	2.26
	112.8	2.4	112.8	2.35	112.8	2.33	112.8	2.4
	112.9	2.41	112.9	2.3	112.9	2.26	112.9	2.33
	113	2.33	113	2.3	113	2.32	113	2.22
	113.1	2.29	113.1	2.26	113.1	2.28	113.1	2.26
	113.2	2.34	113.2	2.34	113.2	2.41	113.2	2.29
	113.3	2.25	113.3	2.39	113.3	2.29	113.3	2.37
	113.4	2.28	113.4	2.3	113.4	2.27	113.4	2.29
	113.5	2.33	113.5	2.2	113.5	2.36	113.5	2.3
	113.6	2.31	113.6	2.35	113.6	2.36	113.6	2.4
	113.7	2.21	113.7	2.27	113.7	2.26	113.7	2.38
	113.8	2.2	113.8	2.35	113.8	2.36	113.8	2.25
	113.9	2.34	113.9	2.3	113.9	2.35	113.9	2.26
	114	2.31	114	2.34	114	2.28	114	2.25
	114.1	2.39	114.1	2.29	114.1	2.28	114.1	2.23
	114.2	2.28	114.2	2.29	114.2	2.28	114.2	2.28
	114.3	2.22	114.3	2.31	114.3	2.3	114.3	2.27
	114.4	2.33	114.4	2.34	114.4	2.25	114.4	2.34
	114.5	2.26	114.5	2.3	114.5	2.34	114.5	2.33
	114.6	2.3	114.6	2.28	114.6	2.28	114.6	2.27
	114.7	2.35	114.7	2.26	114.7	2.29	114.7	2.33
	114.8	2.36	114.8	2.25	114.8	2.38	114.8	2.36
	114.9	2.24	114.9	2.28	114.9	2.31	114.9	2.37
	115	2.31	115	2.34	115	2.34	115	2.32
	115.1	2.35	115.1	2.35	115.1	2.26	115.1	2.36
	115.2	2.32	115.2	2.35	115.2	2.39	115.2	2.29
	115.3	2.27	115.3	2.33	115.3	2.25	115.3	2.38
	115.4	2.28	115.4	2.33	115.4	2.25	115.4	2.26
	115.5	2.36	115.5	2.28	115.5	2.4	115.5	2.31
	115.6	2.3	115.6	2.33	115.6	2.35	115.6	2.42
	115.7	2.25	115.7	2.32	115.7	2.36	115.7	2.29
	115.8	2.23	115.8	2.3	115.8	2.21	115.8	2.4
	115.9	2.26	115.9	2.24	115.9	2.35	115.9	2.37
	116	2.34	116	2.32	116	2.23	116	2.33
	116.1	2.34	116.1	2.43	116.1	2.4	116.1	2.26
	116.2	2.28	116.2	2.32	116.2	2.27	116.2	2.32
	116.3	2.26	116.3	2.27	116.3	2.27	116.3	2.31
	116.4	2.3	116.4	2.19	116.4	2.29	116.4	2.22
	116.5	2.29	116.5	2.36	116.5	2.22	116.5	2.37
	116.6	2.32	116.6	2.27	116.6	2.28	116.6	2.49
	116.7	2.25	116.7	2.24	116.7	2.33	116.7	2.29
	116.8	2.27	116.8	2.44	116.8	2.36	116.8	2.37
	116.9	2.33	116.9	2.31	116.9	2.35	116.9	2.31
	117	2.32	117	2.4	117	2.23	117	2.27
	117.1	2.24	117.1	2.34	117.1	2.44	117.1	2.25
	117.2	2.23	117.2	2.32	117.2	2.28	117.2	2.33
	117.3	2.24	117.3	2.31	117.3	2.27	117.3	2.29
	117.4	2.32	117.4	2.34	117.4	2.32	117.4	2.21
	117.5	2.32	117.5	2.34	117.5	2.31	117.5	2.23
	117.6	2.25	117.6	2.35	117.6	2.32	117.6	2.39
	117.7	2.23	117.7	2.3	117.7	2.37	117.7	2.29
	117.8	2.15	117.8	2.35	117.8	2.18	117.8	2.27
	117.9	2.32	117.9	2.27	117.9	2.32	117.9	2.31
	118	2.23	118	2.26	118	2.35	118	2.29
	118.1	2.24	118.1	2.36	118.1	2.35	118.1	2.19
	118.2	2.32	118.2	2.29	118.2	2.28	118.2	2.27
	118.3	2.29	118.3	2.41	118.3	2.27	118.3	2.35
	118.4	2.24	118.4	2.27	118.4	2.29	118.4	2.28
	118.5	2.27	118.5	2.41	118.5	2.4	118.5	2.29
	118.6	2.24	118.6	2.34	118.6	2.36	118.6	2.24
	118.7	2.29	118.7	2.29	118.7	2.32	118.7	2.29
	118.8	2.29	118.8	2.34	118.8	2.3	118.8	2.35
	118.9	2.26	118.9	2.23	118.9	2.25	118.9	2.36
	119	2.26	119	2.32	119	2.31	119	2.29
	119.1	2.32	119.1	2.38	119.1	2.14	119.1	2.33
	119.2	2.26	119.2	2.33	119.2	2.25	119.2	2.27
	119.3	2.33	119.3	2.33	119.3	2.32	119.3	2.38
	119.4	2.23	119.4	2.3	119.4	2.26	119.4	2.36
	119.5	2.24	119.5	2.39	119.5	2.3	119.5	2.3
	119.6	2.31	119.6	2.34	119.6	2.27	119.6	2.31
	119.7	2.27	119.7	2.27	119.7	2.26	119.7	2.49
	119.8	2.37	119.8	2.31	119.8	2.44	119.8	2.25
	119.9	2.43	119.9	2.35	119.9	2.3	119.9	2.33
	120	2.27	120	2.32	120	2.32	120	2.26
	120.1	2.16	120.1	2.3	120.1	2.23	120.1	2.3
	120.2	2.4	120.2	2.39	120.2	2.33	120.2	2.31
	120.3	2.31	120.3	2.29	120.3	2.26	120.3	2.29
	120.4	2.4	120.4	2.21	120.4	2.4	120.4	2.25
	120.5	2.4	120.5	2.34	120.5	2.18	120.5	2.23
	120.6	2.28	120.6	2.36	120.6	2.36	120.6	2.24
	120.7	2.4	120.7	2.34	120.7	2.42	120.7	2.36
	120.8	2.27	120.8	2.3	120.8	2.24	120.8	2.24
	120.9	2.25	120.9	2.28	120.9	2.32	120.9	2.3
	121	2.34	121	2.29	121	2.31	121	2.22
	121.1	2.28	121.1	2.27	121.1	2.37	121.1	2.32
	121.2	2.4	121.2	2.42	121.2	2.45	121.2	2.28
	121.3	2.3	121.3	2.33	121.3	2.26	121.3	2.24
	121.4	2.21	121.4	2.28	121.4	2.27	121.4	2.17
	121.5	2.34	121.5	2.24	121.5	2.34	121.5	2.32
	121.6	2.34	121.6	2.3	121.6	2.46	121.6	2.22
	121.7	2.33	121.7	2.34	121.7	2.45	121.7	2.34
	121.8	2.31	121.8	2.27	121.8	2.3	121.8	2.3
	121.9	2.25	121.9	2.3	121.9	2.31	121.9	2.32
	122	2.24	122	2.35	122	2.4	122	2.34
	122.1	2.35	122.1	2.45	122.1	2.22	122.1	2.31
	122.2	2.23	122.2	2.4	122.2	2.21	122.2	2.32
	122.3	2.31	122.3	2.26	122.3	2.33	122.3	2.29
	122.4	2.25	122.4	2.3	122.4	2.27	122.4	2.29
	122.5	2.35	122.5	2.32	122.5	2.33	122.5	2.21
	122.6	2.25	122.6	2.21	122.6	2.22	122.6	2.3
	122.7	2.34	122.7	2.26	122.7	2.42	122.7	2.33
	122.8	2.21	122.8	2.27	122.8	2.23	122.8	2.19
	122.9	2.3	122.9	2.26	122.9	2.4	122.9	2.28
	123	2.32	123	2.29	123	2.4	123	2.36
	123.1	2.32	123.1	2.27	123.1	2.32	123.1	2.32
	123.2	2.27	123.2	2.32	123.2	2.2	123.2	2.36
	123.3	2.3	123.3	2.36	123.3	2.3	123.3	2.33
	123.4	2.23	123.4	2.29	123.4	2.37	123.4	2.28
	123.5	2.42	123.5	2.45	123.5	2.34	123.5	2.32
	123.6	2.37	123.6	2.35	123.6	2.24	123.6	2.27
	123.7	2.31	123.7	2.33	123.7	2.2	123.7	2.35
	123.8	2.34	123.8	2.46	123.8	2.36	123.8	2.29
	123.9	2.27	123.9	2.45	123.9	2.26	123.9	2.35
	124	2.36	124	2.32	124	2.39	124	2.17
	124.1	2.26	124.1	2.25	124.1	2.36	124.1	2.24
	124.2	2.29	124.2	2.32	124.2	2.34	124.2	2.32
	124.3	2.22	124.3	2.31	124.3	2.36	124.3	2.34
	124.4	2.19	124.4	2.34	124.4	2.37	124.4	2.32
	124.5	2.41	124.5	2.36	124.5	2.25	124.5	2.33
	124.6	2.39	124.6	2.43	124.6	2.33	124.6	2.38
	124.7	2.36	124.7	2.37	124.7	2.31	124.7	2.23
	124.8	2.22	124.8	2.36	124.8	2.4	124.8	2.31
	124.9	2.26	124.9	2.25	124.9	2.28	124.9	2.42
	125	2.37	125	2.34	125	2.27	125	2.19
	125.1	2.25	125.1	2.42	125.1	2.33	125.1	2.34
	125.2	2.28	125.2	2.38	125.2	2.42	125.2	2.33
	125.3	2.3	125.3	2.37	125.3	2.35	125.3	2.37
	125.4	2.25	125.4	2.28	125.4	2.29	125.4	2.33
	125.5	2.29	125.5	2.29	125.5	2.33	125.5	2.26
	125.6	2.25	125.6	2.25	125.6	2.32	125.6	2.3
	125.7	2.32	125.7	2.3	125.7	2.31	125.7	2.28
	125.8	2.31	125.8	2.28	125.8	2.28	125.8	2.31
	125.9	2.36	125.9	2.35	125.9	2.33	125.9	2.3
	126	2.22	126	2.35	126	2.27	126	2.35
	126.1	2.31	126.1	2.4	126.1	2.37	126.1	2.22
	126.2	2.26	126.2	2.29	126.2	2.3	126.2	2.38
	126.3	2.37	126.3	2.2	126.3	2.33	126.3	2.31
	126.4	2.4	126.4	2.3	126.4	2.43	126.4	2.34
	126.5	2.26	126.5	2.32	126.5	2.32	126.5	2.36
	126.6	2.36	126.6	2.28	126.6	2.29	126.6	2.27
	126.7	2.32	126.7	2.39	126.7	2.34	126.7	2.25
	126.8	2.35	126.8	2.33	126.8	2.29	126.8	2.32
	126.9	2.25	126.9	2.27	126.9	2.37	126.9	2.29
	127	2.22	127	2.37	127	2.39	127	2.26
	127.1	2.23	127.1	2.22	127.1	2.28	127.1	2.35
	127.2	2.35	127.2	2.15	127.2	2.25	127.2	2.33
	127.3	2.34	127.3	2.24	127.3	2.2	127.3	2.31
	127.4	2.28	127.4	2.31	127.4	2.21	127.4	2.3
	127.5	2.27	127.5	2.37	127.5	2.24	127.5	2.34
	127.6	2.34	127.6	2.27	127.6	2.17	127.6	2.18
	127.7	2.27	127.7	2.2	127.7	2.32	127.7	2.36
	127.8	2.35	127.8	2.37	127.8	2.23	127.8	2.36
	127.9	2.38	127.9	2.21	127.9	2.21	127.9	2.29
	128	2.29	128	2.31	128	2.31	128	2.34
	128.1	2.3	128.1	2.39	128.1	2.3	128.1	2.32
	128.2	2.3	128.2	2.35	128.2	2.25	128.2	2.29
	128.3	2.35	128.3	2.24	128.3	2.48	128.3	2.28
	128.4	2.27	128.4	2.35	128.4	2.36	128.4	2.26
	128.5	2.26	128.5	2.24	128.5	2.34	128.5	2.26
	128.6	2.23	128.6	2.46	128.6	2.36	128.6	2.27
	128.7	2.36	128.7	2.34	128.7	2.31	128.7	2.21
	128.8	2.27	128.8	2.31	128.8	2.39	128.8	2.29
	128.9	2.36	128.9	2.28	128.9	2.36	128.9	2.24
	129	2.35	129	2.42	129	2.21	129	2.27
	129.1	2.28	129.1	2.31	129.1	2.42	129.1	2.33
	129.2	2.29	129.2	2.33	129.2	2.27	129.2	2.32
	129.3	2.42	129.3	2.28	129.3	2.28	129.3	2.32
	129.4	2.26	129.4	2.25	129.4	2.2	129.4	2.28
	129.5	2.33	129.5	2.38	129.5	2.27	129.5	2.26
	129.6	2.29	129.6	2.32	129.6	2.25	129.6	2.31
	129.7	2.3	129.7	2.5	129.7	2.31	129.7	2.27
	129.8	2.3	129.8	2.3	129.8	2.29	129.8	2.3
	129.9	2.34	129.9	2.27	129.9	2.21	129.9	2.3
	130	2.26	130	2.31	130	2.31	130	2.43
	130.1	2.32	130.1	2.32	130.1	2.33	130.1	2.3
	130.2	2.26	130.2	2.32	130.2	2.24	130.2	2.32
	130.3	2.36	130.3	2.22	130.3	2.29	130.3	2.37
	130.4	2.33	130.4	2.29	130.4	2.23	130.4	2.28
	130.5	2.26	130.5	2.37	130.5	2.23	130.5	2.29
	130.6	2.36	130.6	2.29	130.6	2.3	130.6	2.29
	130.7	2.36	130.7	2.33	130.7	2.32	130.7	2.28
	130.8	2.42	130.8	2.37	130.8	2.22	130.8	2.38
	130.9	2.29	130.9	2.33	130.9	2.4	130.9	2.2
	131	2.29	131	2.33	131	2.23	131	2.36
	131.1	2.28	131.1	2.2	131.1	2.22	131.1	2.33
	131.2	2.38	131.2	2.37	131.2	2.4	131.2	2.28
	131.3	2.28	131.3	2.22	131.3	2.23	131.3	2.26
	131.4	2.25	131.4	2.35	131.4	2.19	131.4	2.28
	131.5	2.2	131.5	2.32	131.5	2.37	131.5	2.24
	131.6	2.34	131.6	2.38	131.6	2.28	131.6	2.25
	131.7	2.36	131.7	2.31	131.7	2.25	131.7	2.37
	131.8	2.32	131.8	2.3	131.8	2.32	131.8	2.27
	131.9	2.25	131.9	2.28	131.9	2.26	131.9	2.28
	132	2.3	132	2.39	132	2.33	132	2.27
	132.1	2.26	132.1	2.35	132.1	2.25	132.1	2.21
	132.2	2.38	132.2	2.3	132.2	2.32	132.2	2.36
	132.3	2.27	132.3	2.26	132.3	2.32	132.3	2.25
	132.4	2.23	132.4	2.34	132.4	2.29	132.4	2.4
	132.5	2.38	132.5	2.29	132.5	2.42	132.5	2.26
	132.6	2.34	132.6	2.37	132.6	2.32	132.6	2.3
	132.7	2.35	132.7	2.26	132.7	2.27	132.7	2.29
	132.8	2.31	132.8	2.26	132.8	2.33	132.8	2.37
	132.9	2.45	132.9	2.35	132.9	2.45	132.9	2.29
	133	2.34	133	2.36	133	2.24	133	2.38
	133.1	2.27	133.1	2.37	133.1	2.19	133.1	2.19
	133.2	2.38	133.2	2.28	133.2	2.33	133.2	2.25
	133.3	2.22	133.3	2.35	133.3	2.44	133.3	2.38
	133.4	2.3	133.4	2.24	133.4	2.25	133.4	2.41
	133.5	2.21	133.5	2.27	133.5	2.24	133.5	2.31
	133.6	2.36	133.6	2.38	133.6	2.25	133.6	2.3
	133.7	2.26	133.7	2.25	133.7	2.23	133.7	2.24
	133.8	2.3	133.8	2.27	133.8	2.36	133.8	2.45
	133.9	2.37	133.9	2.28	133.9	2.3	133.9	2.42
	134	2.31	134	2.33	134	2.32	134	2.29
	134.1	2.33	134.1	2.49	134.1	2.24	134.1	2.31
	134.2	2.3	134.2	2.35	134.2	2.38	134.2	2.38
	134.3	2.22	134.3	2.25	134.3	2.26	134.3	2.29
	134.4	2.3	134.4	2.3	134.4	2.38	134.4	2.32
	134.5	2.17	134.5	2.38	134.5	2.35	134.5	2.24
	134.6	2.31	134.6	2.31	134.6	2.41	134.6	2.28
	134.7	2.27	134.7	2.33	134.7	2.33	134.7	2.29
	134.8	2.24	134.8	2.38	134.8	2.37	134.8	2.41
	134.9	2.31	134.9	2.3	134.9	2.31	134.9	2.24
	135	2.27	135	2.37	135	2.29	135	2.29
	135.1	2.34	135.1	2.32	135.1	2.36	135.1	2.26
	135.2	2.25	135.2	2.29	135.2	2.37	135.2	2.24
	135.3	2.28	135.3	2.4	135.3	2.26	135.3	2.41
	135.4	2.33	135.4	2.25	135.4	2.36	135.4	2.38
	135.5	2.38	135.5	2.35	135.5	2.25	135.5	2.33
	135.6	2.31	135.6	2.35	135.6	2.35	135.6	2.34
	135.7	2.41	135.7	2.33	135.7	2.35	135.7	2.3
	135.8	2.31	135.8	2.32	135.8	2.26	135.8	2.34
	135.9	2.26	135.9	2.22	135.9	2.38	135.9	2.33
	136	2.51	136	2.32	136	2.29	136	2.3
	136.1	2.33	136.1	2.32	136.1	2.32	136.1	2.28
	136.2	2.23	136.2	2.32	136.2	2.33	136.2	2.3
	136.3	2.33	136.3	2.29	136.3	2.33	136.3	2.31
	136.4	2.28	136.4	2.35	136.4	2.31	136.4	2.38
	136.5	2.21	136.5	2.36	136.5	2.29	136.5	2.24
	136.6	2.22	136.6	2.23	136.6	2.34	136.6	2.39
	136.7	2.32	136.7	2.28	136.7	2.38	136.7	2.26
	136.8	2.31	136.8	2.3	136.8	2.27	136.8	2.32
	136.9	2.34	136.9	2.27	136.9	2.25	136.9	2.35
	137	2.27	137	2.36	137	2.24	137	2.3
	137.1	2.29	137.1	2.28	137.1	2.26	137.1	2.38
	137.2	2.39	137.2	2.41	137.2	2.26	137.2	2.3
	137.3	2.34	137.3	2.38	137.3	2.29	137.3	2.34
	137.4	2.19	137.4	2.31	137.4	2.38	137.4	2.24
	137.5	2.29	137.5	2.33	137.5	2.38	137.5	2.29
	137.6	2.37	137.6	2.32	137.6	2.36	137.6	2.32
	137.7	2.35	137.7	2.36	137.7	2.17	137.7	2.31
	137.8	2.51	137.8	2.31	137.8	2.3	137.8	2.23
	137.9	2.31	137.9	2.35	137.9	2.28	137.9	2.29
	138	2.29	138	2.22	138	2.33	138	2.23
	138.1	2.42	138.1	2.22	138.1	2.23	138.1	2.21
	138.2	2.32	138.2	2.39	138.2	2.34	138.2	2.31
	138.3	2.22	138.3	2.35	138.3	2.32	138.3	2.3
	138.4	2.27	138.4	2.34	138.4	2.35	138.4	2.37
	138.5	2.44	138.5	2.24	138.5	2.42	138.5	2.32
	138.6	2.27	138.6	2.43	138.6	2.32	138.6	2.21
	138.7	2.31	138.7	2.41	138.7	2.24	138.7	2.33
	138.8	2.24	138.8	2.31	138.8	2.36	138.8	2.25
	138.9	2.24	138.9	2.32	138.9	2.34	138.9	2.32
	139	2.25	139	2.27	139	2.37	139	2.27
	139.1	2.41	139.1	2.21	139.1	2.38	139.1	2.21
	139.2	2.45	139.2	2.29	139.2	2.37	139.2	2.22
	139.3	2.3	139.3	2.24	139.3	2.32	139.3	2.43
	139.4	2.22	139.4	2.32	139.4	2.39	139.4	2.31
	139.5	2.27	139.5	2.39	139.5	2.32	139.5	2.4
	139.6	2.33	139.6	2.33	139.6	2.37	139.6	2.27
	139.7	2.27	139.7	2.27	139.7	2.34	139.7	2.28
	139.8	2.3	139.8	2.21	139.8	2.28	139.8	2.32
	139.9	2.24	139.9	2.2	139.9	2.27	139.9	2.29
	140	2.27	140	2.38	140	2.25	140	2.31
	140.1	2.33	140.1	2.33	140.1	2.3	140.1	2.29
	140.2	2.36	140.2	2.25	140.2	2.33	140.2	2.35
	140.3	2.29	140.3	2.29	140.3	2.25	140.3	2.4
	140.4	2.32	140.4	2.24	140.4	2.36	140.4	2.35
	140.5	2.33	140.5	2.32	140.5	2.37	140.5	2.24
	140.6	2.33	140.6	2.31	140.6	2.29	140.6	2.36
	140.7	2.45	140.7	2.25	140.7	2.32	140.7	2.3
	140.8	2.39	140.8	2.29	140.8	2.42	140.8	2.32
	140.9	2.35	140.9	2.39	140.9	2.31	140.9	2.29
	141	2.4	141	2.33	141	2.41	141	2.34
	141.1	2.31	141.1	2.36	141.1	2.33	141.1	2.31
	141.2	2.38	141.2	2.32	141.2	2.38	141.2	2.38
	141.3	2.27	141.3	2.27	141.3	2.34	141.3	2.32
	141.4	2.34	141.4	2.35	141.4	2.26	141.4	2.29
	141.5	2.29	141.5	2.3	141.5	2.46	141.5	2.31
	141.6	2.36	141.6	2.25	141.6	2.27	141.6	2.33
	141.7	2.41	141.7	2.31	141.7	2.38	141.7	2.25
	141.8	2.35	141.8	2.38	141.8	2.31	141.8	2.25
	141.9	2.36	141.9	2.34	141.9	2.3	141.9	2.29
	142	2.36	142	2.31	142	2.45	142	2.29
	142.1	2.32	142.1	2.29	142.1	2.3	142.1	2.31
	142.2	2.27	142.2	2.24	142.2	2.45	142.2	2.17
	142.3	2.25	142.3	2.4	142.3	2.33	142.3	2.39
	142.4	2.35	142.4	2.35	142.4	2.34	142.4	2.27
	142.5	2.32	142.5	2.31	142.5	2.24	142.5	2.32
	142.6	2.29	142.6	2.28	142.6	2.24	142.6	2.25
	142.7	2.28	142.7	2.26	142.7	2.35	142.7	2.36
	142.8	2.26	142.8	2.34	142.8	2.3	142.8	2.34
	142.9	2.25	142.9	2.31	142.9	2.28	142.9	2.41
	143	2.26	143	2.49	143	2.28	143	2.27
	143.1	2.25	143.1	2.26	143.1	2.35	143.1	2.33
	143.2	2.42	143.2	2.27	143.2	2.29	143.2	2.35
	143.3	2.3	143.3	2.31	143.3	2.31	143.3	2.21
	143.4	2.35	143.4	2.35	143.4	2.32	143.4	2.3
	143.5	2.29	143.5	2.36	143.5	2.36	143.5	2.34
	143.6	2.16	143.6	2.32	143.6	2.36	143.6	2.3
	143.7	2.43	143.7	2.46	143.7	2.33	143.7	2.35
	143.8	2.37	143.8	2.27	143.8	2.31	143.8	2.19
	143.9	2.22	143.9	2.26	143.9	2.35	143.9	2.35
	144	2.33	144	2.28	144	2.33	144	2.26
	144.1	2.23	144.1	2.33	144.1	2.3	144.1	2.29
	144.2	2.23	144.2	2.29	144.2	2.31	144.2	2.26
	144.3	2.31	144.3	2.37	144.3	2.37	144.3	2.25
	144.4	2.23	144.4	2.25	144.4	2.28	144.4	2.32
	144.5	2.32	144.5	2.3	144.5	2.31	144.5	2.3
	144.6	2.29	144.6	2.34	144.6	2.32	144.6	2.34
	144.7	2.3	144.7	2.32	144.7	2.34	144.7	2.21
	144.8	2.21	144.8	2.26	144.8	2.22	144.8	2.28
	144.9	2.33	144.9	2.47	144.9	2.29	144.9	2.31
	145	2.27	145	2.35	145	2.28	145	2.34
	145.1	2.3	145.1	2.29	145.1	2.28	145.1	2.3
	145.2	2.34	145.2	2.3	145.2	2.34	145.2	2.4
	145.3	2.36	145.3	2.28	145.3	2.27	145.3	2.22
	145.4	2.3	145.4	2.28	145.4	2.3	145.4	2.28
	145.5	2.3	145.5	2.27	145.5	2.2	145.5	2.38
	145.6	2.33	145.6	2.32	145.6	2.31	145.6	2.31
	145.7	2.26	145.7	2.4	145.7	2.32	145.7	2.32
	145.8	2.3	145.8	2.29	145.8	2.28	145.8	2.35
	145.9	2.28	145.9	2.28	145.9	2.31	145.9	2.28
	146	2.35	146	2.35	146	2.32	146	2.24
	146.1	2.22	146.1	2.31	146.1	2.29	146.1	2.23
	146.2	2.24	146.2	2.29	146.2	2.28	146.2	2.36
	146.3	2.36	146.3	2.31	146.3	2.22	146.3	2.39
	146.4	2.35	146.4	2.4	146.4	2.26	146.4	2.28
	146.5	2.29	146.5	2.38	146.5	2.2	146.5	2.33
	146.6	2.41	146.6	2.46	146.6	2.22	146.6	2.31
	146.7	2.35	146.7	2.32	146.7	2.35	146.7	2.33
	146.8	2.3	146.8	2.27	146.8	2.31	146.8	2.31
	146.9	2.35	146.9	2.25	146.9	2.32	146.9	2.3
	147	2.23	147	2.39	147	2.28	147	2.35
	147.1	2.25	147.1	2.35	147.1	2.3	147.1	2.34
	147.2	2.28	147.2	2.39	147.2	2.28	147.2	2.38
	147.3	2.28	147.3	2.29	147.3	2.22	147.3	2.3
	147.4	2.34	147.4	2.27	147.4	2.34	147.4	2.37
	147.5	2.29	147.5	2.25	147.5	2.31	147.5	2.31
	147.6	2.34	147.6	2.3	147.6	2.26	147.6	2.28
	147.7	2.33	147.7	2.31	147.7	2.27	147.7	2.35
	147.8	2.35	147.8	2.25	147.8	2.32	147.8	2.22
	147.9	2.36	147.9	2.34	147.9	2.31	147.9	2.3
	148	2.29	148	2.33	148	2.35	148	2.24
	148.1	2.25	148.1	2.33	148.1	2.27	148.1	2.32
	148.2	2.38	148.2	2.33	148.2	2.19	148.2	2.44
	148.3	2.3	148.3	2.35	148.3	2.36	148.3	2.22
	148.4	2.23	148.4	2.31	148.4	2.31	148.4	2.28
	148.5	2.28	148.5	2.2	148.5	2.31	148.5	2.36
	148.6	2.34	148.6	2.27	148.6	2.3	148.6	2.25
	148.7	2.27	148.7	2.32	148.7	2.31	148.7	2.31
	148.8	2.29	148.8	2.3	148.8	2.3	148.8	2.28
	148.9	2.3	148.9	2.35	148.9	2.43	148.9	2.42
	149	2.25	149	2.4	149	2.29	149	2.24
	149.1	2.32	149.1	2.4	149.1	2.29	149.1	2.18
	149.2	2.3	149.2	2.27	149.2	2.35	149.2	2.23
	149.3	2.34	149.3	2.23	149.3	2.32	149.3	2.25
	149.4	2.35	149.4	2.38	149.4	2.27	149.4	2.35
	149.5	2.38	149.5	2.27	149.5	2.33	149.5	2.27
	149.6	2.29	149.6	2.34	149.6	2.27	149.6	2.35
	149.7	2.31	149.7	2.37	149.7	2.32	149.7	2.31
	149.8	2.37	149.8	2.34	149.8	2.31	149.8	2.25
	149.9	2.26	149.9	2.28	149.9	2.35	149.9	2.26
	150	2.26	150	2.39	150	2.31	150	2.39
	150.1	2.32	150.1	2.43	150.1	2.25	150.1	2.28
	150.2	2.45	150.2	2.27	150.2	2.23	150.2	2.35
	150.3	2.32	150.3	2.35	150.3	2.23	150.3	2.31
	150.4	2.27	150.4	2.35	150.4	2.31	150.4	2.25
	150.5	2.4	150.5	2.29	150.5	2.37	150.5	2.37
	150.6	2.28	150.6	2.2	150.6	2.37	150.6	2.31
	150.7	2.18	150.7	2.27	150.7	2.36	150.7	2.34
	150.8	2.27	150.8	2.27	150.8	2.4	150.8	2.43
	150.9	2.38	150.9	2.24	150.9	2.3	150.9	2.21
	151	2.25	151	2.36	151	2.36	151	2.31
	151.1	2.35	151.1	2.34	151.1	2.34	151.1	2.26
	151.2	2.41	151.2	2.25	151.2	2.33	151.2	2.28
	151.3	2.37	151.3	2.41	151.3	2.25	151.3	2.3
	151.4	2.32	151.4	2.32	151.4	2.28	151.4	2.25
	151.5	2.31	151.5	2.25	151.5	2.2	151.5	2.3
	151.6	2.4	151.6	2.36	151.6	2.22	151.6	2.33
	151.7	2.29	151.7	2.29	151.7	2.35	151.7	2.29
	151.8	2.24	151.8	2.21	151.8	2.29	151.8	2.39
	151.9	2.3	151.9	2.24	151.9	2.36	151.9	2.27
	152	2.28	152	2.24	152	2.26	152	2.21
	152.1	2.42	152.1	2.25	152.1	2.31	152.1	2.26
	152.2	2.34	152.2	2.27	152.2	2.24	152.2	2.35
	152.3	2.27	152.3	2.34	152.3	2.32	152.3	2.33
	152.4	2.26	152.4	2.35	152.4	2.3	152.4	2.28
	152.5	2.32	152.5	2.23	152.5	2.33	152.5	2.29
	152.6	2.45	152.6	2.23	152.6	2.33	152.6	2.3
	152.7	2.22	152.7	2.29	152.7	2.3	152.7	2.47
	152.8	2.37	152.8	2.29	152.8	2.39	152.8	2.24
	152.9	2.37	152.9	2.23	152.9	2.23	152.9	2.31
	153	2.31	153	2.31	153	2.21	153	2.34
	153.1	2.17	153.1	2.2	153.1	2.34	153.1	2.33
	153.2	2.35	153.2	2.27	153.2	2.28	153.2	2.21
	153.3	2.21	153.3	2.32	153.3	2.32	153.3	2.27
	153.4	2.29	153.4	2.32	153.4	2.25	153.4	2.29
	153.5	2.31	153.5	2.33	153.5	2.29	153.5	2.33
	153.6	2.34	153.6	2.34	153.6	2.24	153.6	2.24
	153.7	2.2	153.7	2.37	153.7	2.35	153.7	2.28
	153.8	2.25	153.8	2.2	153.8	2.3	153.8	2.22
	153.9	2.34	153.9	2.3	153.9	2.23	153.9	2.41
	154	2.29	154	2.28	154	2.36	154	2.26
	154.1	2.26	154.1	2.36	154.1	2.27	154.1	2.29
	154.2	2.39	154.2	2.3	154.2	2.24	154.2	2.29
	154.3	2.4	154.3	2.26	154.3	2.27	154.3	2.27
	154.4	2.34	154.4	2.27	154.4	2.22	154.4	2.26
	154.5	2.36	154.5	2.44	154.5	2.4	154.5	2.28
	154.6	2.22	154.6	2.27	154.6	2.34	154.6	2.29
	154.7	2.26	154.7	2.29	154.7	2.21	154.7	2.31
	154.8	2.27	154.8	2.38	154.8	2.4	154.8	2.29
	154.9	2.35	154.9	2.26	154.9	2.27	154.9	2.25
	155	2.34	155	2.31	155	2.34	155	2.3
	155.1	2.39	155.1	2.31	155.1	2.3	155.1	2.28
	155.2	2.32	155.2	2.34	155.2	2.35	155.2	2.33
	155.3	2.2	155.3	2.3	155.3	2.22	155.3	2.42
	155.4	2.32	155.4	2.36	155.4	2.34	155.4	2.29
	155.5	2.29	155.5	2.46	155.5	2.26	155.5	2.37
	155.6	2.39	155.6	2.3	155.6	2.41	155.6	2.27
	155.7	2.33	155.7	2.28	155.7	2.23	155.7	2.29
	155.8	2.28	155.8	2.4	155.8	2.21	155.8	2.19
	155.9	2.22	155.9	2.28	155.9	2.32	155.9	2.26
	156	2.28	156	2.29	156	2.28	156	2.39
	156.1	2.33	156.1	2.41	156.1	2.37	156.1	2.44
	156.2	2.27	156.2	2.26	156.2	2.27	156.2	2.31
	156.3	2.25	156.3	2.24	156.3	2.24	156.3	2.3
	156.4	2.37	156.4	2.31	156.4	2.24	156.4	2.38
	156.5	2.36	156.5	2.2	156.5	2.31	156.5	2.33
	156.6	2.34	156.6	2.25	156.6	2.32	156.6	2.21
	156.7	2.24	156.7	2.44	156.7	2.37	156.7	2.29
	156.8	2.26	156.8	2.32	156.8	2.3	156.8	2.22
	156.9	2.32	156.9	2.28	156.9	2.38	156.9	2.27
	157	2.31	157	2.24	157	2.36	157	2.28
	157.1	2.27	157.1	2.3	157.1	2.34	157.1	2.32
	157.2	2.37	157.2	2.31	157.2	2.38	157.2	2.22
	157.3	2.27	157.3	2.32	157.3	2.3	157.3	2.24
	157.4	2.39	157.4	2.32	157.4	2.28	157.4	2.32
	157.5	2.27	157.5	2.33	157.5	2.36	157.5	2.36
	157.6	2.26	157.6	2.35	157.6	2.25	157.6	2.27
	157.7	2.39	157.7	2.35	157.7	2.21	157.7	2.28
	157.8	2.37	157.8	2.28	157.8	2.32	157.8	2.3
	157.9	2.29	157.9	2.29	157.9	2.26	157.9	2.28
	158	2.34	158	2.24	158	2.32	158	2.3
	158.1	2.27	158.1	2.23	158.1	2.26	158.1	2.23
	158.2	2.26	158.2	2.34	158.2	2.28	158.2	2.32
	158.3	2.32	158.3	2.24	158.3	2.21	158.3	2.33
	158.4	2.39	158.4	2.51	158.4	2.36	158.4	2.18
	158.5	2.38	158.5	2.33	158.5	2.28	158.5	2.3
	158.6	2.32	158.6	2.33	158.6	2.27	158.6	2.25
	158.7	2.25	158.7	2.35	158.7	2.26	158.7	2.29
	158.8	2.3	158.8	2.36	158.8	2.39	158.8	2.29
	158.9	2.32	158.9	2.35	158.9	2.34	158.9	2.22
	159	2.27	159	2.28	159	2.27	159	2.28
	159.1	2.21	159.1	2.25	159.1	2.33	159.1	2.25
	159.2	2.29	159.2	2.31	159.2	2.3	159.2	2.24
	159.3	2.33	159.3	2.29	159.3	2.24	159.3	2.34
	159.4	2.28	159.4	2.3	159.4	2.28	159.4	2.27
	159.5	2.29	159.5	2.31	159.5	2.34	159.5	2.3
	159.6	2.25	159.6	2.31	159.6	2.31	159.6	2.27
	159.7	2.28	159.7	2.28	159.7	2.34	159.7	2.3
	159.8	2.3	159.8	2.28	159.8	2.3	159.8	2.28
	159.9	2.35	159.9	2.39	159.9	2.34	159.9	2.32
	160	2.38	160	2.26	160	2.22	160	2.29
	160.1	2.3	160.1	2.34	160.1	2.34	160.1	2.37
	160.2	2.35	160.2	2.28	160.2	2.25	160.2	2.38
	160.3	2.31	160.3	2.27	160.3	2.22	160.3	2.34
	160.4	2.32	160.4	2.26	160.4	2.38	160.4	2.32
	160.5	2.27	160.5	2.24	160.5	2.3	160.5	2.3
	160.6	2.26	160.6	2.43	160.6	2.37	160.6	2.26
	160.7	2.34	160.7	2.25	160.7	2.27	160.7	2.29
	160.8	2.28	160.8	2.17	160.8	2.31	160.8	2.27
	160.9	2.28	160.9	2.32	160.9	2.23	160.9	2.32
	161	2.33	161	2.22	161	2.26	161	2.25
	161.1	2.28	161.1	2.38	161.1	2.24	161.1	2.3
	161.2	2.27	161.2	2.27	161.2	2.36	161.2	2.33
	161.3	2.29	161.3	2.24	161.3	2.22	161.3	2.26
	161.4	2.24	161.4	2.42	161.4	2.32	161.4	2.35
	161.5	2.35	161.5	2.23	161.5	2.22	161.5	2.31
	161.6	2.24	161.6	2.26	161.6	2.47	161.6	2.37
	161.7	2.33	161.7	2.34	161.7	2.32	161.7	2.33
	161.8	2.33	161.8	2.27	161.8	2.43	161.8	2.3
	161.9	2.26	161.9	2.3	161.9	2.29	161.9	2.37
	162	2.36	162	2.24	162	2.31	162	2.26
	162.1	2.26	162.1	2.37	162.1	2.21	162.1	2.31
	162.2	2.22	162.2	2.31	162.2	2.26	162.2	2.32
	162.3	2.27	162.3	2.3	162.3	2.29	162.3	2.36
	162.4	2.24	162.4	2.27	162.4	2.3	162.4	2.27
	162.5	2.33	162.5	2.34	162.5	2.37	162.5	2.24
	162.6	2.4	162.6	2.29	162.6	2.32	162.6	2.29
	162.7	2.29	162.7	2.29	162.7	2.37	162.7	2.39
	162.8	2.23	162.8	2.34	162.8	2.4	162.8	2.3
	162.9	2.25	162.9	2.27	162.9	2.25	162.9	2.18
	163	2.19	163	2.33	163	2.34	163	2.35
	163.1	2.28	163.1	2.3	163.1	2.37	163.1	2.33
	163.2	2.3	163.2	2.28	163.2	2.21	163.2	2.31
	163.3	2.3	163.3	2.43	163.3	2.28	163.3	2.27
	163.4	2.29	163.4	2.35	163.4	2.37	163.4	2.29
	163.5	2.28	163.5	2.36	163.5	2.32	163.5	2.29
	163.6	2.23	163.6	2.44	163.6	2.24	163.6	2.29
	163.7	2.39	163.7	2.33	163.7	2.32	163.7	2.27
	163.8	2.29	163.8	2.22	163.8	2.32	163.8	2.33
	163.9	2.27	163.9	2.31	163.9	2.29	163.9	2.24
	164	2.37	164	2.47	164	2.18	164	2.34
	164.1	2.35	164.1	2.28	164.1	2.33	164.1	2.29
	164.2	2.3	164.2	2.3	164.2	2.32	164.2	2.36
	164.3	2.27	164.3	2.27	164.3	2.26	164.3	2.28
	164.4	2.26	164.4	2.32	164.4	2.26	164.4	2.31
	164.5	2.33	164.5	2.3	164.5	2.2	164.5	2.31
	164.6	2.29	164.6	2.29	164.6	2.24	164.6	2.4
	164.7	2.29	164.7	2.38	164.7	2.22	164.7	2.39
	164.8	2.33	164.8	2.33	164.8	2.3	164.8	2.34
	164.9	2.25	164.9	2.38	164.9	2.35	164.9	2.22
	165	2.32	165	2.3	165	2.31	165	2.31
	165.1	2.34	165.1	2.31	165.1	2.28	165.1	2.38
	165.2	2.36	165.2	2.4	165.2	2.24	165.2	2.26
	165.3	2.31	165.3	2.26	165.3	2.29	165.3	2.29
	165.4	2.27	165.4	2.27	165.4	2.34	165.4	2.35
	165.5	2.42	165.5	2.33	165.5	2.34	165.5	2.28
	165.6	2.25	165.6	2.23	165.6	2.33	165.6	2.32
	165.7	2.3	165.7	2.41	165.7	2.29	165.7	2.35
	165.8	2.23	165.8	2.3	165.8	2.23	165.8	2.26
	165.9	2.34	165.9	2.3	165.9	2.31	165.9	2.28
	166	2.27	166	2.3	166	2.34	166	2.3
	166.1	2.26	166.1	2.3	166.1	2.33	166.1	2.23
	166.2	2.28	166.2	2.29	166.2	2.37	166.2	2.3
	166.3	2.33	166.3	2.29	166.3	2.27	166.3	2.23
	166.4	2.24	166.4	2.31	166.4	2.22	166.4	2.29
	166.5	2.24	166.5	2.29	166.5	2.33	166.5	2.4
	166.6	2.25	166.6	2.28	166.6	2.27	166.6	2.25
	166.7	2.34	166.7	2.27	166.7	2.28	166.7	2.44
	166.8	2.31	166.8	2.24	166.8	2.26	166.8	2.31
	166.9	2.32	166.9	2.34	166.9	2.29	166.9	2.24
	167	2.25	167	2.33	167	2.33	167	2.35
	167.1	2.3	167.1	2.3	167.1	2.36	167.1	2.28
	167.2	2.36	167.2	2.16	167.2	2.34	167.2	2.29
	167.3	2.33	167.3	2.22	167.3	2.27	167.3	2.27
	167.4	2.29	167.4	2.37	167.4	2.29	167.4	2.33
	167.5	2.29	167.5	2.32	167.5	2.35	167.5	2.3
	167.6	2.25	167.6	2.41	167.6	2.29	167.6	2.2
	167.7	2.28	167.7	2.34	167.7	2.39	167.7	2.3
	167.8	2.32	167.8	2.36	167.8	2.33	167.8	2.2
	167.9	2.39	167.9	2.34	167.9	2.26	167.9	2.33
	168	2.27	168	2.38	168	2.29	168	2.4
	168.1	2.32	168.1	2.27	168.1	2.35	168.1	2.21
	168.2	2.29	168.2	2.29	168.2	2.39	168.2	2.36
	168.3	2.38	168.3	2.31	168.3	2.35	168.3	2.27
	168.4	2.29	168.4	2.28	168.4	2.33	168.4	2.33
	168.5	2.29	168.5	2.29	168.5	2.25	168.5	2.31
	168.6	2.25	168.6	2.23	168.6	2.35	168.6	2.24
	168.7	2.27	168.7	2.22	168.7	2.23	168.7	2.39
	168.8	2.34	168.8	2.29	168.8	2.43	168.8	2.24
	168.9	2.32	168.9	2.34	168.9	2.2	168.9	2.28
	169	2.19	169	2.27	169	2.31	169	2.31
	169.1	2.3	169.1	2.3	169.1	2.3	169.1	2.33
	169.2	2.33	169.2	2.33	169.2	2.38	169.2	2.33
	169.3	2.19	169.3	2.45	169.3	2.24	169.3	2.3
	169.4	2.22	169.4	2.26	169.4	2.28	169.4	2.26
	169.5	2.3	169.5	2.37	169.5	2.38	169.5	2.34
	169.6	2.33	169.6	2.27	169.6	2.27	169.6	2.25
	169.7	2.35	169.7	2.33	169.7	2.24	169.7	2.31
	169.8	2.28	169.8	2.25	169.8	2.31	169.8	2.28
	169.9	2.32	169.9	2.29	169.9	2.3	169.9	2.28
	170	2.24	170	2.25	170	2.27	170	2.39
	170.1	2.22	170.1	2.2	170.1	2.33	170.1	2.38
	170.2	2.34	170.2	2.32	170.2	2.25	170.2	2.24
	170.3	2.35	170.3	2.29	170.3	2.25	170.3	2.41
	170.4	2.23	170.4	2.44	170.4	2.31	170.4	2.32
	170.5	2.4	170.5	2.29	170.5	2.29	170.5	2.35
	170.6	2.4	170.6	2.21	170.6	2.25	170.6	2.3
	170.7	2.28	170.7	2.31	170.7	2.29	170.7	2.22
	170.8	2.24	170.8	2.34	170.8	2.23	170.8	2.28
	170.9	2.33	170.9	2.29	170.9	2.31	170.9	2.22
	171	2.33	171	2.29	171	2.39	171	2.3
	171.1	2.28	171.1	2.41	171.1	2.35	171.1	2.37
	171.2	2.28	171.2	2.28	171.2	2.24	171.2	2.37
	171.3	2.29	171.3	2.28	171.3	2.28	171.3	2.37
	171.4	2.31	171.4	2.34	171.4	2.37	171.4	2.28
	171.5	2.24	171.5	2.21	171.5	2.24	171.5	2.2
	171.6	2.28	171.6	2.44	171.6	2.2	171.6	2.25
	171.7	2.29	171.7	2.37	171.7	2.33	171.7	2.31
	171.8	2.25	171.8	2.36	171.8	2.22	171.8	2.3
	171.9	2.32	171.9	2.33	171.9	2.3	171.9	2.29
	172	2.29	172	2.26	172	2.34	172	2.37
	172.1	2.34	172.1	2.32	172.1	2.29	172.1	2.31
	172.2	2.28	172.2	2.29	172.2	2.22	172.2	2.31
	172.3	2.37	172.3	2.24	172.3	2.32	172.3	2.26
	172.4	2.21	172.4	2.37	172.4	2.29	172.4	2.21
	172.5	2.34	172.5	2.37	172.5	2.28	172.5	2.33
	172.6	2.34	172.6	2.34	172.6	2.3	172.6	2.25
	172.7	2.24	172.7	2.32	172.7	2.24	172.7	2.24
	172.8	2.35	172.8	2.3	172.8	2.21	172.8	2.4
	172.9	2.3	172.9	2.41	172.9	2.37	172.9	2.3
	173	2.28	173	2.32	173	2.24	173	2.32
	173.1	2.32	173.1	2.31	173.1	2.21	173.1	2.34
	173.2	2.24	173.2	2.32	173.2	2.23	173.2	2.32
	173.3	2.23	173.3	2.34	173.3	2.36	173.3	2.29
	173.4	2.32	173.4	2.35	173.4	2.26	173.4	2.31
	173.5	2.31	173.5	2.43	173.5	2.32	173.5	2.25
	173.6	2.29	173.6	2.3	173.6	2.41	173.6	2.24
	173.7	2.3	173.7	2.28	173.7	2.35	173.7	2.26
	173.8	2.32	173.8	2.25	173.8	2.36	173.8	2.35
	173.9	2.31	173.9	2.28	173.9	2.38	173.9	2.24
	174	2.4	174	2.21	174	2.31	174	2.33
	174.1	2.45	174.1	2.28	174.1	2.3	174.1	2.42
	174.2	2.29	174.2	2.34	174.2	2.27	174.2	2.27
	174.3	2.28	174.3	2.31	174.3	2.38	174.3	2.35
	174.4	2.2	174.4	2.26	174.4	2.25	174.4	2.31
	174.5	2.26	174.5	2.23	174.5	2.31	174.5	2.28
	174.6	2.55	174.6	2.28	174.6	2.25	174.6	2.32
	174.7	2.31	174.7	2.33	174.7	2.27	174.7	2.31
	174.8	2.28	174.8	2.36	174.8	2.23	174.8	2.22
	174.9	2.42	174.9	2.3	174.9	2.39	174.9	2.34
	175	2.3	175	2.33	175	2.27	175	2.53
	175.1	2.2	175.1	2.28	175.1	2.27	175.1	2.34
	175.2	2.34	175.2	2.25	175.2	2.24	175.2	2.31
	175.3	2.27	175.3	2.27	175.3	2.21	175.3	2.3
	175.4	2.21	175.4	2.26	175.4	2.36	175.4	2.28
	175.5	2.39	175.5	2.38	175.5	2.27	175.5	2.27
	175.6	2.47	175.6	2.24	175.6	2.43	175.6	2.29
	175.7	2.32	175.7	2.3	175.7	2.32	175.7	2.24
	175.8	2.27	175.8	2.36	175.8	2.3	175.8	2.32
	175.9	2.33	175.9	2.34	175.9	2.3	175.9	2.2
	176	2.3	176	2.27	176	2.37	176	2.24
	176.1	2.34	176.1	2.4	176.1	2.32	176.1	2.36
	176.2	2.27	176.2	2.27	176.2	2.34	176.2	2.44
	176.3	2.21	176.3	2.33	176.3	2.23	176.3	2.28
	176.4	2.31	176.4	2.27	176.4	2.28	176.4	2.37
	176.5	2.33	176.5	2.34	176.5	2.36	176.5	2.29
	176.6	2.29	176.6	2.23	176.6	2.36	176.6	2.24
	176.7	2.32	176.7	2.28	176.7	2.32	176.7	2.25
	176.8	2.27	176.8	2.38	176.8	2.22	176.8	2.26
	176.9	2.27	176.9	2.33	176.9	2.36	176.9	2.28
	177	2.32	177	2.29	177	2.37	177	2.33
	177.1	2.4	177.1	2.26	177.1	2.32	177.1	2.21
	177.2	2.3	177.2	2.25	177.2	2.33	177.2	2.29
	177.3	2.34	177.3	2.3	177.3	2.35	177.3	2.32
	177.4	2.32	177.4	2.3	177.4	2.2	177.4	2.27
	177.5	2.33	177.5	2.35	177.5	2.32	177.5	2.32
	177.6	2.23	177.6	2.36	177.6	2.39	177.6	2.32
	177.7	2.35	177.7	2.32	177.7	2.26	177.7	2.23
	177.8	2.32	177.8	2.21	177.8	2.26	177.8	2.38
	177.9	2.28	177.9	2.23	177.9	2.38	177.9	2.28
	178	2.31	178	2.33	178	2.29	178	2.36
	178.1	2.26	178.1	2.16	178.1	2.34	178.1	2.37
	178.2	2.29	178.2	2.38	178.2	2.33	178.2	2.28
	178.3	2.34	178.3	2.32	178.3	2.38	178.3	2.22
	178.4	2.26	178.4	2.23	178.4	2.39	178.4	2.27
	178.5	2.36	178.5	2.28	178.5	2.23	178.5	2.4
	178.6	2.33	178.6	2.36	178.6	2.24	178.6	2.3
	178.7	2.22	178.7	2.32	178.7	2.29	178.7	2.25
	178.8	2.31	178.8	2.33	178.8	2.29	178.8	2.31
	178.9	2.26	178.9	2.3	178.9	2.36	178.9	2.26
	179	2.33	179	2.33	179	2.29	179	2.2
	179.1	2.34	179.1	2.31	179.1	2.28	179.1	2.33
	179.2	2.38	179.2	2.3	179.2	2.23	179.2	2.25
	179.3	2.27	179.3	2.28	179.3	2.23	179.3	2.31
	179.4	2.45	179.4	2.35	179.4	2.26	179.4	2.3
	179.5	2.31	179.5	2.3	179.5	2.2	179.5	2.26
	179.6	2.27	179.6	2.26	179.6	2.3	179.6	2.22
	179.7	2.28	179.7	2.24	179.7	2.26	179.7	2.21
	179.8	2.32	179.8	2.22	179.8	2.23	179.8	2.32
	179.9	2.28	179.9	2.3	179.9	2.3	179.9	2.42
	180	2.42	180	2.41	180	2.27	180	2.29
	180.1	2.22	180.1	2.27	180.1	2.26	180.1	2.35
	180.2	2.36	180.2	2.31	180.2	2.26	180.2	2.35
	180.3	2.34	180.3	2.27	180.3	2.25	180.3	2.29
	180.4	2.39	180.4	2.3	180.4	2.3	180.4	2.24
	180.5	2.38	180.5	2.3	180.5	2.21	180.5	2.26
	180.6	2.3	180.6	2.33	180.6	2.29	180.6	2.49
	180.7	2.38	180.7	2.33	180.7	2.35	180.7	2.33
	180.8	2.33	180.8	2.25	180.8	2.25	180.8	2.32
	180.9	2.4	180.9	2.27	180.9	2.29	180.9	2.29
	181	2.31	181	2.27	181	2.33	181	2.23
	181.1	2.34	181.1	2.35	181.1	2.31	181.1	2.37
	181.2	2.29	181.2	2.36	181.2	2.26	181.2	2.25
	181.3	2.31	181.3	2.37	181.3	2.32	181.3	2.36
	181.4	2.24	181.4	2.52	181.4	2.35	181.4	2.23
	181.5	2.4	181.5	2.37	181.5	2.38	181.5	2.38
	181.6	2.27	181.6	2.27	181.6	2.33	181.6	2.27
	181.7	2.39	181.7	2.3	181.7	2.26	181.7	2.28
	181.8	2.23	181.8	2.26	181.8	2.32	181.8	2.31
	181.9	2.23	181.9	2.3	181.9	2.27	181.9	2.25
	182	2.22	182	2.27	182	2.34	182	2.29
	182.1	2.29	182.1	2.2	182.1	2.36	182.1	2.37
	182.2	2.27	182.2	2.44	182.2	2.27	182.2	2.34
	182.3	2.26	182.3	2.26	182.3	2.28	182.3	2.28
	182.4	2.37	182.4	2.18	182.4	2.37	182.4	2.31
	182.5	2.33	182.5	2.34	182.5	2.35	182.5	2.31
	182.6	2.28	182.6	2.36	182.6	2.27	182.6	2.4
	182.7	2.44	182.7	2.3	182.7	2.26	182.7	2.23
	182.8	2.23	182.8	2.31	182.8	2.33	182.8	2.27
	182.9	2.4	182.9	2.21	182.9	2.26	182.9	2.25
	183	2.35	183	2.36	183	2.28	183	2.2
	183.1	2.34	183.1	2.23	183.1	2.33	183.1	2.26
	183.2	2.23	183.2	2.36	183.2	2.3	183.2	2.27
	183.3	2.23	183.3	2.37	183.3	2.44	183.3	2.27
	183.4	2.34	183.4	2.24	183.4	2.28	183.4	2.33
	183.5	2.25	183.5	2.3	183.5	2.3	183.5	2.34
	183.6	2.32	183.6	2.34	183.6	2.4	183.6	2.34
	183.7	2.27	183.7	2.37	183.7	2.3	183.7	2.35
	183.8	2.19	183.8	2.24	183.8	2.35	183.8	2.21
	183.9	2.34	183.9	2.24	183.9	2.32	183.9	2.25
	184	2.38	184	2.28	184	2.25	184	2.36
	184.1	2.34	184.1	2.3	184.1	2.37	184.1	2.33
	184.2	2.25	184.2	2.33	184.2	2.36	184.2	2.31
	184.3	2.32	184.3	2.32	184.3	2.29	184.3	2.25
	184.4	2.24	184.4	2.37	184.4	2.33	184.4	2.3
	184.5	2.37	184.5	2.36	184.5	2.28	184.5	2.37
	184.6	2.31	184.6	2.34	184.6	2.33	184.6	2.31
	184.7	2.31	184.7	2.26	184.7	2.26	184.7	2.26
	184.8	2.31	184.8	2.31	184.8	2.26	184.8	2.39
	184.9	2.23	184.9	2.21	184.9	2.34	184.9	2.38
	185	2.23	185	2.3	185	2.3	185	2.22
	185.1	2.26	185.1	2.44	185.1	2.27	185.1	2.3
	185.2	2.28	185.2	2.41	185.2	2.32	185.2	2.34
	185.3	2.33	185.3	2.35	185.3	2.28	185.3	2.29
	185.4	2.28	185.4	2.31	185.4	2.24	185.4	2.26
	185.5	2.3	185.5	2.34	185.5	2.27	185.5	2.33
	185.6	2.28	185.6	2.33	185.6	2.25	185.6	2.36
	185.7	2.28	185.7	2.25	185.7	2.23	185.7	2.26
	185.8	2.3	185.8	2.29	185.8	2.29	185.8	2.2
	185.9	2.36	185.9	2.3	185.9	2.28	185.9	2.27
	186	2.26	186	2.36	186	2.4	186	2.21
	186.1	2.33	186.1	2.32	186.1	2.28	186.1	2.32
	186.2	2.32	186.2	2.36	186.2	2.29	186.2	2.21
	186.3	2.37	186.3	2.29	186.3	2.3	186.3	2.28
	186.4	2.31	186.4	2.29	186.4	2.32	186.4	2.34
	186.5	2.28	186.5	2.3	186.5	2.29	186.5	2.19
	186.6	2.3	186.6	2.32	186.6	2.3	186.6	2.3
	186.7	2.32	186.7	2.22	186.7	2.42	186.7	2.3
	186.8	2.31	186.8	2.27	186.8	2.26	186.8	2.28
	186.9	2.34	186.9	2.23	186.9	2.32	186.9	2.41
	187	2.29	187	2.31	187	2.35	187	2.35
	187.1	2.29	187.1	2.39	187.1	2.31	187.1	2.3
	187.2	2.45	187.2	2.27	187.2	2.22	187.2	2.32
	187.3	2.27	187.3	2.26	187.3	2.29	187.3	2.26
	187.4	2.33	187.4	2.35	187.4	2.39	187.4	2.27
	187.5	2.3	187.5	2.32	187.5	2.27	187.5	2.31
	187.6	2.34	187.6	2.4	187.6	2.31	187.6	2.32
	187.7	2.25	187.7	2.27	187.7	2.47	187.7	2.33
	187.8	2.36	187.8	2.35	187.8	2.3	187.8	2.35
	187.9	2.31	187.9	2.23	187.9	2.31	187.9	2.27
	188	2.43	188	2.3	188	2.36	188	2.32
	188.1	2.3	188.1	2.26	188.1	2.28	188.1	2.28
	188.2	2.4	188.2	2.3	188.2	2.28	188.2	2.34
	188.3	2.27	188.3	2.33	188.3	2.27	188.3	2.32
	188.4	2.3	188.4	2.23	188.4	2.31	188.4	2.22
	188.5	2.31	188.5	2.25	188.5	2.36	188.5	2.29
	188.6	2.31	188.6	2.23	188.6	2.23	188.6	2.4
	188.7	2.44	188.7	2.28	188.7	2.39	188.7	2.36
	188.8	2.33	188.8	2.27	188.8	2.21	188.8	2.36
	188.9	2.35	188.9	2.23	188.9	2.27	188.9	2.33
	189	2.16	189	2.38	189	2.27	189	2.43
	189.1	2.37	189.1	2.38	189.1	2.24	189.1	2.36
	189.2	2.27	189.2	2.22	189.2	2.28	189.2	2.27
	189.3	2.26	189.3	2.26	189.3	2.28	189.3	2.37
	189.4	2.19	189.4	2.32	189.4	2.27	189.4	2.29
	189.5	2.28	189.5	2.23	189.5	2.25	189.5	2.28
	189.6	2.29	189.6	2.36	189.6	2.28	189.6	2.32
	189.7	2.32	189.7	2.36	189.7	2.34	189.7	2.33
	189.8	2.27	189.8	2.27	189.8	2.32	189.8	2.32
	189.9	2.34	189.9	2.31	189.9	2.3	189.9	2.36
	190	2.3	190	2.25	190	2.33	190	2.29
	190.1	2.31	190.1	2.23	190.1	2.34	190.1	2.43
	190.2	2.33	190.2	2.26	190.2	2.3	190.2	2.3
	190.3	2.35	190.3	2.25	190.3	2.35	190.3	2.2
	190.4	2.27	190.4	2.32	190.4	2.33	190.4	2.36
	190.5	2.33	190.5	2.26	190.5	2.29	190.5	2.31
	190.6	2.32	190.6	2.24	190.6	2.32	190.6	2.21
	190.7	2.31	190.7	2.27	190.7	2.25	190.7	2.32
	190.8	2.28	190.8	2.27	190.8	2.15	190.8	2.28
	190.9	2.43	190.9	2.31	190.9	2.31	190.9	2.25
	191	2.29	191	2.34	191	2.33	191	2.34
	191.1	2.36	191.1	2.33	191.1	2.29	191.1	2.3
	191.2	2.28	191.2	2.3	191.2	2.26	191.2	2.3
	191.3	2.31	191.3	2.31	191.3	2.29	191.3	2.28
	191.4	2.32	191.4	2.23	191.4	2.4	191.4	2.31
	191.5	2.31	191.5	2.29	191.5	2.27	191.5	2.32
	191.6	2.35	191.6	2.27	191.6	2.28	191.6	2.41
	191.7	2.3	191.7	2.27	191.7	2.25	191.7	2.34
	191.8	2.31	191.8	2.33	191.8	2.2	191.8	2.28
	191.9	2.23	191.9	2.26	191.9	2.26	191.9	2.31
	192	2.46	192	2.21	192	2.33	192	2.38
	192.1	2.35	192.1	2.28	192.1	2.24	192.1	2.35
	192.2	2.26	192.2	2.44	192.2	2.3	192.2	2.32
	192.3	2.41	192.3	2.37	192.3	2.39	192.3	2.24
	192.4	2.36	192.4	2.3	192.4	2.15	192.4	2.24
	192.5	2.31	192.5	2.37	192.5	2.27	192.5	2.28
	192.6	2.31	192.6	2.24	192.6	2.35	192.6	2.33
	192.7	2.23	192.7	2.26	192.7	2.41	192.7	2.23
	192.8	2.32	192.8	2.41	192.8	2.23	192.8	2.3
	192.9	2.29	192.9	2.31	192.9	2.32	192.9	2.36
	193	2.24	193	2.25	193	2.23	193	2.24
	193.1	2.37	193.1	2.27	193.1	2.28	193.1	2.26
	193.2	2.3	193.2	2.22	193.2	2.31	193.2	2.4
	193.3	2.24	193.3	2.33	193.3	2.31	193.3	2.25
	193.4	2.33	193.4	2.36	193.4	2.37	193.4	2.28
	193.5	2.28	193.5	2.24	193.5	2.39	193.5	2.35
	193.6	2.24	193.6	2.34	193.6	2.34	193.6	2.3
	193.7	2.3	193.7	2.29	193.7	2.29	193.7	2.3
	193.8	2.29	193.8	2.29	193.8	2.3	193.8	2.32
	193.9	2.32	193.9	2.33	193.9	2.35	193.9	2.25
	194	2.27	194	2.34	194	2.34	194	2.27
	194.1	2.35	194.1	2.34	194.1	2.32	194.1	2.3
	194.2	2.21	194.2	2.31	194.2	2.45	194.2	2.3
	194.3	2.29	194.3	2.34	194.3	2.31	194.3	2.34
	194.4	2.34	194.4	2.38	194.4	2.36	194.4	2.25
	194.5	2.34	194.5	2.28	194.5	2.34	194.5	2.34
	194.6	2.37	194.6	2.4	194.6	2.46	194.6	2.24
	194.7	2.37	194.7	2.29	194.7	2.3	194.7	2.45
	194.8	2.38	194.8	2.4	194.8	2.33	194.8	2.3
	194.9	2.32	194.9	2.21	194.9	2.22	194.9	2.29
	195	2.36	195	2.35	195	2.29	195	2.24
	195.1	2.29	195.1	2.3	195.1	2.31	195.1	2.26
	195.2	2.3	195.2	2.29	195.2	2.32	195.2	2.36
	195.3	2.3	195.3	2.26	195.3	2.22	195.3	2.44
	195.4	2.35	195.4	2.3	195.4	2.39	195.4	2.27
	195.5	2.31	195.5	2.48	195.5	2.39	195.5	2.24
	195.6	2.16	195.6	2.42	195.6	2.26	195.6	2.36
	195.7	2.29	195.7	2.29	195.7	2.3	195.7	2.21
	195.8	2.29	195.8	2.37	195.8	2.3	195.8	2.32
	195.9	2.24	195.9	2.32	195.9	2.25	195.9	2.29
	196	2.29	196	2.34	196	2.36	196	2.29
	196.1	2.31	196.1	2.32	196.1	2.36	196.1	2.31
	196.2	2.28	196.2	2.29	196.2	2.25	196.2	2.24
	196.3	2.33	196.3	2.34	196.3	2.31	196.3	2.26
	196.4	2.33	196.4	2.26	196.4	2.24	196.4	2.21
	196.5	2.26	196.5	2.28	196.5	2.29	196.5	2.17
	196.6	2.27	196.6	2.39	196.6	2.35	196.6	2.25
	196.7	2.27	196.7	2.4	196.7	2.3	196.7	2.27
	196.8	2.37	196.8	2.29	196.8	2.34	196.8	2.31
	196.9	2.25	196.9	2.35	196.9	2.21	196.9	2.33
	197	2.25	197	2.33	197	2.25	197	2.25
	197.1	2.29	197.1	2.32	197.1	2.19	197.1	2.25
	197.2	2.26	197.2	2.32	197.2	2.31	197.2	2.29
	197.3	2.26	197.3	2.35	197.3	2.41	197.3	2.24
	197.4	2.24	197.4	2.28	197.4	2.28	197.4	2.32
	197.5	2.25	197.5	2.32	197.5	2.23	197.5	2.25
	197.6	2.27	197.6	2.28	197.6	2.39	197.6	2.35
	197.7	2.25	197.7	2.42	197.7	2.32	197.7	2.28
	197.8	2.28	197.8	2.41	197.8	2.32	197.8	2.31
	197.9	2.33	197.9	2.33	197.9	2.33	197.9	2.27
	198	2.31	198	2.26	198	2.31	198	2.29
	198.1	2.33	198.1	2.37	198.1	2.34	198.1	2.29
	198.2	2.19	198.2	2.3	198.2	2.38	198.2	2.34
	198.3	2.3	198.3	2.23	198.3	2.32	198.3	2.24
	198.4	2.28	198.4	2.34	198.4	2.37	198.4	2.27
	198.5	2.26	198.5	2.28	198.5	2.27	198.5	2.25
	198.6	2.21	198.6	2.29	198.6	2.4	198.6	2.24
	198.7	2.23	198.7	2.4	198.7	2.25	198.7	2.34
	198.8	2.28	198.8	2.25	198.8	2.35	198.8	2.27
	198.9	2.45	198.9	2.39	198.9	2.22	198.9	2.23
	199	2.38	199	2.27	199	2.23	199	2.33
	199.1	2.38	199.1	2.29	199.1	2.37	199.1	2.29
	199.2	2.35	199.2	2.4	199.2	2.4	199.2	2.27
	199.3	2.39	199.3	2.23	199.3	2.32	199.3	2.31
	199.4	2.31	199.4	2.22	199.4	2.29	199.4	2.28
	199.5	2.27	199.5	2.25	199.5	2.33	199.5	2.3
	199.6	2.34	199.6	2.37	199.6	2.34	199.6	2.29
	199.7	2.3	199.7	2.24	199.7	2.2	199.7	2.31
[truncated: 503 more rows]

## Sheet: Figure 5e
	Trj_1		Trj_2		Trj_3		Trj_4
	Simulation Times (ns)	Distance between Ca2+ and N799 (Å)	Simulation Times (ns)	Distance between Ca2+ and N799 (Å)	Simulation Times (ns)	Distance between Ca2+ and N799 (Å)	Simulation Times (ns)	Distance between Ca2+ and N799 (Å)
	0	2.24	0	2.24	0	2.24	0	2.24
	0.1	2.34	0.1	2.22	0.1	2.26	0.1	2.31
	0.2	2.19	0.2	2.28	0.2	2.35	0.2	2.15
	0.3	2.15	0.3	2.19	0.3	2.21	0.3	2.16
	0.4	2.14	0.4	2.17	0.4	2.29	0.4	2.42
	0.5	2.21	0.5	2.09	0.5	2.16	0.5	2.32
	0.6	2.23	0.6	2.39	0.6	2.32	0.6	2.13
	0.7	2.21	0.7	2.28	0.7	2.24	0.7	2.19
	0.8	2.35	0.8	2.36	0.8	2.22	0.8	2.18
	0.9	2.14	0.9	2.22	0.9	2.24	0.9	2.13
	1	2.29	1	2.42	1	2.25	1	2.2
	1.1	2.26	1.1	2.22	1.1	2.14	1.1	2.29
	1.2	2.25	1.2	2.19	1.2	2.27	1.2	2.27
	1.3	2.3	1.3	2.14	1.3	2.24	1.3	2.44
	1.4	2.19	1.4	2.44	1.4	2.19	1.4	2.25
	1.5	2.34	1.5	2.51	1.5	2.23	1.5	2.17
	1.6	2.42	1.6	2.28	1.6	2.27	1.6	2.29
	1.7	2.19	1.7	2.22	1.7	2.27	1.7	2.22
	1.8	2.2	1.8	2.21	1.8	2.27	1.8	2.31
	1.9	2.25	1.9	2.47	1.9	2.26	1.9	2.17
	2	2.29	2	2.18	2	2.26	2	2.28
	2.1	2.28	2.1	2.33	2.1	2.18	2.1	2.2
	2.2	2.19	2.2	2.2	2.2	2.17	2.2	2.28
	2.3	2.23	2.3	2.22	2.3	2.33	2.3	2.2
	2.4	2.32	2.4	2.19	2.4	2.18	2.4	2.33
	2.5	2.2	2.5	2.31	2.5	2.13	2.5	2.2
	2.6	2.47	2.6	2.27	2.6	2.35	2.6	2.23
	2.7	2.29	2.7	2.27	2.7	2.32	2.7	2.26
	2.8	2.26	2.8	2.31	2.8	2.17	2.8	2.23
	2.9	2.29	2.9	2.2	2.9	2.18	2.9	2.17
	3	2.21	3	2.18	3	2.23	3	2.41
	3.1	2.31	3.1	2.22	3.1	2.41	3.1	2.39
	3.2	2.19	3.2	2.51	3.2	2.2	3.2	2.2
	3.3	2.39	3.3	2.19	3.3	2.19	3.3	2.25
	3.4	2.27	3.4	2.24	3.4	2.33	3.4	2.26
	3.5	2.24	3.5	2.27	3.5	2.14	3.5	2.15
	3.6	2.24	3.6	2.21	3.6	2.19	3.6	2.27
	3.7	2.42	3.7	2.38	3.7	2.39	3.7	2.25
	3.8	2.42	3.8	2.23	3.8	2.25	3.8	2.18
	3.9	2.27	3.9	2.22	3.9	2.17	3.9	2.21
	4	2.24	4	2.28	4	2.29	4	2.41
	4.1	2.33	4.1	2.26	4.1	2.21	4.1	2.24
	4.2	2.18	4.2	2.22	4.2	2.31	4.2	2.16
	4.3	2.31	4.3	2.43	4.3	2.14	4.3	2.34
	4.4	2.24	4.4	2.11	4.4	2.22	4.4	2.21
	4.5	2.14	4.5	2.3	4.5	2.24	4.5	2.43
	4.6	2.34	4.6	2.23	4.6	2.27	4.6	2.2
	4.7	2.31	4.7	2.18	4.7	2.32	4.7	2.26
	4.8	2.31	4.8	2.36	4.8	2.11	4.8	2.12
	4.9	2.2	4.9	2.28	4.9	2.31	4.9	2.22
	5	2.26	5	2.26	5	2.29	5	2.37
	5.1	2.29	5.1	2.23	5.1	2.22	5.1	2.49
	5.2	2.19	5.2	2.19	5.2	4.31	5.2	2.24
	5.3	2.15	5.3	2.16	5.3	4.17	5.3	2.2
	5.4	2.19	5.4	2.2	5.4	4.62	5.4	2.48
	5.5	2.31	5.5	2.52	5.5	4.2	5.5	2.25
	5.6	2.35	5.6	2.21	5.6	4.46	5.6	2.23
	5.7	2.2	5.7	2.16	5.7	4.51	5.7	2.12
	5.8	2.3	5.8	2.28	5.8	4.41	5.8	2.3
	5.9	2.23	5.9	2.31	5.9	2.25	5.9	2.28
	6	2.21	6	2.12	6	2.34	6	2.49
	6.1	2.14	6.1	2.29	6.1	2.28	6.1	2.25
	6.2	2.15	6.2	2.2	6.2	2.14	6.2	2.22
	6.3	2.36	6.3	2.37	6.3	2.23	6.3	2.38
	6.4	2.22	6.4	2.16	6.4	2.21	6.4	2.19
	6.5	2.11	6.5	2.14	6.5	4.07	6.5	2.2
	6.6	2.21	6.6	2.21	6.6	2.28	6.6	2.18
	6.7	2.36	6.7	2.29	6.7	2.29	6.7	2.25
	6.8	2.27	6.8	2.26	6.8	2.12	6.8	2.2
	6.9	2.31	6.9	2.14	6.9	2.17	6.9	2.41
	7	2.25	7	2.23	7	2.2	7	2.2
	7.1	2.31	7.1	2.13	7.1	2.17	7.1	2.27
	7.2	2.36	7.2	2.22	7.2	2.48	7.2	2.27
	7.3	2.15	7.3	2.22	7.3	2.15	7.3	2.16
	7.4	2.22	7.4	2.25	7.4	2.24	7.4	2.27
	7.5	2.29	7.5	2.27	7.5	2.17	7.5	2.36
	7.6	2.29	7.6	2.31	7.6	2.35	7.6	2.21
	7.7	2.24	7.7	2.28	7.7	2.16	7.7	2.34
	7.8	2.39	7.8	2.28	7.8	2.21	7.8	2.23
	7.9	2.35	7.9	2.23	7.9	2.24	7.9	2.19
	8	2.25	8	2.15	8	2.23	8	2.24
	8.1	3.62	8.1	2.19	8.1	2.18	8.1	2.33
	8.2	4.52	8.2	2.17	8.2	2.17	8.2	2.17
	8.3	4.07	8.3	2.24	8.3	2.25	8.3	2.31
	8.4	3.41	8.4	2.2	8.4	2.18	8.4	2.33
	8.5	3.64	8.5	2.41	8.5	2.27	8.5	2.25
	8.6	3.32	8.6	2.29	8.6	2.2	8.6	2.25
	8.7	3.35	8.7	2.23	8.7	2.23	8.7	2.15
	8.8	3.71	8.8	2.26	8.8	2.41	8.8	2.14
	8.9	3.68	8.9	2.26	8.9	2.15	8.9	2.15
	9	3.09	9	2.24	9	2.17	9	2.21
	9.1	3.53	9.1	2.3	9.1	2.15	9.1	2.21
	9.2	3.55	9.2	2.24	9.2	2.22	9.2	2.19
	9.3	3.29	9.3	2.18	9.3	2.18	9.3	2.35
	9.4	3.42	9.4	2.26	9.4	2.2	9.4	2.24
	9.5	3.29	9.5	2.21	9.5	2.26	9.5	2.22
	9.6	3.43	9.6	2.21	9.6	2.29	9.6	2.23
	9.7	3.48	9.7	2.27	9.7	2.14	9.7	2.18
	9.8	3.62	9.8	2.3	9.8	2.36	9.8	2.21
	9.9	3.43	9.9	2.16	9.9	2.15	9.9	2.15
	10	3.22	10	2.22	10	2.28	10	2.17
	10.1	3.52	10.1	2.18	10.1	2.41	10.1	2.33
	10.2	3.19	10.2	2.15	10.2	2.26	10.2	2.31
	10.3	3.25	10.3	2.19	10.3	2.24	10.3	2.23
	10.4	3.49	10.4	2.28	10.4	2.34	10.4	2.28
	10.5	3.82	10.5	2.32	10.5	2.36	10.5	2.3
	10.6	3.36	10.6	2.38	10.6	2.27	10.6	2.07
	10.7	3.47	10.7	2.07	10.7	2.39	10.7	2.3
	10.8	3.24	10.8	2.24	10.8	2.2	10.8	2.34
	10.9	4.26	10.9	2.2	10.9	4.02	10.9	2.21
	11	5.7	11	2.26	11	3.95	11	2.17
	11.1	4.75	11.1	2.12	11.1	4	11.1	2.14
	11.2	4.98	11.2	2.2	11.2	4.28	11.2	2.21
	11.3	4.74	11.3	2.34	11.3	4.31	11.3	2.24
	11.4	5.12	11.4	2.36	11.4	4.32	11.4	2.12
	11.5	4.87	11.5	2.28	11.5	2.65	11.5	2.28
	11.6	5.44	11.6	2.23	11.6	2.25	11.6	2.16
	11.7	5.98	11.7	2.18	11.7	2.28	11.7	2.18
	11.8	5.36	11.8	2.15	11.8	2.17	11.8	2.22
	11.9	5.11	11.9	2.19	11.9	2.15	11.9	2.22
	12	5.41	12	2.14	12	2.27	12	2.32
	12.1	4.91	12.1	2.19	12.1	2.16	12.1	2.28
	12.2	4.81	12.2	2.15	12.2	2.15	12.2	2.31
	12.3	5.22	12.3	2.34	12.3	2.3	12.3	2.24
	12.4	4.95	12.4	2.18	12.4	2.22	12.4	2.41
	12.5	5.05	12.5	2.24	12.5	2.18	12.5	2.28
	12.6	5	12.6	2.29	12.6	2.21	12.6	2.2
	12.7	4.41	12.7	2.19	12.7	2.27	12.7	2.26
	12.8	4.68	12.8	2.19	12.8	2.33	12.8	2.16
	12.9	4.92	12.9	2.27	12.9	2.23	12.9	2.17
	13	4.98	13	2.52	13	2.13	13	2.26
	13.1	2.26	13.1	2.19	13.1	2.24	13.1	2.25
	13.2	2.2	13.2	2.3	13.2	2.25	13.2	2.22
	13.3	2.23	13.3	2.22	13.3	2.21	13.3	2.32
	13.4	2.29	13.4	2.13	13.4	4.13	13.4	2.31
	13.5	2.25	13.5	2.32	13.5	4.17	13.5	2.34
	13.6	2.17	13.6	2.26	13.6	4.15	13.6	2.21
	13.7	2.27	13.7	2.28	13.7	3.78	13.7	2.29
	13.8	2.14	13.8	2.19	13.8	3.96	13.8	2.35
	13.9	2.26	13.9	2.16	13.9	4.41	13.9	2.26
	14	2.18	14	2.26	14	4.49	14	2.19
	14.1	2.27	14.1	2.27	14.1	3.87	14.1	2.42
	14.2	2.17	14.2	2.32	14.2	4.49	14.2	2.23
	14.3	2.25	14.3	2.15	14.3	4.06	14.3	2.27
	14.4	2.37	14.4	2.25	14.4	4.36	14.4	2.37
	14.5	2.14	14.5	2.24	14.5	4.07	14.5	2.22
	14.6	2.3	14.6	2.19	14.6	4.43	14.6	2.32
	14.7	2.18	14.7	2.11	14.7	4.65	14.7	2.13
	14.8	2.33	14.8	2.26	14.8	4.06	14.8	2.35
	14.9	2.22	14.9	2.21	14.9	3.99	14.9	2.32
	15	2.16	15	2.29	15	4.29	15	2.15
	15.1	2.2	15.1	2.26	15.1	4.37	15.1	2.24
	15.2	2.21	15.2	2.19	15.2	4.37	15.2	2.32
	15.3	2.25	15.3	2.18	15.3	3.98	15.3	2.17
	15.4	2.35	15.4	2.26	15.4	4.7	15.4	2.22
	15.5	2.38	15.5	2.31	15.5	4.78	15.5	2.55
	15.6	2.27	15.6	2.22	15.6	4.32	15.6	2.34
	15.7	2.24	15.7	2.28	15.7	4.36	15.7	2.16
	15.8	2.19	15.8	2.23	15.8	4.14	15.8	2.25
	15.9	2.27	15.9	2.16	15.9	4.34	15.9	2.17
	16	2.27	16	2.2	16	4.07	16	2.32
	16.1	2.21	16.1	2.39	16.1	4.26	16.1	2.26
	16.2	2.28	16.2	2.31	16.2	4.01	16.2	2.32
	16.3	2.25	16.3	2.24	16.3	3.79	16.3	2.17
	16.4	2.28	16.4	2.19	16.4	4.51	16.4	2.12
	16.5	2.16	16.5	2.15	16.5	4.38	16.5	2.28
	16.6	2.18	16.6	2.19	16.6	4.52	16.6	2.16
	16.7	2.21	16.7	2.21	16.7	4.32	16.7	2.23
	16.8	3.81	16.8	2.25	16.8	4.09	16.8	2.37
	16.9	2.16	16.9	2.45	16.9	4.12	16.9	2.37
	17	2.41	17	2.15	17	4.19	17	2.3
	17.1	2.35	17.1	2.16	17.1	4.01	17.1	2.27
	17.2	2.16	17.2	2.37	17.2	4.25	17.2	2.21
	17.3	2.3	17.3	2.36	17.3	4.46	17.3	2.3
	17.4	2.22	17.4	2.39	17.4	4.48	17.4	2.22
	17.5	2.3	17.5	2.21	17.5	4.32	17.5	2.09
	17.6	2.2	17.6	2.26	17.6	4.86	17.6	2.25
	17.7	2.36	17.7	2.17	17.7	4.49	17.7	2.18
	17.8	2.2	17.8	2.26	17.8	4.49	17.8	2.3
	17.9	2.25	17.9	2.45	17.9	4.24	17.9	2.33
	18	2.31	18	2.18	18	4.44	18	2.42
	18.1	2.27	18.1	2.3	18.1	4.43	18.1	2.25
	18.2	2.18	18.2	2.41	18.2	4.23	18.2	2.28
	18.3	2.42	18.3	2.32	18.3	4.69	18.3	2.44
	18.4	2.25	18.4	2.19	18.4	4.31	18.4	2.3
	18.5	2.14	18.5	2.14	18.5	3.97	18.5	2.33
	18.6	2.31	18.6	2.12	18.6	3.59	18.6	2.29
	18.7	2.22	18.7	2.15	18.7	4.31	18.7	2.23
	18.8	2.21	18.8	2.21	18.8	4.27	18.8	2.35
	18.9	2.36	18.9	2.26	18.9	4.22	18.9	2.19
	19	2.21	19	2.25	19	3.92	19	2.23
	19.1	2.14	19.1	2.31	19.1	4.26	19.1	2.1
	19.2	2.23	19.2	2.18	19.2	3.96	19.2	2.28
	19.3	2.13	19.3	2.24	19.3	3.74	19.3	2.19
	19.4	2.23	19.4	2.18	19.4	4.25	19.4	2.25
	19.5	2.27	19.5	2.2	19.5	4.45	19.5	2.19
	19.6	2.14	19.6	2.28	19.6	4.41	19.6	2.2
	19.7	2.14	19.7	2.17	19.7	3.91	19.7	2.15
	19.8	2.23	19.8	2.22	19.8	4.41	19.8	2.2
	19.9	2.26	19.9	2.32	19.9	4	19.9	2.29
	20	2.28	20	2.25	20	4.3	20	2.21
	20.1	2.26	20.1	2.36	20.1	4.07	20.1	2.41
	20.2	4.1	20.2	2.38	20.2	4.26	20.2	2.18
	20.3	2.34	20.3	2.17	20.3	4.48	20.3	2.2
	20.4	2.21	20.4	2.22	20.4	4.34	20.4	2.26
	20.5	2.24	20.5	2.39	20.5	4.23	20.5	2.21
	20.6	2.21	20.6	2.24	20.6	4.06	20.6	2.2
	20.7	2.53	20.7	2.26	20.7	4.22	20.7	2.23
	20.8	2.13	20.8	2.24	20.8	3.87	20.8	2.21
	20.9	2.14	20.9	2.27	20.9	4.44	20.9	4.19
	21	2.32	21	2.23	21	4.04	21	4.81
	21.1	2.32	21.1	2.34	21.1	4.07	21.1	4.33
	21.2	2.23	21.2	2.27	21.2	3.92	21.2	3.85
	21.3	2.38	21.3	2.22	21.3	3.22	21.3	4.29
	21.4	2.15	21.4	2.26	21.4	3.72	21.4	4.37
	21.5	2.25	21.5	2.17	21.5	4.13	21.5	4.72
	21.6	2.13	21.6	2.29	21.6	4.04	21.6	4.46
	21.7	2.28	21.7	2.23	21.7	3.54	21.7	4.46
	21.8	2.19	21.8	2.16	21.8	4.12	21.8	4.11
	21.9	2.13	21.9	2.18	21.9	4.08	21.9	4.25
	22	2.14	22	2.26	22	4.2	22	2.28
	22.1	2.49	22.1	2.14	22.1	4	22.1	2.29
	22.2	2.19	22.2	2.22	22.2	4.44	22.2	2.38
	22.3	2.26	22.3	2.19	22.3	4.08	22.3	2.09
	22.4	2.45	22.4	2.15	22.4	4.22	22.4	2.25
	22.5	2.32	22.5	2.09	22.5	4.23	22.5	2.35
	22.6	2.19	22.6	2.19	22.6	4.11	22.6	2.22
	22.7	2.26	22.7	2.17	22.7	4.43	22.7	3.69
	22.8	2.26	22.8	2.24	22.8	4.19	22.8	4.19
	22.9	2.4	22.9	2.26	22.9	3.48	22.9	4.29
	23	2.21	23	2.26	23	4.05	23	4.02
	23.1	2.22	23.1	2.14	23.1	4.01	23.1	4.48
	23.2	2.32	23.2	2.23	23.2	4.58	23.2	4.76
	23.3	2.27	23.3	2.1	23.3	4.33	23.3	4.44
	23.4	2.27	23.4	2.26	23.4	4.09	23.4	4.48
	23.5	2.11	23.5	2.27	23.5	4.55	23.5	4.75
	23.6	2.1	23.6	2.21	23.6	3.97	23.6	4.3
	23.7	2.3	23.7	2.43	23.7	4.03	23.7	4.29
	23.8	2.23	23.8	2.2	23.8	3.91	23.8	4.23
	23.9	2.24	23.9	2.17	23.9	4.11	23.9	4.57
	24	2.19	24	2.11	24	4.12	24	4.86
	24.1	2.28	24.1	2.29	24.1	4.03	24.1	4.88
	24.2	2.43	24.2	2.33	24.2	3.82	24.2	4.34
	24.3	2.09	24.3	2.18	24.3	3.81	24.3	4.61
	24.4	2.25	24.4	2.2	24.4	4.12	24.4	4.36
	24.5	2.34	24.5	2.21	24.5	3.84	24.5	5.68
	24.6	2.24	24.6	2.22	24.6	4.32	24.6	4.47
	24.7	2.24	24.7	2.2	24.7	4.37	24.7	4.48
	24.8	2.18	24.8	2.33	24.8	3.68	24.8	4.12
	24.9	2.13	24.9	2.36	24.9	2.49	24.9	4.85
	25	2.23	25	2.3	25	2.2	25	4.26
	25.1	2.18	25.1	2.11	25.1	2.31	25.1	4.14
	25.2	2.23	25.2	2.14	25.2	2.21	25.2	4.23
	25.3	2.41	25.3	2.24	25.3	2.3	25.3	3.95
	25.4	2.2	25.4	2.28	25.4	2.2	25.4	4.67
	25.5	2.25	25.5	2.22	25.5	2.27	25.5	4.02
	25.6	2.19	25.6	2.13	25.6	2.27	25.6	4.58
	25.7	3.89	25.7	2.1	25.7	2.23	25.7	4.43
	25.8	2.25	25.8	2.28	25.8	2.24	25.8	4.72
	25.9	2.18	25.9	2.14	25.9	2.21	25.9	4.49
	26	2.28	26	2.22	26	2.25	26	4.5
	26.1	2.2	26.1	2.23	26.1	2.22	26.1	4.46
	26.2	2.24	26.2	2.34	26.2	2.27	26.2	4.6
	26.3	2.22	26.3	2.22	26.3	2.26	26.3	4.43
	26.4	2.21	26.4	2.23	26.4	2.22	26.4	4.29
	26.5	2.16	26.5	2.29	26.5	2.24	26.5	4.23
	26.6	2.2	26.6	2.21	26.6	2.24	26.6	4.61
	26.7	2.16	26.7	2.27	26.7	2.3	26.7	4.77
	26.8	2.37	26.8	2.23	26.8	2.34	26.8	4.38
	26.9	2.21	26.9	2.25	26.9	2.35	26.9	4.37
	27	2.19	27	2.15	27	2.45	27	4.52
	27.1	2.29	27.1	2.15	27.1	2.16	27.1	4.49
	27.2	2.29	27.2	2.3	27.2	2.33	27.2	4.51
	27.3	2.32	27.3	2.22	27.3	2.2	27.3	4.49
	27.4	2.15	27.4	2.17	27.4	2.23	27.4	4.64
	27.5	2.36	27.5	2.1	27.5	2.23	27.5	4.37
	27.6	2.16	27.6	2.2	27.6	2.2	27.6	4.57
	27.7	2.37	27.7	2.25	27.7	2.2	27.7	4.59
	27.8	2.22	27.8	2.39	27.8	2.25	27.8	4.51
	27.9	2.31	27.9	2.36	27.9	2.16	27.9	4.43
	28	2.26	28	2.13	28	2.3	28	4.47
	28.1	2.13	28.1	2.2	28.1	2.22	28.1	4.45
	28.2	2.29	28.2	2.22	28.2	2.32	28.2	4.3
	28.3	2.3	28.3	2.25	28.3	2.38	28.3	4.41
	28.4	2.25	28.4	2.21	28.4	2.19	28.4	4.67
	28.5	2.28	28.5	2.34	28.5	2.28	28.5	4.21
	28.6	2.32	28.6	2.27	28.6	2.25	28.6	4.46
	28.7	2.23	28.7	2.15	28.7	2.15	28.7	4.56
	28.8	2.23	28.8	2.36	28.8	2.27	28.8	4.42
	28.9	2.23	28.9	2.22	28.9	2.17	28.9	4.36
	29	2.16	29	2.41	29	2.29	29	4.45
	29.1	2.24	29.1	2.32	29.1	2.2	29.1	4.26
	29.2	2.15	29.2	2.16	29.2	2.28	29.2	4.9
	29.3	2.22	29.3	2.29	29.3	2.21	29.3	4.31
	29.4	2.37	29.4	2.26	29.4	2.16	29.4	4.73
	29.5	2.17	29.5	2.44	29.5	2.16	29.5	4.33
	29.6	2.27	29.6	2.25	29.6	2.1	29.6	4.46
	29.7	2.28	29.7	2.17	29.7	2.15	29.7	4.82
	29.8	2.19	29.8	2.25	29.8	2.24	29.8	4.74
	29.9	2.43	29.9	2.3	29.9	2.21	29.9	4.6
	30	2.4	30	2.29	30	2.18	30	4.36
	30.1	2.07	30.1	2.13	30.1	2.23	30.1	4.75
	30.2	2.15	30.2	2.34	30.2	2.22	30.2	4.83
	30.3	2.13	30.3	2.2	30.3	2.18	30.3	4.49
	30.4	2.24	30.4	2.21	30.4	2.25	30.4	4.47
	30.5	2.21	30.5	2.29	30.5	2.31	30.5	4.49
	30.6	2.27	30.6	2.22	30.6	2.29	30.6	4.54
	30.7	2.23	30.7	2.21	30.7	2.31	30.7	4.42
	30.8	2.4	30.8	2.42	30.8	2.26	30.8	4.13
	30.9	2.18	30.9	2.29	30.9	2.39	30.9	4.39
	31	2.25	31	2.16	31	2.24	31	4.23
	31.1	2.21	31.1	2.25	31.1	2.32	31.1	4.43
	31.2	2.15	31.2	2.31	31.2	2.32	31.2	4.41
	31.3	2.22	31.3	2.29	31.3	2.26	31.3	4.43
	31.4	2.23	31.4	2.34	31.4	2.23	31.4	4.16
	31.5	2.14	31.5	2.3	31.5	2.26	31.5	4.49
	31.6	2.18	31.6	2.18	31.6	2.23	31.6	4.29
	31.7	2.39	31.7	2.17	31.7	2.39	31.7	4.36
	31.8	2.21	31.8	2.33	31.8	2.25	31.8	4.06
	31.9	2.27	31.9	2.18	31.9	2.21	31.9	4.29
	32	2.46	32	2.29	32	2.29	32	3.94
	32.1	2.26	32.1	2.18	32.1	2.28	32.1	4.21
	32.2	2.25	32.2	2.22	32.2	2.3	32.2	4.42
	32.3	2.18	32.3	2.36	32.3	2.19	32.3	4.54
	32.4	2.33	32.4	2.22	32.4	2.21	32.4	4.12
	32.5	2.32	32.5	2.3	32.5	2.25	32.5	4.39
	32.6	2.24	32.6	2.35	32.6	2.31	32.6	4.38
	32.7	2.31	32.7	2.18	32.7	2.26	32.7	4.63
	32.8	2.36	32.8	2.3	32.8	2.21	32.8	4.35
	32.9	2.16	32.9	2.23	32.9	2.19	32.9	4.16
	33	2.21	33	2.09	33	2.21	33	4.43
	33.1	2.17	33.1	2.16	33.1	2.11	33.1	4.63
	33.2	2.36	33.2	2.28	33.2	2.27	33.2	4.71
	33.3	2.21	33.3	2.17	33.3	2.42	33.3	5.21
	33.4	2.18	33.4	2.44	33.4	2.15	33.4	4.67
	33.5	2.24	33.5	2.19	33.5	2.2	33.5	4.26
	33.6	2.09	33.6	2.31	33.6	2.3	33.6	4.55
	33.7	2.27	33.7	2.37	33.7	2.24	33.7	4.79
	33.8	2.33	33.8	2.22	33.8	2.17	33.8	4.75
	33.9	2.3	33.9	2.24	33.9	2.25	33.9	4.93
	34	2.17	34	2.13	34	2.19	34	4.72
	34.1	2.26	34.1	2.26	34.1	2.27	34.1	4.6
	34.2	2.31	34.2	2.23	34.2	2.2	34.2	4.71
	34.3	2.27	34.3	2.42	34.3	2.27	34.3	4.83
	34.4	2.2	34.4	2.23	34.4	2.16	34.4	4.72
	34.5	2.25	34.5	2.22	34.5	2.45	34.5	4.51
	34.6	2.26	34.6	2.13	34.6	2.4	34.6	4.9
	34.7	2.35	34.7	2.19	34.7	2.21	34.7	4.52
	34.8	2.35	34.8	2.31	34.8	2.33	34.8	4.35
	34.9	2.44	34.9	2.21	34.9	2.31	34.9	4.49
	35	2.3	35	2.08	35	2.18	35	4.72
	35.1	2.23	35.1	2.27	35.1	2.2	35.1	4.91
	35.2	2.29	35.2	2.16	35.2	2.2	35.2	4.61
	35.3	2.23	35.3	2.16	35.3	2.24	35.3	4.76
	35.4	2.32	35.4	2.33	35.4	2.21	35.4	4.52
	35.5	2.23	35.5	2.32	35.5	2.26	35.5	4.9
	35.6	2.19	35.6	2.15	35.6	2.25	35.6	4.79
	35.7	2.25	35.7	2.24	35.7	2.24	35.7	5.24
	35.8	2.28	35.8	2.2	35.8	2.38	35.8	4.48
	35.9	2.33	35.9	2.31	35.9	2.25	35.9	4.69
	36	2.2	36	2.3	36	2.27	36	4.75
	36.1	2.21	36.1	2.31	36.1	2.18	36.1	4.97
	36.2	2.24	36.2	2.24	36.2	2.14	36.2	4.65
	36.3	2.28	36.3	2.28	36.3	2.4	36.3	4.76
	36.4	2.26	36.4	2.26	36.4	2.4	36.4	5.06
	36.5	2.18	36.5	2.36	36.5	2.15	36.5	4.7
	36.6	2.21	36.6	2.33	36.6	2.2	36.6	4.87
	36.7	2.31	36.7	2.35	36.7	2.35	36.7	4.75
	36.8	2.16	36.8	2.25	36.8	2.32	36.8	4.45
	36.9	2.25	36.9	2.14	36.9	2.18	36.9	4.76
	37	2.07	37	2.23	37	2.25	37	4.52
	37.1	2.22	37.1	2.06	37.1	2.3	37.1	4.48
	37.2	2.29	37.2	2.44	37.2	2.39	37.2	4.74
	37.3	2.32	37.3	2.22	37.3	2.27	37.3	4.83
	37.4	2.31	37.4	2.21	37.4	2.15	37.4	4.63
	37.5	2.27	37.5	2.18	37.5	2.3	37.5	4.9
	37.6	2.27	37.6	2.19	37.6	2.16	37.6	5.26
	37.7	2.25	37.7	2.42	37.7	2.21	37.7	4.81
	37.8	2.22	37.8	2.32	37.8	2.12	37.8	5.7
	37.9	2.31	37.9	2.19	37.9	2.25	37.9	4.89
	38	2.31	38	2.3	38	2.39	38	5.27
	38.1	2.42	38.1	2.15	38.1	2.32	38.1	4.72
	38.2	2.26	38.2	2.35	38.2	2.1	38.2	4.62
	38.3	2.21	38.3	2.25	38.3	2.16	38.3	4.57
	38.4	2.27	38.4	2.15	38.4	2.32	38.4	4.94
	38.5	2.24	38.5	2.23	38.5	2.3	38.5	4.27
	38.6	2.28	38.6	2.23	38.6	2.13	38.6	4.82
	38.7	2.25	38.7	2.21	38.7	2.26	38.7	5.23
	38.8	2.34	38.8	2.23	38.8	2.46	38.8	4.71
	38.9	2.12	38.9	2.28	38.9	2.17	38.9	4.6
	39	2.3	39	2.27	39	2.21	39	4.38
	39.1	2.21	39.1	2.18	39.1	2.25	39.1	4.54
	39.2	2.14	39.2	2.21	39.2	2.21	39.2	4.33
	39.3	2.24	39.3	2.52	39.3	2.21	39.3	4.74
	39.4	2.24	39.4	2.24	39.4	2.27	39.4	4.56
	39.5	2.38	39.5	2.24	39.5	2.14	39.5	4.35
	39.6	2.14	39.6	2.31	39.6	2.28	39.6	3.91
	39.7	2.33	39.7	2.25	39.7	2.15	39.7	4.06
	39.8	2.41	39.8	2.26	39.8	2.46	39.8	4.55
	39.9	2.24	39.9	2.1	39.9	2.26	39.9	4.6
	40	2.19	40	2.29	40	2.34	40	4.65
	40.1	2.3	40.1	2.29	40.1	2.34	40.1	4.37
	40.2	2.2	40.2	2.26	40.2	2.2	40.2	4.52
	40.3	2.2	40.3	2.29	40.3	2.25	40.3	4.51
	40.4	2.25	40.4	2.24	40.4	2.3	40.4	4.45
	40.5	2.2	40.5	2.25	40.5	2.29	40.5	4.42
	40.6	2.13	40.6	2.2	40.6	2.18	40.6	3.97
	40.7	2.37	40.7	2.26	40.7	2.25	40.7	4.55
	40.8	2.26	40.8	2.24	40.8	2.36	40.8	3.79
	40.9	2.4	40.9	2.29	40.9	2.35	40.9	4.6
	41	2.34	41	2.49	41	2.31	41	4.68
	41.1	2.4	41.1	2.37	41.1	2.2	41.1	4.66
	41.2	2.25	41.2	2.31	41.2	2.49	41.2	4.46
	41.3	2.3	41.3	2.3	41.3	2.44	41.3	4.2
	41.4	2.14	41.4	2.14	41.4	2.39	41.4	4.75
	41.5	2.24	41.5	2.44	41.5	2.38	41.5	4.53
	41.6	2.19	41.6	2.26	41.6	2.24	41.6	4.59
	41.7	2.17	41.7	2.22	41.7	2.26	41.7	4.45
	41.8	2.23	41.8	2.2	41.8	2.29	41.8	4.34
	41.9	2.13	41.9	2.27	41.9	2.21	41.9	4.53
	42	2.2	42	2.38	42	2.21	42	4.27
	42.1	2.19	42.1	2.16	42.1	2.21	42.1	4.54
	42.2	2.15	42.2	2.2	42.2	2.16	42.2	4.52
	42.3	2.17	42.3	2.19	42.3	2.23	42.3	3.8
	42.4	2.49	42.4	2.19	42.4	2.38	42.4	4.13
	42.5	2.21	42.5	2.31	42.5	2.21	42.5	4.38
	42.6	2.27	42.6	2.21	42.6	2.43	42.6	4.39
	42.7	2.27	42.7	2.16	42.7	2.27	42.7	4.46
	42.8	2.26	42.8	2.24	42.8	2.19	42.8	4.29
	42.9	2.28	42.9	2.18	42.9	2.23	42.9	4.73
	43	2.28	43	2.39	43	2.29	43	4.29
	43.1	2.25	43.1	4.59	43.1	2.27	43.1	4.64
	43.2	2.16	43.2	2.2	43.2	2.32	43.2	4.22
	43.3	2.21	43.3	2.24	43.3	2.25	43.3	3.79
	43.4	2.22	43.4	2.19	43.4	2.26	43.4	4.02
	43.5	2.24	43.5	2.37	43.5	2.27	43.5	4.52
	43.6	2.28	43.6	2.31	43.6	2.16	43.6	4.37
	43.7	2.47	43.7	2.23	43.7	2.14	43.7	4.07
	43.8	2.17	43.8	2.22	43.8	2.19	43.8	4.24
	43.9	2.27	43.9	2.23	43.9	2.33	43.9	4.23
	44	2.32	44	2.22	44	2.23	44	3.73
	44.1	2.24	44.1	2.29	44.1	2.26	44.1	4.48
	44.2	2.31	44.2	2.27	44.2	2.22	44.2	4.75
	44.3	2.5	44.3	2.26	44.3	2.28	44.3	4.5
	44.4	2.17	44.4	2.25	44.4	2.2	44.4	4.02
	44.5	2.27	44.5	2.11	44.5	2.34	44.5	4.11
	44.6	2.28	44.6	2.28	44.6	2.24	44.6	4.13
	44.7	2.26	44.7	2.39	44.7	2.2	44.7	4.53
	44.8	2.33	44.8	2.3	44.8	2.18	44.8	4.49
	44.9	2.2	44.9	2.22	44.9	2.41	44.9	4.23
	45	2.25	45	2.22	45	2.33	45	4.06
	45.1	2.19	45.1	2.42	45.1	2.23	45.1	4.32
	45.2	2.19	45.2	2.47	45.2	2.26	45.2	4.64
	45.3	2.13	45.3	2.19	45.3	2.31	45.3	4.61
	45.4	2.29	45.4	2.32	45.4	2.23	45.4	4.71
	45.5	2.16	45.5	2.19	45.5	2.28	45.5	4.62
	45.6	2.33	45.6	2.47	45.6	2.18	45.6	4.11
	45.7	2.28	45.7	2.23	45.7	2.21	45.7	4.58
	45.8	2.26	45.8	2.31	45.8	2.22	45.8	4.36
	45.9	2.25	45.9	2.1	45.9	2.19	45.9	4.8
	46	2.2	46	2.42	46	2.16	46	4.16
	46.1	2.22	46.1	2.17	46.1	2.09	46.1	3.98
	46.2	2.2	46.2	2.16	46.2	2.26	46.2	4.49
	46.3	2.25	46.3	2.18	46.3	2.25	46.3	4.68
	46.4	2.3	46.4	2.36	46.4	2.27	46.4	4.68
	46.5	2.31	46.5	2.32	46.5	2.46	46.5	4.4
	46.6	2.49	46.6	2.29	46.6	2.28	46.6	4.46
	46.7	2.33	46.7	2.28	46.7	2.28	46.7	4.24
	46.8	2.25	46.8	2.29	46.8	2.23	46.8	4.48
	46.9	2.3	46.9	2.31	46.9	2.2	46.9	4.37
	47	2.12	47	2.34	47	2.26	47	4.61
	47.1	2.19	47.1	2.24	47.1	2.18	47.1	3.96
	47.2	2.34	47.2	2.4	47.2	2.3	47.2	4.51
	47.3	2.18	47.3	2.39	47.3	2.21	47.3	4.46
	47.4	2.25	47.4	2.2	47.4	2.27	47.4	4.02
	47.5	2.33	47.5	2.15	47.5	2.22	47.5	4.51
	47.6	2.34	47.6	2.28	47.6	2.24	47.6	3.97
	47.7	2.21	47.7	2.29	47.7	2.32	47.7	4
	47.8	2.25	47.8	2.19	47.8	2.16	47.8	3.97
	47.9	2.31	47.9	2.24	47.9	2.26	47.9	4.2
	48	2.2	48	2.23	48	2.3	48	4.55
	48.1	2.28	48.1	2.24	48.1	2.48	48.1	4.47
	48.2	2.31	48.2	2.2	48.2	2.19	48.2	3.81
	48.3	2.14	48.3	2.43	48.3	2.19	48.3	4.18
	48.4	2.31	48.4	2.25	48.4	2.23	48.4	4.13
	48.5	2.32	48.5	2.28	48.5	2.18	48.5	4.49
	48.6	2.24	48.6	2.23	48.6	2.17	48.6	4.18
	48.7	2.23	48.7	2.34	48.7	2.38	48.7	3.61
	48.8	2.25	48.8	2.17	48.8	2.26	48.8	4.48
	48.9	2.23	48.9	2.25	48.9	2.3	48.9	4.07
	49	2.34	49	2.33	49	2.19	49	4.14
	49.1	2.15	49.1	2.14	49.1	2.22	49.1	4.6
	49.2	2.38	49.2	2.26	49.2	2.38	49.2	4.37
	49.3	2.15	49.3	2.34	49.3	2.14	49.3	4.77
	49.4	2.22	49.4	2.23	49.4	2.16	49.4	4.58
	49.5	2.26	49.5	2.17	49.5	2.22	49.5	4.6
	49.6	2.3	49.6	2.29	49.6	2.2	49.6	4.54
	49.7	2.28	49.7	2.38	49.7	2.22	49.7	4.27
	49.8	2.22	49.8	2.45	49.8	2.24	49.8	4.44
	49.9	2.33	49.9	2.21	49.9	2.34	49.9	4.94
	50	2.25	50	2.34	50	2.35	50	3.95
	50.1	2.3	50.1	2.18	50.1	2.35	50.1	4.13
	50.2	2.13	50.2	2.37	50.2	2.14	50.2	4.61
	50.3	2.17	50.3	2.31	50.3	2.24	50.3	4.77
	50.4	2.25	50.4	2.33	50.4	2.22	50.4	4.52
	50.5	2.22	50.5	2.25	50.5	2.39	50.5	4.37
	50.6	2.29	50.6	2.24	50.6	2.23	50.6	4.42
	50.7	2.18	50.7	2.21	50.7	2.2	50.7	4
	50.8	2.38	50.8	2.21	50.8	2.27	50.8	4.69
	50.9	2.4	50.9	2.24	50.9	2.31	50.9	4.44
	51	2.36	51	2.21	51	2.34	51	4.04
	51.1	2.34	51.1	2.17	51.1	2.38	51.1	4.35
	51.2	2.19	51.2	2.33	51.2	2.22	51.2	4.37
	51.3	2.34	51.3	2.19	51.3	2.21	51.3	4.16
	51.4	2.18	51.4	2.35	51.4	2.25	51.4	3.99
	51.5	2.2	51.5	2.27	51.5	2.19	51.5	4.55
	51.6	2.18	51.6	2.28	51.6	2.22	51.6	4.66
	51.7	2.23	51.7	2.25	51.7	2.3	51.7	4.32
	51.8	2.28	51.8	2.15	51.8	2.1	51.8	5.19
	51.9	2.22	51.9	2.15	51.9	2.18	51.9	4.31
	52	2.27	52	2.32	52	2.18	52	4.34
	52.1	2.22	52.1	2.14	52.1	2.36	52.1	4.19
	52.2	2.33	52.2	2.25	52.2	2.16	52.2	4.24
	52.3	2.09	52.3	2.23	52.3	2.27	52.3	4.5
	52.4	2.38	52.4	2.28	52.4	2.6	52.4	4.9
	52.5	2.25	52.5	2.24	52.5	2.28	52.5	4.81
	52.6	2.41	52.6	2.25	52.6	2.32	52.6	4.43
	52.7	2.17	52.7	2.22	52.7	2.18	52.7	4.32
	52.8	2.17	52.8	2.17	52.8	2.36	52.8	4.13
	52.9	2.39	52.9	2.14	52.9	2.24	52.9	4.71
	53	2.38	53	2.32	53	2.18	53	4.34
	53.1	2.16	53.1	2.39	53.1	2.2	53.1	4.58
	53.2	2.23	53.2	2.26	53.2	2.19	53.2	4.32
	53.3	2.37	53.3	2.27	53.3	2.21	53.3	4.06
	53.4	2.31	53.4	2.23	53.4	2.26	53.4	4.33
	53.5	2.24	53.5	2.34	53.5	2.16	53.5	4.16
	53.6	2.11	53.6	2.16	53.6	2.26	53.6	3.94
	53.7	2.17	53.7	2.26	53.7	2.24	53.7	3.94
	53.8	2.21	53.8	2.23	53.8	2.23	53.8	4.48
	53.9	2.23	53.9	2.17	53.9	2.2	53.9	4.41
	54	2.19	54	2.24	54	2.19	54	4.45
	54.1	2.2	54.1	2.26	54.1	2.21	54.1	4.28
	54.2	2.27	54.2	2.19	54.2	2.13	54.2	4.29
	54.3	2.33	54.3	2.39	54.3	2.29	54.3	4.55
	54.4	2.21	54.4	2.37	54.4	2.18	54.4	4.32
	54.5	2.23	54.5	2.29	54.5	2.29	54.5	4.27
	54.6	2.19	54.6	2.26	54.6	2.33	54.6	4.58
	54.7	2.36	54.7	2.17	54.7	2.19	54.7	4.41
	54.8	2.17	54.8	2.22	54.8	2.22	54.8	4.61
	54.9	2.21	54.9	2.27	54.9	2.26	54.9	4.38
	55	2.33	55	2.2	55	2.28	55	4.31
	55.1	2.27	55.1	2.47	55.1	2.4	55.1	4.68
	55.2	2.19	55.2	2.24	55.2	2.28	55.2	4.57
	55.3	2.23	55.3	2.23	55.3	2.32	55.3	4.35
	55.4	2.22	55.4	2.21	55.4	2.33	55.4	4.5
	55.5	2.34	55.5	2.32	55.5	2.3	55.5	4.27
	55.6	2.35	55.6	2.15	55.6	2.17	55.6	4.75
	55.7	2.25	55.7	2.26	55.7	2.34	55.7	4.89
	55.8	2.28	55.8	2.36	55.8	2.36	55.8	4.33
	55.9	2.29	55.9	2.25	55.9	2.13	55.9	4.39
	56	2.24	56	2.13	56	2.2	56	4.31
	56.1	2.29	56.1	2.24	56.1	2.23	56.1	4.71
	56.2	2.15	56.2	2.4	56.2	2.27	56.2	4.8
	56.3	2.27	56.3	2.2	56.3	2.27	56.3	4.67
	56.4	2.36	56.4	2.25	56.4	2.44	56.4	4.53
	56.5	2.33	56.5	2.25	56.5	2.28	56.5	4.25
	56.6	2.16	56.6	2.29	56.6	2.28	56.6	4.66
	56.7	2.23	56.7	2.21	56.7	2.23	56.7	4.27
	56.8	2.34	56.8	2.22	56.8	2.21	56.8	4.29
	56.9	2.33	56.9	2.2	56.9	2.3	56.9	4.36
	57	2.24	57	2.36	57	2.39	57	3.92
	57.1	2.64	57.1	2.39	57.1	2.18	57.1	3.83
	57.2	2.12	57.2	2.26	57.2	2.24	57.2	4.33
	57.3	2.18	57.3	2.27	57.3	2.22	57.3	4.32
	57.4	2.26	57.4	2.25	57.4	2.21	57.4	4.54
	57.5	2.15	57.5	2.2	57.5	2.15	57.5	4.03
	57.6	2.14	57.6	2.25	57.6	2.12	57.6	3.6
	57.7	2.16	57.7	2.2	57.7	2.2	57.7	4
	57.8	2.2	57.8	2.17	57.8	2.36	57.8	3.96
	57.9	2.15	57.9	2.2	57.9	2.29	57.9	4.31
	58	2.34	58	2.23	58	2.37	58	4.16
	58.1	2.26	58.1	2.23	58.1	2.26	58.1	4.11
	58.2	2.61	58.2	2.3	58.2	2.35	58.2	4.46
	58.3	2.46	58.3	2.25	58.3	2.4	58.3	4
	58.4	2.27	58.4	2.31	58.4	2.3	58.4	4.25
	58.5	2.36	58.5	2.21	58.5	2.21	58.5	3.66
	58.6	2.17	58.6	2.42	58.6	2.25	58.6	4.17
	58.7	2.35	58.7	2.26	58.7	2.16	58.7	2.3
	58.8	2.21	58.8	2.22	58.8	2.32	58.8	2.3
	58.9	2.21	58.9	2.28	58.9	2.23	58.9	2.21
	59	2.17	59	2.31	59	2.32	59	3.43
	59.1	2.25	59.1	2.28	59.1	2.19	59.1	4.84
	59.2	2.32	59.2	2.14	59.2	2.18	59.2	4.37
	59.3	2.18	59.3	2.2	59.3	2.25	59.3	4.34
	59.4	2.07	59.4	2.19	59.4	2.18	59.4	4.48
	59.5	2.22	59.5	2.56	59.5	2.26	59.5	4.7
	59.6	2.34	59.6	2.23	59.6	2.24	59.6	4.29
	59.7	2.25	59.7	2.29	59.7	2.18	59.7	4.48
	59.8	2.23	59.8	2.19	59.8	2.36	59.8	4.76
	59.9	2.32	59.9	2.15	59.9	2.14	59.9	4.46
	60	2.27	60	2.31	60	2.24	60	4.15
	60.1	2.19	60.1	2.27	60.1	2.19	60.1	4.24
	60.2	2.14	60.2	2.22	60.2	2.19	60.2	4.33
	60.3	2.28	60.3	2.23	60.3	2.29	60.3	4.01
	60.4	2.27	60.4	2.48	60.4	2.26	60.4	4.23
	60.5	2.21	60.5	2.33	60.5	2.19	60.5	4.13
	60.6	2.22	60.6	2.35	60.6	2.17	60.6	4.15
	60.7	2.14	60.7	2.28	60.7	2.28	60.7	4.38
	60.8	2.33	60.8	2.17	60.8	2.23	60.8	4.17
	60.9	2.26	60.9	2.14	60.9	2.32	60.9	4.31
	61	2.25	61	2.3	61	2.25	61	4.56
	61.1	2.25	61.1	2.17	61.1	2.25	61.1	4.34
	61.2	2.32	61.2	2.26	61.2	2.22	61.2	4.07
	61.3	2.19	61.3	4.1	61.3	2.12	61.3	4.37
	61.4	2.23	61.4	4.5	61.4	2.26	61.4	4.58
	61.5	2.21	61.5	5.15	61.5	2.35	61.5	4.6
	61.6	2.27	61.6	4.79	61.6	2.31	61.6	4.35
	61.7	2.19	61.7	4.62	61.7	2.16	61.7	4.6
	61.8	2.33	61.8	4.22	61.8	2.21	61.8	4.48
	61.9	2.29	61.9	4.69	61.9	2.24	61.9	4.52
	62	2.26	62	4.4	62	2.33	62	4.2
	62.1	2.25	62.1	4.31	62.1	2.32	62.1	4.3
	62.2	2.23	62.2	4.72	62.2	2.34	62.2	4.23
	62.3	2.33	62.3	4.36	62.3	2.33	62.3	4.48
	62.4	2.27	62.4	4.49	62.4	2.23	62.4	4.74
	62.5	2.23	62.5	4.58	62.5	2.31	62.5	4.04
	62.6	2.29	62.6	2.24	62.6	2.29	62.6	4.64
	62.7	2.28	62.7	2.29	62.7	2.22	62.7	4.46
	62.8	2.22	62.8	2.3	62.8	2.31	62.8	4.44
	62.9	2.19	62.9	2.23	62.9	2.25	62.9	4.53
	63	2.19	63	2.24	63	2.22	63	4.35
	63.1	2.39	63.1	2.36	63.1	2.14	63.1	4.82
	63.2	2.39	63.2	2.23	63.2	2.18	63.2	4.18
	63.3	2.18	63.3	2.25	63.3	2.16	63.3	4.56
	63.4	2.13	63.4	2.28	63.4	2.27	63.4	4.54
	63.5	2.26	63.5	2.24	63.5	2.25	63.5	3.85
	63.6	2.32	63.6	2.25	63.6	2.16	63.6	4.74
	63.7	2.23	63.7	2.3	63.7	2.23	63.7	4.76
	63.8	2.28	63.8	2.16	63.8	2.28	63.8	4.78
	63.9	2.33	63.9	2.25	63.9	2.48	63.9	4.81
	64	2.25	64	2.11	64	2.14	64	4.08
	64.1	2.2	64.1	2.37	64.1	2.29	64.1	2.17
	64.2	2.34	64.2	2.27	64.2	2.19	64.2	2.24
	64.3	2.41	64.3	2.46	64.3	2.34	64.3	2.27
	64.4	2.24	64.4	2.26	64.4	2.23	64.4	2.44
	64.5	2.17	64.5	2.25	64.5	2.23	64.5	2.31
	64.6	2.3	64.6	2.2	64.6	2.21	64.6	2.52
	64.7	2.32	64.7	2.37	64.7	2.22	64.7	2.25
	64.8	2.38	64.8	2.4	64.8	2.21	64.8	2.22
	64.9	2.3	64.9	2.17	64.9	2.3	64.9	2.36
	65	2.39	65	2.17	65	2.1	65	2.34
	65.1	2.2	65.1	2.29	65.1	2.29	65.1	2.35
	65.2	2.27	65.2	2.22	65.2	2.23	65.2	2.21
	65.3	2.11	65.3	2.3	65.3	2.12	65.3	2.27
	65.4	2.18	65.4	2.24	65.4	2.26	65.4	2.21
	65.5	2.26	65.5	2.18	65.5	2.28	65.5	2.2
	65.6	2.22	65.6	2.22	65.6	2.27	65.6	2.22
	65.7	2.24	65.7	2.28	65.7	2.2	65.7	2.23
	65.8	2.16	65.8	2.25	65.8	2.31	65.8	2.24
	65.9	2.14	65.9	2.21	65.9	2.27	65.9	2.35
	66	2.25	66	2.24	66	2.2	66	2.49
	66.1	2.32	66.1	2.15	66.1	2.25	66.1	2.29
	66.2	2.37	66.2	2.37	66.2	2.23	66.2	2.15
	66.3	2.21	66.3	2.2	66.3	2.28	66.3	2.31
	66.4	2.16	66.4	2.23	66.4	2.15	66.4	2.1
	66.5	2.2	66.5	2.25	66.5	2.19	66.5	2.23
	66.6	2.19	66.6	2.18	66.6	2.17	66.6	2.15
	66.7	2.3	66.7	2.22	66.7	2.24	66.7	2.26
	66.8	2.18	66.8	2.16	66.8	2.29	66.8	2.19
	66.9	2.26	66.9	2.32	66.9	2.25	66.9	2.23
	67	2.22	67	2.18	67	2.23	67	2.24
	67.1	2.35	67.1	2.34	67.1	2.29	67.1	2.31
	67.2	2.18	67.2	2.31	67.2	2.33	67.2	2.29
	67.3	2.3	67.3	2.23	67.3	2.32	67.3	2.13
	67.4	2.17	67.4	2.25	67.4	2.2	67.4	2.25
	67.5	2.24	67.5	2.28	67.5	2.33	67.5	2.31
	67.6	2.25	67.6	2.14	67.6	2.21	67.6	2.59
	67.7	2.33	67.7	2.21	67.7	2.3	67.7	2.19
	67.8	2.23	67.8	2.28	67.8	2.21	67.8	2.21
	67.9	2.2	67.9	2.32	67.9	2.39	67.9	2.28
	68	2.33	68	2.23	68	2.35	68	2.21
	68.1	2.29	68.1	2.3	68.1	2.12	68.1	2.19
	68.2	2.22	68.2	2.45	68.2	2.29	68.2	2.35
	68.3	2.24	68.3	2.18	68.3	2.2	68.3	2.29
	68.4	2.23	68.4	2.11	68.4	2.34	68.4	2.2
	68.5	2.16	68.5	2.21	68.5	2.24	68.5	2.21
	68.6	2.35	68.6	2.11	68.6	2.2	68.6	2.21
	68.7	2.19	68.7	2.35	68.7	2.2	68.7	2.23
	68.8	2.25	68.8	2.25	68.8	2.26	68.8	2.23
	68.9	2.27	68.9	2.22	68.9	2.23	68.9	2.29
	69	2.18	69	2.21	69	2.45	69	2.25
	69.1	2.22	69.1	2.23	69.1	2.33	69.1	2.21
	69.2	2.09	69.2	2.52	69.2	2.37	69.2	2.29
	69.3	2.18	69.3	2.2	69.3	2.4	69.3	2.37
	69.4	2.24	69.4	2.24	69.4	2.26	69.4	2.18
	69.5	2.25	69.5	2.27	69.5	2.11	69.5	2.24
	69.6	2.42	69.6	2.16	69.6	2.35	69.6	2.15
	69.7	2.24	69.7	2.26	69.7	2.15	69.7	2.33
	69.8	2.23	69.8	2.39	69.8	2.38	69.8	2.26
	69.9	2.24	69.9	2.25	69.9	2.15	69.9	2.17
	70	2.29	70	2.3	70	2.19	70	2.21
	70.1	2.18	70.1	2.18	70.1	2.3	70.1	2.24
	70.2	2.35	70.2	2.18	70.2	2.22	70.2	2.19
	70.3	2.23	70.3	2.29	70.3	2.22	70.3	2.24
	70.4	2.21	70.4	2.21	70.4	2.23	70.4	2.34
	70.5	2.31	70.5	2.18	70.5	2.24	70.5	2.18
	70.6	2.31	70.6	2.16	70.6	2.32	70.6	2.26
	70.7	2.42	70.7	2.2	70.7	2.22	70.7	2.3
	70.8	2.22	70.8	2.27	70.8	2.3	70.8	2.33
	70.9	2.21	70.9	2.39	70.9	2.23	70.9	2.24
	71	2.28	71	2.26	71	2.28	71	2.19
	71.1	2.13	71.1	2.3	71.1	2.25	71.1	2.19
	71.2	2.27	71.2	2.21	71.2	2.31	71.2	2.19
	71.3	2.18	71.3	2.38	71.3	2.27	71.3	2.24
	71.4	2.22	71.4	2.38	71.4	2.16	71.4	2.16
	71.5	2.33	71.5	2.24	71.5	2.21	71.5	2.2
	71.6	2.19	71.6	2.33	71.6	2.22	71.6	2.33
	71.7	2.25	71.7	2.19	71.7	2.2	71.7	2.45
	71.8	2.26	71.8	2.27	71.8	2.39	71.8	2.11
	71.9	2.24	71.9	2.26	71.9	2.26	71.9	2.32
	72	2.18	72	2.17	72	2.25	72	2.32
	72.1	2.16	72.1	2.35	72.1	2.28	72.1	2.54
	72.2	2.34	72.2	2.23	72.2	2.27	72.2	2.21
	72.3	2.51	72.3	2.33	72.3	2.13	72.3	2.28
	72.4	2.43	72.4	2.38	72.4	2.19	72.4	2.3
	72.5	2.23	72.5	2.32	72.5	2.33	72.5	2.2
	72.6	2.32	72.6	2.41	72.6	2.12	72.6	2.15
	72.7	2.14	72.7	2.13	72.7	2.26	72.7	2.28
	72.8	2.32	72.8	2.21	72.8	2.24	72.8	2.43
	72.9	2.38	72.9	2.26	72.9	2.19	72.9	2.28
	73	2.32	73	2.21	73	2.25	73	2.15
	73.1	2.34	73.1	2.24	73.1	2.12	73.1	2.24
	73.2	2.21	73.2	2.24	73.2	2.26	73.2	2.39
	73.3	2.2	73.3	2.26	73.3	2.31	73.3	2.27
	73.4	2.33	73.4	2.26	73.4	2.31	73.4	2.2
	73.5	2.25	73.5	2.42	73.5	2.13	73.5	2.13
	73.6	2.26	73.6	2.26	73.6	2.35	73.6	2.23
	73.7	2.29	73.7	2.2	73.7	2.23	73.7	2.12
	73.8	2.23	73.8	2.23	73.8	2.24	73.8	2.23
	73.9	2.29	73.9	2.25	73.9	2.06	73.9	2.18
	74	2.35	74	2.36	74	2.28	74	2.24
	74.1	2.25	74.1	2.21	74.1	2.2	74.1	2.31
	74.2	2.26	74.2	2.39	74.2	2.18	74.2	2.21
	74.3	2.31	74.3	2.16	74.3	2.26	74.3	2.26
	74.4	2.29	74.4	2.2	74.4	2.21	74.4	2.22
	74.5	2.35	74.5	2.2	74.5	2.19	74.5	2.26
	74.6	2.23	74.6	2.2	74.6	2.37	74.6	2.11
	74.7	2.25	74.7	2.46	74.7	2.17	74.7	2.18
	74.8	2.25	74.8	2.15	74.8	2.21	74.8	2.18
	74.9	2.24	74.9	2.52	74.9	2.33	74.9	2.21
	75	2.22	75	2.21	75	2.17	75	2.36
	75.1	2.31	75.1	2.16	75.1	2.23	75.1	2.31
	75.2	2.3	75.2	2.23	75.2	2.29	75.2	2.16
	75.3	2.32	75.3	2.34	75.3	2.12	75.3	2.31
	75.4	2.18	75.4	2.14	75.4	2.24	75.4	2.26
	75.5	2.17	75.5	2.36	75.5	2.36	75.5	2.26
	75.6	2.31	75.6	2.19	75.6	2.32	75.6	2.25
	75.7	4.22	75.7	2.34	75.7	2.19	75.7	2.19
	75.8	4.1	75.8	2.26	75.8	2.17	75.8	2.3
	75.9	4.37	75.9	2.39	75.9	2.26	75.9	2.22
	76	3.91	76	2.23	76	2.23	76	2.22
	76.1	4.2	76.1	2.57	76.1	2.17	76.1	2.17
	76.2	4.12	76.2	2.38	76.2	2.22	76.2	2.21
	76.3	2.26	76.3	2.15	76.3	2.25	76.3	2.48
	76.4	2.27	76.4	2.39	76.4	2.25	76.4	2.29
	76.5	2.34	76.5	2.17	76.5	2.19	76.5	2.36
	76.6	2.18	76.6	2.32	76.6	2.19	76.6	2.22
	76.7	2.25	76.7	2.32	76.7	2.28	76.7	2.35
	76.8	2.14	76.8	2.28	76.8	2.34	76.8	2.31
	76.9	2.25	76.9	2.31	76.9	2.31	76.9	2.19
	77	2.22	77	2.2	77	2.36	77	2.27
	77.1	2.21	77.1	2.15	77.1	2.22	77.1	2.31
	77.2	2.24	77.2	2.17	77.2	2.18	77.2	2.23
	77.3	2.25	77.3	2.33	77.3	2.18	77.3	2.28
	77.4	2.31	77.4	2.22	77.4	2.43	77.4	2.14
	77.5	2.16	77.5	2.22	77.5	2.22	77.5	2.39
	77.6	2.36	77.6	2.17	77.6	2.31	77.6	2.34
	77.7	2.38	77.7	2.31	77.7	2.21	77.7	2.16
	77.8	2.28	77.8	2.32	77.8	2.17	77.8	2.27
	77.9	2.15	77.9	2.23	77.9	2.19	77.9	2.29
	78	2.17	78	2.22	78	2.2	78	2.24
	78.1	2.27	78.1	2.21	78.1	2.35	78.1	2.33
	78.2	2.27	78.2	2.27	78.2	2.19	78.2	2.26
	78.3	2.2	78.3	2.27	78.3	2.2	78.3	2.29
	78.4	2.14	78.4	2.19	78.4	2.39	78.4	2.29
	78.5	2.24	78.5	2.29	78.5	2.16	78.5	2.21
	78.6	2.32	78.6	2.22	78.6	2.27	78.6	2.2
	78.7	2.24	78.7	2.23	78.7	2.26	78.7	2.12
	78.8	2.25	78.8	2.19	78.8	2.13	78.8	2.2
	78.9	2.35	78.9	2.34	78.9	2.24	78.9	2.3
	79	2.09	79	2.14	79	2.21	79	2.29
	79.1	2.3	79.1	2.3	79.1	2.21	79.1	2.18
	79.2	2.26	79.2	2.19	79.2	2.28	79.2	2.2
	79.3	2.19	79.3	2.27	79.3	2.26	79.3	2.3
	79.4	2.31	79.4	2.29	79.4	2.23	79.4	2.27
	79.5	2.21	79.5	2.33	79.5	2.29	79.5	2.36
	79.6	2.25	79.6	2.22	79.6	2.16	79.6	2.21
	79.7	2.15	79.7	2.27	79.7	2.33	79.7	2.23
	79.8	2.25	79.8	2.26	79.8	2.19	79.8	2.14
	79.9	2.36	79.9	2.21	79.9	2.15	79.9	2.16
	80	2.3	80	2.16	80	2.16	80	2.2
	80.1	2.3	80.1	2.19	80.1	2.25	80.1	2.21
	80.2	2.16	80.2	2.28	80.2	2.27	80.2	2.26
	80.3	2.35	80.3	2.22	80.3	2.3	80.3	2.13
	80.4	2.28	80.4	2.19	80.4	2.26	80.4	2.17
	80.5	2.21	80.5	2.31	80.5	2.15	80.5	2.25
	80.6	2.44	80.6	2.34	80.6	2.26	80.6	2.27
	80.7	2.22	80.7	2.3	80.7	2.25	80.7	2.36
	80.8	2.3	80.8	2.16	80.8	2.27	80.8	2.2
	80.9	2.19	80.9	2.21	80.9	2.22	80.9	2.23
	81	2.17	81	2.29	81	2.39	81	2.27
	81.1	2.32	81.1	2.4	81.1	2.31	81.1	2.35
	81.2	2.22	81.2	2.22	81.2	2.11	81.2	2.1
	81.3	2.25	81.3	2.42	81.3	2.24	81.3	2.35
	81.4	2.18	81.4	2.29	81.4	2.26	81.4	2.29
	81.5	2.2	81.5	2.21	81.5	2.29	81.5	2.18
	81.6	2.24	81.6	2.23	81.6	2.19	81.6	2.25
	81.7	4.06	81.7	2.23	81.7	2.26	81.7	2.22
	81.8	4.34	81.8	2.11	81.8	2.31	81.8	2.17
	81.9	3.9	81.9	2.14	81.9	2.41	81.9	2.31
	82	2.2	82	2.31	82	2.36	82	2.31
	82.1	2.15	82.1	2.12	82.1	2.19	82.1	2.17
	82.2	2.25	82.2	2.12	82.2	2.29	82.2	2.3
	82.3	2.24	82.3	2.3	82.3	2.11	82.3	2.28
	82.4	2.21	82.4	2.22	82.4	2.18	82.4	2.29
	82.5	2.47	82.5	2.28	82.5	2.18	82.5	2.29
	82.6	2.3	82.6	2.19	82.6	2.22	82.6	2.1
	82.7	2.29	82.7	2.38	82.7	2.24	82.7	2.46
	82.8	2.3	82.8	2.2	82.8	2.34	82.8	2.13
	82.9	2.21	82.9	2.34	82.9	2.24	82.9	2.24
	83	2.37	83	2.24	83	2.23	83	2.2
	83.1	2.21	83.1	2.32	83.1	2.31	83.1	2.38
	83.2	2.38	83.2	2.28	83.2	2.3	83.2	2.28
	83.3	2.2	83.3	2.35	83.3	2.28	83.3	2.16
	83.4	2.3	83.4	2.21	83.4	2.22	83.4	2.44
	83.5	2.43	83.5	2.32	83.5	2.28	83.5	2.24
	83.6	2.23	83.6	2.17	83.6	2.38	83.6	2.26
	83.7	2.28	83.7	2.19	83.7	2.2	83.7	2.18
	83.8	2.24	83.8	2.23	83.8	2.15	83.8	2.24
	83.9	2.28	83.9	2.33	83.9	2.21	83.9	2.33
	84	2.2	84	2.3	84	2.18	84	2.21
	84.1	2.32	84.1	2.25	84.1	2.31	84.1	2.31
	84.2	2.18	84.2	2.32	84.2	2.17	84.2	2.21
	84.3	2.25	84.3	2.28	84.3	2.28	84.3	2.23
	84.4	2.35	84.4	2.32	84.4	2.43	84.4	2.26
	84.5	2.35	84.5	2.31	84.5	2.26	84.5	2.33
	84.6	2.4	84.6	2.31	84.6	2.32	84.6	2.32
	84.7	2.17	84.7	2.2	84.7	2.32	84.7	2.17
	84.8	2.21	84.8	2.25	84.8	2.24	84.8	2.4
	84.9	2.29	84.9	2.26	84.9	2.18	84.9	2.35
	85	2.42	85	2.28	85	2.23	85	2.33
	85.1	2.26	85.1	2.2	85.1	2.28	85.1	2.29
	85.2	2.33	85.2	2.37	85.2	2.26	85.2	2.44
	85.3	2.25	85.3	2.29	85.3	2.38	85.3	2.34
	85.4	2.17	85.4	2.16	85.4	2.37	85.4	2.14
	85.5	2.15	85.5	2.27	85.5	2.28	85.5	2.11
	85.6	2.22	85.6	2.17	85.6	2.31	85.6	2.25
	85.7	2.4	85.7	4.1	85.7	2.29	85.7	2.23
	85.8	2.45	85.8	4.22	85.8	2.39	85.8	2.25
	85.9	2.39	85.9	4.4	85.9	2.2	85.9	2.21
	86	2.28	86	4.3	86	2.29	86	2.23
	86.1	2.24	86.1	4.16	86.1	2.32	86.1	2.23
	86.2	2.63	86.2	4.35	86.2	2.17	86.2	2.22
	86.3	2.28	86.3	4.25	86.3	2.16	86.3	2.3
	86.4	2.14	86.4	4.35	86.4	2.37	86.4	2.21
	86.5	2.2	86.5	4.45	86.5	2.24	86.5	2.4
	86.6	2.26	86.6	4.15	86.6	2.41	86.6	2.32
	86.7	2.3	86.7	4.18	86.7	2.23	86.7	2.24
	86.8	2.24	86.8	3.82	86.8	2.15	86.8	2.29
	86.9	2.19	86.9	4.48	86.9	2.26	86.9	2.22
	87	2.23	87	4.34	87	2.26	87	2.25
	87.1	2.26	87.1	4.37	87.1	2.18	87.1	2.28
	87.2	2.27	87.2	4.16	87.2	2.25	87.2	2.26
	87.3	2.19	87.3	4.48	87.3	2.35	87.3	2.42
	87.4	2.31	87.4	4.42	87.4	2.29	87.4	2.36
	87.5	2.13	87.5	4.5	87.5	2.19	87.5	2.22
	87.6	2.35	87.6	4.44	87.6	2.33	87.6	2.21
	87.7	2.2	87.7	4.18	87.7	2.5	87.7	2.17
	87.8	2.39	87.8	3.88	87.8	2.32	87.8	2.37
	87.9	2.45	87.9	4.1	87.9	2.18	87.9	2.25
	88	2.23	88	4.23	88	2.25	88	2.13
	88.1	2.3	88.1	4.3	88.1	2.17	88.1	2.22
	88.2	2.24	88.2	3.71	88.2	2.32	88.2	2.2
	88.3	2.24	88.3	4.14	88.3	2.3	88.3	2.17
	88.4	2.19	88.4	4.34	88.4	2.26	88.4	2.43
	88.5	2.21	88.5	4.22	88.5	2.32	88.5	2.25
	88.6	2.19	88.6	4.35	88.6	2.26	88.6	2.44
	88.7	2.16	88.7	2.33	88.7	2.4	88.7	2.39
	88.8	2.3	88.8	2.2	88.8	2.2	88.8	2.15
	88.9	2.3	88.9	2.23	88.9	2.15	88.9	2.22
	89	2.19	89	2.33	89	2.29	89	2.19
	89.1	2.27	89.1	2.34	89.1	2.29	89.1	2.43
	89.2	2.22	89.2	2.09	89.2	2.33	89.2	2.19
	89.3	2.24	89.3	2.33	89.3	2.3	89.3	2.08
	89.4	2.28	89.4	2.2	89.4	2.22	89.4	2.21
	89.5	2.26	89.5	2.43	89.5	2.28	89.5	2.36
	89.6	2.16	89.6	2.17	89.6	2.17	89.6	2.2
	89.7	2.21	89.7	2.25	89.7	2.27	89.7	2.23
	89.8	2.19	89.8	2.12	89.8	2.2	89.8	2.35
	89.9	2.38	89.9	2.24	89.9	2.35	89.9	2.36
	90	2.22	90	2.23	90	2.18	90	2.23
	90.1	2.18	90.1	2.24	90.1	2.21	90.1	2.29
	90.2	2.14	90.2	2.39	90.2	2.31	90.2	2.25
	90.3	2.19	90.3	2.24	90.3	2.38	90.3	2.15
	90.4	2.29	90.4	2.26	90.4	2.27	90.4	2.34
	90.5	2.22	90.5	2.5	90.5	2.27	90.5	2.2
	90.6	2.36	90.6	2.23	90.6	2.19	90.6	2.26
	90.7	2.33	90.7	2.23	90.7	2.2	90.7	2.33
	90.8	2.19	90.8	2.3	90.8	2.27	90.8	2.29
	90.9	2.22	90.9	2.29	90.9	2.33	90.9	2.36
	91	2.26	91	2.24	91	2.42	91	2.19
	91.1	2.16	91.1	2.25	91.1	2.29	91.1	2.25
	91.2	2.31	91.2	2.3	91.2	2.13	91.2	2.18
	91.3	2.16	91.3	2.2	91.3	2.22	91.3	2.24
	91.4	2.34	91.4	2.26	91.4	2.2	91.4	2.36
	91.5	2.27	91.5	2.18	91.5	2.27	91.5	2.23
	91.6	2.29	91.6	2.21	91.6	2.3	91.6	2.41
	91.7	2.13	91.7	2.36	91.7	2.25	91.7	2.21
	91.8	2.19	91.8	2.25	91.8	2.16	91.8	2.19
	91.9	2.16	91.9	2.31	91.9	2.31	91.9	2.21
	92	2.3	92	2.18	92	2.36	92	2.29
	92.1	2.15	92.1	2.24	92.1	2.45	92.1	2.18
	92.2	2.37	92.2	2.27	92.2	2.26	92.2	2.37
	92.3	2.15	92.3	2.25	92.3	2.25	92.3	2.31
	92.4	2.25	92.4	2.32	92.4	2.23	92.4	2.33
	92.5	2.15	92.5	2.25	92.5	2.59	92.5	2.26
	92.6	2.22	92.6	2.3	92.6	2.37	92.6	2.42
	92.7	2.14	92.7	2.34	92.7	2.29	92.7	2.11
	92.8	2.24	92.8	2.39	92.8	2.41	92.8	2.2
	92.9	2.29	92.9	2.38	92.9	3.77	92.9	2.32
	93	2.41	93	2.24	93	4.55	93	2.23
	93.1	2.34	93.1	2.15	93.1	4.16	93.1	2.2
	93.2	2.23	93.2	2.28	93.2	4.61	93.2	2.34
	93.3	2.23	93.3	2.29	93.3	4.34	93.3	2.25
	93.4	2.3	93.4	2.17	93.4	4.64	93.4	2.19
	93.5	2.23	93.5	2.35	93.5	4.81	93.5	2.32
	93.6	2.45	93.6	2.21	93.6	4.66	93.6	2.31
	93.7	2.33	93.7	2.39	93.7	4.11	93.7	2.13
	93.8	2.26	93.8	2.09	93.8	4.4	93.8	2.29
	93.9	2.28	93.9	2.27	93.9	4.49	93.9	2.33
	94	2.25	94	2.27	94	4.31	94	2.25
	94.1	2.18	94.1	2.14	94.1	4.67	94.1	2.22
	94.2	2.46	94.2	2.14	94.2	4.72	94.2	2.13
	94.3	2.32	94.3	2.19	94.3	4.73	94.3	2.25
	94.4	2.25	94.4	2.25	94.4	4.47	94.4	2.24
	94.5	2.15	94.5	2.15	94.5	4.48	94.5	2.23
	94.6	2.26	94.6	2.34	94.6	4.38	94.6	2.2
	94.7	2.33	94.7	2.37	94.7	4.95	94.7	2.25
	94.8	2.28	94.8	2.27	94.8	3.97	94.8	2.43
	94.9	2.28	94.9	2.18	94.9	4.4	94.9	2.32
	95	2.38	95	2.47	95	4.38	95	2.18
	95.1	2.33	95.1	2.35	95.1	4.04	95.1	2.35
	95.2	2.36	95.2	2.39	95.2	4.92	95.2	2.18
	95.3	2.38	95.3	2.25	95.3	4.31	95.3	2.3
	95.4	2.3	95.4	2.28	95.4	4.4	95.4	2.28
	95.5	2.23	95.5	2.39	95.5	4.26	95.5	2.32
	95.6	2.33	95.6	2.2	95.6	4.52	95.6	2.32
	95.7	2.24	95.7	2.22	95.7	4.69	95.7	2.17
	95.8	2.22	95.8	2.26	95.8	4.49	95.8	2.28
	95.9	2.21	95.9	2.14	95.9	4.58	95.9	2.23
	96	2.38	96	2.16	96	4.26	96	2.49
	96.1	2.37	96.1	2.21	96.1	4.54	96.1	2.34
	96.2	2.31	96.2	2.2	96.2	4.26	96.2	2.48
	96.3	2.19	96.3	2.15	96.3	4.47	96.3	2.39
	96.4	2.33	96.4	2.31	96.4	4.58	96.4	2.31
	96.5	4.22	96.5	2.13	96.5	4.4	96.5	2.3
	96.6	4.08	96.6	2.31	96.6	4.49	96.6	2.43
	96.7	4.59	96.7	2.24	96.7	4.11	96.7	2.33
	96.8	4.11	96.8	2.14	96.8	2.32	96.8	2.38
	96.9	4.2	96.9	2.18	96.9	2.28	96.9	2.22
	97	4.4	97	2.14	97	2.27	97	2.47
	97.1	4.08	97.1	2.22	97.1	2.11	97.1	2.18
	97.2	4.48	97.2	2.27	97.2	2.21	97.2	2.19
	97.3	3.92	97.3	2.26	97.3	2.21	97.3	2.27
	97.4	4.29	97.4	2.13	97.4	2.28	97.4	2.26
	97.5	4.01	97.5	2.33	97.5	2.4	97.5	2.11
	97.6	4.27	97.6	2.27	97.6	2.29	97.6	2.48
	97.7	4.39	97.7	2.27	97.7	2.18	97.7	2.26
	97.8	4.35	97.8	2.27	97.8	2.24	97.8	2.22
	97.9	3.85	97.9	2.14	97.9	2.16	97.9	2.23
	98	4.31	98	2.29	98	2.15	98	2.25
	98.1	4.79	98.1	2.4	98.1	2.3	98.1	2.13
	98.2	4.37	98.2	2.3	98.2	2.25	98.2	2.3
	98.3	4.13	98.3	2.25	98.3	2.21	98.3	2.17
	98.4	4.07	98.4	2.21	98.4	2.23	98.4	2.19
	98.5	4.47	98.5	2.23	98.5	2.19	98.5	2.22
	98.6	2.22	98.6	2.3	98.6	2.35	98.6	2.4
	98.7	2.21	98.7	2.25	98.7	2.21	98.7	2.44
	98.8	2.21	98.8	2.1	98.8	2.35	98.8	2.27
	98.9	2.28	98.9	2.21	98.9	2.27	98.9	2.33
	99	2.14	99	2.26	99	2.27	99	2.17
	99.1	2.17	99.1	2.17	99.1	2.16	99.1	2.36
	99.2	2.24	99.2	2.3	99.2	2.31	99.2	2.16
	99.3	2.34	99.3	2.23	99.3	2.22	99.3	2.29
	99.4	2.2	99.4	2.29	99.4	2.22	99.4	2.24
	99.5	2.34	99.5	2.25	99.5	2.14	99.5	2.2
	99.6	2.28	99.6	2.25	99.6	2.3	99.6	2.36
	99.7	2.09	99.7	2.16	99.7	2.21	99.7	2.22
	99.8	2.31	99.8	2.19	99.8	2.21	99.8	2.26
	99.9	2.44	99.9	2.24	99.9	2.32	99.9	2.57
	100	2.22	100	2.27	100	2.24	100	2.2
	100.1	2.21	100.1	2.31	100.1	2.28	100.1	2.35
	100.2	2.24	100.2	2.11	100.2	2.25	100.2	2.19
	100.3	2.27	100.3	2.23	100.3	2.15	100.3	2.5
	100.4	2.24	100.4	2.21	100.4	2.3	100.4	2.36
	100.5	2.26	100.5	2.26	100.5	2.19	100.5	2.2
	100.6	2.23	100.6	2.59	100.6	2.2	100.6	2.19
	100.7	2.24	100.7	2.19	100.7	2.24	100.7	2.26
	100.8	2.21	100.8	2.32	100.8	2.34	100.8	2.2
	100.9	2.25	100.9	2.35	100.9	2.2	100.9	2.26
	101	2.1	101	2.32	101	2.38	101	2.38
	101.1	2.26	101.1	4.11	101.1	2.37	101.1	2.17
	101.2	2.27	101.2	4.58	101.2	2.24	101.2	2.36
	101.3	2.25	101.3	3.5	101.3	2.22	101.3	2.31
	101.4	2.27	101.4	3.87	101.4	2.38	101.4	2.18
	101.5	2.27	101.5	4.34	101.5	2.34	101.5	2.22
	101.6	2.11	101.6	4.38	101.6	2.27	101.6	2.19
	101.7	2.28	101.7	4.49	101.7	2.15	101.7	2.18
	101.8	2.24	101.8	4.47	101.8	2.21	101.8	2.18
	101.9	2.18	101.9	4.39	101.9	2.25	101.9	2.21
	102	2.12	102	4.74	102	2.22	102	2.24
	102.1	2.34	102.1	3.94	102.1	2.25	102.1	2.2
	102.2	2.31	102.2	4.21	102.2	2.2	102.2	2.22
	102.3	2.39	102.3	4.57	102.3	2.26	102.3	2.23
	102.4	2.26	102.4	2.2	102.4	2.24	102.4	2.24
	102.5	2.38	102.5	2.16	102.5	2.42	102.5	2.19
	102.6	2.24	102.6	2.15	102.6	2.16	102.6	2.21
	102.7	2.3	102.7	2.22	102.7	2.19	102.7	2.23
	102.8	2.3	102.8	2.31	102.8	2.23	102.8	2.44
	102.9	2.38	102.9	2.4	102.9	2.26	102.9	2.24
	103	2.43	103	2.23	103	2.17	103	2.21
	103.1	2.38	103.1	2.21	103.1	2.37	103.1	2.28
	103.2	2.25	103.2	2.27	103.2	2.15	103.2	2.15
	103.3	2.3	103.3	2.38	103.3	2.14	103.3	2.4
	103.4	2.19	103.4	2.23	103.4	2.33	103.4	2.12
	103.5	2.31	103.5	2.23	103.5	2.27	103.5	2.26
	103.6	2.24	103.6	2.34	103.6	2.15	103.6	2.27
	103.7	2.35	103.7	2.26	103.7	2.36	103.7	2.24
	103.8	2.34	103.8	2.33	103.8	2.29	103.8	2.3
	103.9	2.32	103.9	2.35	103.9	2.17	103.9	2.36
	104	2.34	104	2.27	104	2.4	104	2.41
	104.1	2.38	104.1	2.25	104.1	2.28	104.1	2.19
	104.2	2.24	104.2	2.21	104.2	2.19	104.2	2.23
	104.3	2.31	104.3	2.32	104.3	2.23	104.3	2.39
	104.4	2.1	104.4	2.23	104.4	2.24	104.4	2.21
	104.5	2.25	104.5	2.3	104.5	2.32	104.5	2.33
	104.6	2.15	104.6	2.22	104.6	2.27	104.6	2.2
	104.7	2.26	104.7	2.35	104.7	2.19	104.7	2.15
	104.8	2.21	104.8	2.22	104.8	2.21	104.8	2.26
	104.9	2.3	104.9	2.22	104.9	2.15	104.9	2.21
	105	2.19	105	2.24	105	2.24	105	2.16
	105.1	2.44	105.1	2.27	105.1	2.2	105.1	2.3
	105.2	2.16	105.2	2.29	105.2	2.28	105.2	2.14
	105.3	2.24	105.3	2.23	105.3	2.27	105.3	2.25
	105.4	2.21	105.4	2.26	105.4	2.36	105.4	2.27
	105.5	2.31	105.5	2.32	105.5	2.33	105.5	2.27
	105.6	2.28	105.6	2.25	105.6	2.43	105.6	2.26
	105.7	2.28	105.7	2.35	105.7	2.21	105.7	2.43
	105.8	2.2	105.8	2.26	105.8	2.28	105.8	2.35
	105.9	2.26	105.9	2.37	105.9	2.29	105.9	2.25
	106	2.3	106	4.08	106	2.34	106	2.24
	106.1	2.24	106.1	4.21	106.1	2.23	106.1	2.22
	106.2	2.32	106.2	4.21	106.2	2.35	106.2	2.26
	106.3	2.4	106.3	4.27	106.3	2.18	106.3	2.17
	106.4	2.26	106.4	2.75	106.4	2.27	106.4	2.3
	106.5	2.3	106.5	2.36	106.5	2.43	106.5	2.27
	106.6	2.34	106.6	2.14	106.6	2.3	106.6	2.31
	106.7	2.25	106.7	2.16	106.7	2.29	106.7	2.26
	106.8	2.21	106.8	2.14	106.8	2.34	106.8	2.24
	106.9	4.34	106.9	2.26	106.9	2.2	106.9	2.19
	107	3.64	107	2.21	107	2.33	107	2.15
	107.1	2.47	107.1	2.17	107.1	2.23	107.1	2.25
	107.2	2.09	107.2	2.15	107.2	2.25	107.2	2.18
	107.3	2.32	107.3	2.14	107.3	2.19	107.3	2.25
	107.4	2.27	107.4	2.36	107.4	2.23	107.4	2.31
	107.5	2.25	107.5	2.3	107.5	2.18	107.5	2.36
	107.6	2.18	107.6	2.25	107.6	2.2	107.6	2.39
	107.7	2.24	107.7	2.29	107.7	2.23	107.7	2.24
	107.8	2.2	107.8	2.4	107.8	2.24	107.8	2.27
	107.9	2.18	107.9	2.17	107.9	2.27	107.9	2.24
	108	2.27	108	2.18	108	2.24	108	2.37
	108.1	2.36	108.1	2.31	108.1	2.27	108.1	2.31
	108.2	2.29	108.2	2.34	108.2	2.16	108.2	2.21
	108.3	2.3	108.3	2.2	108.3	2.26	108.3	2.27
	108.4	2.27	108.4	2.21	108.4	2.24	108.4	2.33
	108.5	2.16	108.5	2.15	108.5	2.31	108.5	2.21
	108.6	2.37	108.6	2.25	108.6	2.21	108.6	2.18
	108.7	2.57	108.7	2.13	108.7	2.28	108.7	2.33
	108.8	2.32	108.8	2.25	108.8	2.11	108.8	2.27
	108.9	2.15	108.9	2.19	108.9	2.31	108.9	2.15
	109	2.22	109	2.09	109	2.18	109	2.2
	109.1	2.27	109.1	2.22	109.1	2.19	109.1	2.24
	109.2	2.3	109.2	2.2	109.2	2.16	109.2	2.21
	109.3	2.34	109.3	2.26	109.3	2.29	109.3	2.2
	109.4	2.27	109.4	2.21	109.4	2.25	109.4	2.31
	109.5	2.25	109.5	2.27	109.5	2.27	109.5	2.27
	109.6	2.39	109.6	2.17	109.6	2.11	109.6	2.21
	109.7	2.38	109.7	2.18	109.7	2.25	109.7	2.34
	109.8	2.28	109.8	2.24	109.8	2.14	109.8	2.21
	109.9	2.19	109.9	2.16	109.9	2.22	109.9	2.31
	110	2.29	110	2.31	110	2.16	110	2.15
	110.1	2.27	110.1	2.21	110.1	2.2	110.1	2.23
	110.2	2.28	110.2	2.23	110.2	2.25	110.2	2.25
	110.3	2.23	110.3	2.22	110.3	2.17	110.3	2.32
	110.4	2.32	110.4	2.15	110.4	2.38	110.4	2.2
	110.5	2.24	110.5	2.26	110.5	2.33	110.5	2.12
	110.6	2.17	110.6	2.39	110.6	2.16	110.6	2.27
	110.7	2.39	110.7	2.19	110.7	2.22	110.7	2.25
	110.8	2.31	110.8	2.43	110.8	2.18	110.8	2.26
	110.9	2.2	110.9	2.21	110.9	2.26	110.9	2.2
	111	2.21	111	2.39	111	2.29	111	2.36
	111.1	2.18	111.1	2.3	111.1	2.22	111.1	2.21
	111.2	2.38	111.2	2.14	111.2	2.22	111.2	2.32
	111.3	2.3	111.3	2.41	111.3	2.34	111.3	2.45
	111.4	2.32	111.4	2.26	111.4	2.33	111.4	2.17
	111.5	2.25	111.5	2.21	111.5	2.29	111.5	2.18
	111.6	2.26	111.6	2.22	111.6	2.21	111.6	2.25
	111.7	2.29	111.7	2.17	111.7	2.19	111.7	2.29
	111.8	2.16	111.8	2.33	111.8	2.5	111.8	2.18
	111.9	2.47	111.9	2.26	111.9	2.06	111.9	2.24
	112	2.2	112	2.35	112	2.28	112	2.2
	112.1	2.23	112.1	2.24	112.1	2.27	112.1	2.23
	112.2	2.25	112.2	2.2	112.2	2.22	112.2	2.15
	112.3	2.22	112.3	2.18	112.3	2.17	112.3	2.18
	112.4	2.4	112.4	2.28	112.4	2.15	112.4	2.18
	112.5	2.23	112.5	2.26	112.5	2.18	112.5	2.27
	112.6	2.19	112.6	2.15	112.6	2.28	112.6	2.16
	112.7	2.2	112.7	2.33	112.7	2.27	112.7	2.24
	112.8	2.21	112.8	2.21	112.8	2.22	112.8	2.21
	112.9	2.16	112.9	2.37	112.9	2.29	112.9	2.25
	113	2.26	113	2.26	113	2.41	113	2.23
	113.1	2.12	113.1	2.13	113.1	2.2	113.1	2.41
	113.2	2.23	113.2	2.15	113.2	2.19	113.2	2.24
	113.3	2.23	113.3	2.21	113.3	2.45	113.3	2.1
	113.4	2.38	113.4	2.26	113.4	2.38	113.4	2.25
	113.5	2.3	113.5	2.21	113.5	2.28	113.5	2.24
	113.6	2.24	113.6	2.29	113.6	2.14	113.6	2.31
	113.7	2.28	113.7	2.32	113.7	2.24	113.7	2.2
	113.8	2.2	113.8	2.26	113.8	2.23	113.8	2.29
	113.9	2.27	113.9	2.22	113.9	2.28	113.9	2.27
	114	2.24	114	2.3	114	2.34	114	2.21
	114.1	2.22	114.1	2.31	114.1	2.24	114.1	2.34
	114.2	2.34	114.2	2.18	114.2	2.11	114.2	2.25
	114.3	2.19	114.3	2.28	114.3	2.29	114.3	2.2
	114.4	2.2	114.4	2.43	114.4	2.32	114.4	2.29
	114.5	2.4	114.5	2.34	114.5	2.22	114.5	2.37
	114.6	2.3	114.6	2.2	114.6	2.22	114.6	2.23
	114.7	2.13	114.7	2.29	114.7	2.3	114.7	2.38
	114.8	2.48	114.8	2.24	114.8	2.49	114.8	2.21
	114.9	2.36	114.9	2.2	114.9	2.15	114.9	2.26
	115	2.18	115	2.27	115	2.18	115	2.2
	115.1	2.33	115.1	2.18	115.1	2.37	115.1	2.16
	115.2	2.3	115.2	2.19	115.2	2.25	115.2	2.15
	115.3	2.13	115.3	2.14	115.3	2.3	115.3	2.14
	115.4	2.21	115.4	2.22	115.4	2.26	115.4	2.37
	115.5	2.19	115.5	2.17	115.5	2.29	115.5	2.37
	115.6	2.2	115.6	2.3	115.6	2.21	115.6	2.17
	115.7	2.31	115.7	2.45	115.7	2.27	115.7	2.16
	115.8	2.24	115.8	2.28	115.8	2.15	115.8	2.23
	115.9	2.33	115.9	2.3	115.9	2.15	115.9	2.22
	116	2.37	116	2.36	116	2.15	116	2.28
	116.1	2.33	116.1	2.25	116.1	2.09	116.1	2.29
	116.2	2.37	116.2	2.24	116.2	2.22	116.2	2.29
	116.3	2.23	116.3	2.22	116.3	2.2	116.3	2.37
	116.4	2.28	116.4	2.18	116.4	2.28	116.4	2.34
	116.5	2.39	116.5	2.22	116.5	2.18	116.5	2.32
	116.6	2.21	116.6	2.24	116.6	2.39	116.6	2.18
	116.7	2.18	116.7	2.23	116.7	2.21	116.7	2.21
	116.8	2.18	116.8	2.19	116.8	2.2	116.8	2.36
	116.9	2.21	116.9	2.13	116.9	2.28	116.9	2.15
	117	2.33	117	2.38	117	2.33	117	2.27
	117.1	2.4	117.1	2.27	117.1	2.28	117.1	2.23
	117.2	2.24	117.2	2.18	117.2	2.36	117.2	2.31
	117.3	2.19	117.3	2.21	117.3	2.2	117.3	2.2
	117.4	2.23	117.4	2.23	117.4	2.25	117.4	2.34
	117.5	2.41	117.5	2.13	117.5	2.19	117.5	2.56
	117.6	2.21	117.6	2.15	117.6	2.4	117.6	2.19
	117.7	2.24	117.7	2.13	117.7	2.25	117.7	2.2
	117.8	2.28	117.8	2.22	117.8	2.32	117.8	2.17
	117.9	2.24	117.9	2.2	117.9	2.39	117.9	2.27
	118	2.17	118	2.27	118	2.32	118	2.36
	118.1	2.35	118.1	2.21	118.1	2.31	118.1	2.22
	118.2	2.14	118.2	2.34	118.2	2.15	118.2	2.16
	118.3	2.25	118.3	2.16	118.3	2.15	118.3	2.26
	118.4	2.33	118.4	2.23	118.4	2.13	118.4	2.28
	118.5	2.36	118.5	2.23	118.5	2.12	118.5	2.26
	118.6	2.21	118.6	2.25	118.6	2.23	118.6	2.19
	118.7	2.26	118.7	2.34	118.7	2.2	118.7	2.36
	118.8	2.35	118.8	2.28	118.8	2.29	118.8	2.23
	118.9	2.42	118.9	2.26	118.9	2.13	118.9	2.37
	119	2.12	119	2.31	119	2.25	119	2.23
	119.1	2.39	119.1	2.21	119.1	2.36	119.1	2.29
	119.2	2.13	119.2	2.35	119.2	2.26	119.2	2.29
	119.3	2.23	119.3	2.16	119.3	2.22	119.3	2.34
	119.4	2.27	119.4	2.42	119.4	2.54	119.4	2.18
	119.5	2.19	119.5	2.15	119.5	2.37	119.5	2.09
	119.6	2.15	119.6	2.49	119.6	2.17	119.6	2.32
	119.7	2.08	119.7	2.35	119.7	2.27	119.7	2.22
	119.8	2.24	119.8	2.31	119.8	2.15	119.8	2.24
	119.9	2.45	119.9	2.42	119.9	2.34	119.9	2.21
	120	2.28	120	2.19	120	2.2	120	2.21
	120.1	2.29	120.1	2.29	120.1	2.29	120.1	2.21
	120.2	2.33	120.2	2.19	120.2	2.2	120.2	2.34
	120.3	2.33	120.3	2.23	120.3	2.16	120.3	2.32
	120.4	2.27	120.4	2.35	120.4	2.2	120.4	2.21
	120.5	2.26	120.5	2.29	120.5	2.32	120.5	2.22
	120.6	2.18	120.6	2.19	120.6	2.3	120.6	2.34
	120.7	2.22	120.7	2.27	120.7	2.13	120.7	2.34
	120.8	2.24	120.8	2.27	120.8	2.3	120.8	2.19
	120.9	2.25	120.9	2.21	120.9	2.27	120.9	2.26
	121	2.22	121	2.31	121	2.23	121	2.23
	121.1	2.28	121.1	2.3	121.1	2.25	121.1	2.3
	121.2	2.34	121.2	2.31	121.2	2.3	121.2	2.38
	121.3	2.31	121.3	2.16	121.3	2.21	121.3	2.25
	121.4	2.42	121.4	2.3	121.4	2.34	121.4	2.21
	121.5	2.2	121.5	2.28	121.5	2.27	121.5	2.22
	121.6	2.25	121.6	2.13	121.6	2.2	121.6	2.22
	121.7	2.46	121.7	2.18	121.7	2.21	121.7	2.21
	121.8	2.2	121.8	2.23	121.8	2.29	121.8	2.19
	121.9	2.22	121.9	2.2	121.9	2.19	121.9	2.15
	122	2.23	122	2.39	122	2.24	122	2.33
	122.1	2.28	122.1	2.24	122.1	2.36	122.1	2.18
	122.2	2.32	122.2	2.32	122.2	2.18	122.2	2.22
	122.3	2.22	122.3	2.2	122.3	2.38	122.3	2.25
	122.4	2.22	122.4	2.36	122.4	2.33	122.4	2.17
	122.5	2.23	122.5	2.17	122.5	2.28	122.5	2.29
	122.6	2.2	122.6	2.24	122.6	2.37	122.6	2.2
	122.7	2.23	122.7	2.2	122.7	2.34	122.7	2.28
	122.8	2.15	122.8	2.23	122.8	2.48	122.8	2.18
	122.9	2.32	122.9	2.24	122.9	2.44	122.9	2.27
	123	2.24	123	2.38	123	2.14	123	2.22
	123.1	2.16	123.1	2.45	123.1	2.33	123.1	2.34
	123.2	2.31	123.2	2.34	123.2	2.59	123.2	2.3
	123.3	2.26	123.3	2.25	123.3	2.33	123.3	2.17
	123.4	2.4	123.4	2.23	123.4	2.25	123.4	2.23
	123.5	2.23	123.5	2.31	123.5	2.24	123.5	2.46
	123.6	2.27	123.6	2.33	123.6	2.16	123.6	2.4
	123.7	2.24	123.7	2.23	123.7	2.31	123.7	2.17
	123.8	2.2	123.8	2.24	123.8	2.26	123.8	2.38
	123.9	2.28	123.9	2.21	123.9	2.22	123.9	4.6
	124	2.17	124	2.25	124	2.22	124	4.39
	124.1	2.28	124.1	2.37	124.1	2.18	124.1	4.07
	124.2	2.2	124.2	2.25	124.2	2.15	124.2	4.23
	124.3	2.29	124.3	2.23	124.3	2.34	124.3	2.34
	124.4	2.34	124.4	2.11	124.4	2.31	124.4	2.31
	124.5	2.49	124.5	2.18	124.5	2.27	124.5	2.16
	124.6	2.23	124.6	2.31	124.6	2.2	124.6	2.31
	124.7	2.16	124.7	2.21	124.7	2.13	124.7	2.28
	124.8	2.24	124.8	2.25	124.8	2.26	124.8	2.36
	124.9	2.3	124.9	2.33	124.9	2.28	124.9	2.29
	125	2.29	125	2.35	125	2.29	125	2.35
	125.1	2.12	125.1	2.23	125.1	2.25	125.1	2.27
	125.2	2.5	125.2	2.32	125.2	2.26	125.2	2.37
	125.3	2.21	125.3	2.15	125.3	2.26	125.3	2.13
	125.4	2.26	125.4	2.31	125.4	2.27	125.4	2.23
	125.5	2.24	125.5	2.26	125.5	2.21	125.5	2.16
	125.6	2.28	125.6	2.23	125.6	2.25	125.6	2.3
	125.7	2.15	125.7	2.19	125.7	2.37	125.7	2.31
	125.8	2.23	125.8	2.38	125.8	2.2	125.8	2.25
	125.9	2.29	125.9	2.41	125.9	2.45	125.9	2.3
	126	2.42	126	2.21	126	2.25	126	2.18
	126.1	2.29	126.1	2.21	126.1	2.26	126.1	2.29
	126.2	2.26	126.2	2.32	126.2	2.2	126.2	2.18
	126.3	2.21	126.3	2.35	126.3	2.31	126.3	2.34
	126.4	2.26	126.4	2.32	126.4	2.23	126.4	2.3
	126.5	2.33	126.5	2.32	126.5	2.16	126.5	2.18
	126.6	2.26	126.6	2.25	126.6	2.33	126.6	2.32
	126.7	2.21	126.7	2.22	126.7	2.31	126.7	2.23
	126.8	2.3	126.8	2.23	126.8	2.27	126.8	2.31
	126.9	2.28	126.9	2.25	126.9	2.26	126.9	2.25
	127	2.21	127	2.29	127	2.19	127	2.28
	127.1	2.17	127.1	2.14	127.1	2.23	127.1	2.44
	127.2	2.19	127.2	3.73	127.2	2.24	127.2	2.21
	127.3	2.2	127.3	2.12	127.3	2.33	127.3	2.38
	127.4	2.25	127.4	2.29	127.4	2.37	127.4	2.21
	127.5	2.43	127.5	2.28	127.5	2.2	127.5	2.33
	127.6	2.19	127.6	2.27	127.6	2.16	127.6	2.17
	127.7	2.35	127.7	2.31	127.7	2.27	127.7	2.18
	127.8	2.16	127.8	2.29	127.8	2.22	127.8	2.17
	127.9	2.22	127.9	2.29	127.9	2.2	127.9	2.36
	128	2.12	128	2.18	128	2.45	128	2.29
	128.1	2.17	128.1	2.21	128.1	2.15	128.1	2.26
	128.2	2.13	128.2	2.25	128.2	2.19	128.2	2.34
	128.3	2.46	128.3	2.19	128.3	2.31	128.3	2.31
	128.4	2.44	128.4	2.1	128.4	2.16	128.4	2.33
	128.5	2.28	128.5	2.21	128.5	2.39	128.5	2.2
	128.6	2.36	128.6	2.15	128.6	2.3	128.6	3.91
	128.7	2.12	128.7	2.27	128.7	2.42	128.7	4.18
	128.8	2.28	128.8	2.21	128.8	2.14	128.8	4.18
	128.9	2.34	128.9	2.29	128.9	2.16	128.9	4.85
	129	2.26	129	2.29	129	2.23	129	4.62
	129.1	2.29	129.1	2.33	129.1	2.29	129.1	4.48
	129.2	2.27	129.2	2.32	129.2	2.26	129.2	4.17
	129.3	2.33	129.3	2.11	129.3	2.24	129.3	4.57
	129.4	2.29	129.4	2.38	129.4	2.28	129.4	4.34
	129.5	2.38	129.5	2.24	129.5	2.21	129.5	4.38
	129.6	2.57	129.6	2.14	129.6	2.22	129.6	4.28
	129.7	2.25	129.7	2.24	129.7	2.27	129.7	4.36
	129.8	2.27	129.8	2.26	129.8	2.24	129.8	4.57
	129.9	2.37	129.9	2.09	129.9	2.2	129.9	4.51
	130	2.25	130	2.23	130	2.22	130	4.5
	130.1	2.2	130.1	2.15	130.1	2.21	130.1	4.47
	130.2	2.17	130.2	2.19	130.2	2.17	130.2	4.37
	130.3	2.34	130.3	2.27	130.3	2.2	130.3	4.49
	130.4	2.25	130.4	2.38	130.4	2.16	130.4	4.7
	130.5	2.3	130.5	2.14	130.5	2.3	130.5	4.74
	130.6	2.28	130.6	2.23	130.6	2.34	130.6	4.79
	130.7	2.27	130.7	2.13	130.7	2.18	130.7	4.56
	130.8	2.36	130.8	2.32	130.8	2.41	130.8	4.41
	130.9	2.29	130.9	2.22	130.9	2.25	130.9	4.47
	131	2.22	131	2.35	131	2.28	131	4.33
	131.1	2.25	131.1	2.29	131.1	2.36	131.1	4.29
	131.2	2.45	131.2	2.27	131.2	2.18	131.2	4.59
	131.3	2.22	131.3	2.27	131.3	2.26	131.3	4.42
	131.4	2.28	131.4	2.27	131.4	2.26	131.4	4.19
	131.5	2.22	131.5	2.21	131.5	2.17	131.5	4.48
	131.6	2.24	131.6	2.31	131.6	2.21	131.6	4.43
	131.7	2.28	131.7	2.29	131.7	2.22	131.7	4.45
	131.8	2.26	131.8	2.17	131.8	2.22	131.8	4.01
	131.9	2.29	131.9	2.17	131.9	2.18	131.9	4.26
	132	2.33	132	2.3	132	2.27	132	4.45
	132.1	2.16	132.1	2.52	132.1	2.45	132.1	4.64
	132.2	2.23	132.2	2.21	132.2	2.27	132.2	4.41
	132.3	2.26	132.3	2.31	132.3	2.2	132.3	4.42
	132.4	2.29	132.4	2.23	132.4	2.13	132.4	4.42
	132.5	2.22	132.5	2.5	132.5	2.6	132.5	4.37
	132.6	2.22	132.6	2.17	132.6	2.25	132.6	4.44
	132.7	4.57	132.7	2.22	132.7	2.22	132.7	4.31
	132.8	4.08	132.8	2.27	132.8	2.15	132.8	4.67
	132.9	4.35	132.9	2.23	132.9	2.2	132.9	4.38
	133	3.79	133	2.22	133	2.2	133	4.36
	133.1	3.91	133.1	2.13	133.1	2.29	133.1	4.6
	133.2	2.3	133.2	2.19	133.2	2.22	133.2	4.52
	133.3	2.19	133.3	2.3	133.3	2.25	133.3	4.6
	133.4	2.17	133.4	2.27	133.4	2.16	133.4	4.73
	133.5	2.23	133.5	2.17	133.5	2.2	133.5	4.67
	133.6	2.2	133.6	2.22	133.6	2.22	133.6	4.4
	133.7	2.2	133.7	2.16	133.7	2.21	133.7	3.91
	133.8	2.41	133.8	2.23	133.8	2.17	133.8	4.66
	133.9	2.18	133.9	2.2	133.9	2.17	133.9	4.37
	134	2.11	134	2.23	134	2.16	134	4.46
	134.1	2.23	134.1	2.27	134.1	2.33	134.1	4.58
	134.2	2.22	134.2	2.16	134.2	2.31	134.2	4.67
	134.3	2.22	134.3	2.18	134.3	2.13	134.3	4.52
	134.4	2.17	134.4	2.23	134.4	2.31	134.4	4.56
	134.5	2.15	134.5	2.27	134.5	2.33	134.5	4.72
	134.6	2.27	134.6	2.14	134.6	2.26	134.6	4.68
	134.7	2.19	134.7	2.2	134.7	2.38	134.7	4.2
	134.8	2.27	134.8	2.12	134.8	2.35	134.8	4.37
	134.9	2.35	134.9	2.32	134.9	2.18	134.9	4.65
	135	2.18	135	2.26	135	2.18	135	4.36
	135.1	2.26	135.1	2.22	135.1	2.22	135.1	4.33
	135.2	2.3	135.2	2.22	135.2	2.26	135.2	4.91
	135.3	2.24	135.3	2.16	135.3	2.18	135.3	4.78
	135.4	2.17	135.4	2.27	135.4	2.21	135.4	4.69
	135.5	2.28	135.5	2.22	135.5	2.23	135.5	4.87
	135.6	2.21	135.6	2.18	135.6	2.26	135.6	4.68
	135.7	2.26	135.7	2.22	135.7	2.13	135.7	4.58
	135.8	2.33	135.8	2.2	135.8	2.15	135.8	4.6
	135.9	2.27	135.9	2.19	135.9	2.27	135.9	4.31
	136	2.5	136	2.23	136	2.34	136	4.59
	136.1	2.23	136.1	2.27	136.1	2.3	136.1	4.45
	136.2	2.26	136.2	4.2	136.2	2.21	136.2	5.92
	136.3	2.33	136.3	4	136.3	2.42	136.3	5.76
	136.4	2.2	136.4	4.39	136.4	2.29	136.4	5.56
	136.5	2.15	136.5	4.06	136.5	2.25	136.5	6.07
	136.6	2.4	136.6	4.12	136.6	2.31	136.6	5.41
	136.7	2.17	136.7	4.07	136.7	2.15	136.7	5.52
	136.8	2.3	136.8	3.89	136.8	2.34	136.8	5.75
	136.9	2.41	136.9	2.19	136.9	2.3	136.9	6.04
	137	2.19	137	2.23	137	2.25	137	5.52
	137.1	2.36	137.1	2.21	137.1	2.25	137.1	5.13
	137.2	2.23	137.2	2.14	137.2	2.18	137.2	5.59
	137.3	2.32	137.3	2.46	137.3	2.28	137.3	5.96
	137.4	2.37	137.4	2.17	137.4	2.09	137.4	5.52
	137.5	2.22	137.5	2.33	137.5	2.32	137.5	5.36
	137.6	2.34	137.6	2.3	137.6	2.27	137.6	5.94
	137.7	2.24	137.7	2.22	137.7	2.19	137.7	5.79
	137.8	2.23	137.8	2.28	137.8	2.37	137.8	5.36
	137.9	2.26	137.9	2.23	137.9	2.48	137.9	5.33
	138	2.14	138	2.2	138	2.15	138	5.75
	138.1	2.39	138.1	2.35	138.1	2.34	138.1	5.57
	138.2	2.26	138.2	2.24	138.2	2.26	138.2	5.54
	138.3	2.13	138.3	2.3	138.3	2.28	138.3	5.99
	138.4	3.76	138.4	2.23	138.4	2.16	138.4	5.28
	138.5	2.19	138.5	2.33	138.5	2.18	138.5	5.72
	138.6	2.16	138.6	2.38	138.6	2.21	138.6	5.81
	138.7	2.2	138.7	2.14	138.7	2.21	138.7	5.53
	138.8	2.16	138.8	2.25	138.8	2.23	138.8	5.25
	138.9	2.18	138.9	2.43	138.9	2.25	138.9	5.66
	139	2.34	139	2.13	139	2.29	139	5.6
	139.1	2.26	139.1	2.25	139.1	2.15	139.1	5.58
	139.2	2.27	139.2	2.33	139.2	2.28	139.2	5.53
	139.3	2.29	139.3	2.29	139.3	2.26	139.3	5.55
	139.4	2.16	139.4	2.27	139.4	2.3	139.4	5.24
	139.5	2.34	139.5	2.22	139.5	2.3	139.5	5.42
	139.6	2.19	139.6	2.33	139.6	2.36	139.6	5.67
	139.7	2.25	139.7	2.26	139.7	2.23	139.7	5.83
	139.8	2.21	139.8	2.11	139.8	2.16	139.8	5.41
	139.9	2.21	139.9	2.16	139.9	2.19	139.9	5.95
	140	2.19	140	2.23	140	2.35	140	5.65
	140.1	2.36	140.1	2.26	140.1	2.3	140.1	5.62
	140.2	2.22	140.2	2.26	140.2	2.17	140.2	5.6
	140.3	2.27	140.3	2.28	140.3	2.31	140.3	6.01
	140.4	2.21	140.4	2.32	140.4	2.24	140.4	6.21
	140.5	2.37	140.5	2.19	140.5	2.22	140.5	5.67
	140.6	2.26	140.6	2.15	140.6	2.15	140.6	5.76
	140.7	2.27	140.7	2.15	140.7	2.26	140.7	6.25
	140.8	2.32	140.8	2.23	140.8	2.24	140.8	5.91
	140.9	2.21	140.9	2.21	140.9	2.12	140.9	5.46
	141	2.19	141	2.31	141	2.28	141	6.31
	141.1	2.28	141.1	2.29	141.1	2.22	141.1	5.91
	141.2	2.19	141.2	4.12	141.2	2.17	141.2	5.55
	141.3	2.4	141.3	4.2	141.3	2.36	141.3	5.79
	141.4	2.16	141.4	2.29	141.4	2.29	141.4	5.88
	141.5	2.29	141.5	2.48	141.5	2.13	141.5	5.56
	141.6	2.2	141.6	2.49	141.6	2.23	141.6	5.52
	141.7	2.3	141.7	2.39	141.7	2.28	141.7	5.76
	141.8	2.39	141.8	2.38	141.8	2.16	141.8	5.76
	141.9	2.22	141.9	2.17	141.9	2.25	141.9	5.83
	142	4.12	142	2.29	142	2.24	142	5.39
	142.1	2.23	142.1	2.21	142.1	2.27	142.1	5.26
	142.2	2.29	142.2	2.19	142.2	2.25	142.2	5.33
	142.3	2.22	142.3	2.17	142.3	2.29	142.3	5.58
	142.4	2.19	142.4	2.25	142.4	2.3	142.4	5.8
	142.5	2.22	142.5	2.2	142.5	2.21	142.5	5.37
	142.6	2.14	142.6	2.25	142.6	2.19	142.6	5.95
	142.7	2.13	142.7	2.16	142.7	2.09	142.7	5.83
	142.8	2.16	142.8	2.27	142.8	2.18	142.8	6.17
	142.9	2.24	142.9	2.17	142.9	2.29	142.9	5.57
	143	2.32	143	2.18	143	2.22	143	5.43
	143.1	2.33	143.1	2.18	143.1	2.23	143.1	6.07
	143.2	2.16	143.2	2.32	143.2	2.18	143.2	5.62
	143.3	2.46	143.3	2.4	143.3	2.33	143.3	5.64
	143.4	3.57	143.4	2.1	143.4	2.19	143.4	5.98
	143.5	2.29	143.5	2.26	143.5	2.12	143.5	5.76
	143.6	2.45	143.6	2.27	143.6	2.29	143.6	5.97
	143.7	2.23	143.7	2.41	143.7	2.27	143.7	5.12
	143.8	2.21	143.8	2.39	143.8	2.3	143.8	5.62
	143.9	2.31	143.9	2.31	143.9	2.19	143.9	5.91
	144	2.17	144	2.22	144	2.33	144	6.18
	144.1	2.24	144.1	2.35	144.1	2.28	144.1	5.8
	144.2	2.24	144.2	2.17	144.2	2.33	144.2	5.66
	144.3	2.34	144.3	2.33	144.3	2.14	144.3	5.59
	144.4	2.4	144.4	2.18	144.4	2.27	144.4	5.51
	144.5	2.29	144.5	2.3	144.5	2.23	144.5	5.54
	144.6	2.2	144.6	2.21	144.6	2.21	144.6	5.81
	144.7	2.18	144.7	2.13	144.7	2.18	144.7	5.31
	144.8	2.3	144.8	2.24	144.8	2.26	144.8	5.18
	144.9	2.33	144.9	2.19	144.9	2.31	144.9	4.6
	145	2.22	145	2.34	145	2.29	145	4.67
	145.1	2.26	145.1	2.15	145.1	2.22	145.1	4.92
	145.2	2.31	145.2	2.3	145.2	2.16	145.2	6.03
	145.3	2.27	145.3	2.3	145.3	2.27	145.3	5.94
	145.4	2.36	145.4	2.26	145.4	2.31	145.4	5.67
	145.5	2.22	145.5	2.31	145.5	2.35	145.5	5.68
	145.6	2.23	145.6	2.22	145.6	2.32	145.6	5.14
	145.7	2.33	145.7	2.22	145.7	2.16	145.7	5.81
	145.8	2.32	145.8	2.34	145.8	2.23	145.8	5.68
	145.9	2.36	145.9	2.14	145.9	2.25	145.9	5.8
	146	2.32	146	2.31	146	2.2	146	5.24
	146.1	2.14	146.1	2.31	146.1	2.3	146.1	5.4
	146.2	2.22	146.2	2.28	146.2	2.24	146.2	5.67
	146.3	2.14	146.3	2.13	146.3	2.24	146.3	5.57
	146.4	2.34	146.4	2.45	146.4	2.2	146.4	4.97
	146.5	2.32	146.5	2.2	146.5	2.33	146.5	5.83
	146.6	2.32	146.6	2.22	146.6	2.3	146.6	5.66
	146.7	2.18	146.7	2.3	146.7	2.15	146.7	5.62
	146.8	2.59	146.8	2.29	146.8	2.28	146.8	5.42
	146.9	2.39	146.9	2.25	146.9	2.16	146.9	4.8
	147	2.3	147	2.25	147	2.27	147	4.43
	147.1	2.34	147.1	2.18	147.1	2.37	147.1	4.6
	147.2	2.22	147.2	2.14	147.2	2.35	147.2	5.62
	147.3	2.33	147.3	2.22	147.3	2.18	147.3	5.48
	147.4	2.36	147.4	2.26	147.4	2.27	147.4	5.67
	147.5	2.36	147.5	2.21	147.5	2.25	147.5	5.65
	147.6	2.31	147.6	2.15	147.6	2.26	147.6	5.41
	147.7	2.27	147.7	2.17	147.7	2.28	147.7	5.75
	147.8	2.2	147.8	2.21	147.8	2.15	147.8	4.16
	147.9	2.17	147.9	2.25	147.9	2.23	147.9	4.77
	148	2.24	148	2.29	148	2.24	148	4.77
	148.1	2.15	148.1	2.22	148.1	2.44	148.1	4.62
	148.2	2.24	148.2	2.15	148.2	2.42	148.2	4.59
	148.3	2.13	148.3	2.16	148.3	2.29	148.3	5.63
	148.4	2.2	148.4	2.35	148.4	2.44	148.4	5.03
	148.5	2.23	148.5	2.34	148.5	2.37	148.5	5.02
	148.6	2.34	148.6	2.25	148.6	2.3	148.6	4.65
	148.7	2.56	148.7	2.19	148.7	2.3	148.7	5.18
	148.8	3.74	148.8	2.31	148.8	2.16	148.8	4.41
	148.9	2.3	148.9	2.23	148.9	2.33	148.9	4.73
	149	2.23	149	2.12	149	2.38	149	4.63
	149.1	2.24	149.1	2.2	149.1	2.31	149.1	4.91
	149.2	2.16	149.2	2.25	149.2	2.35	149.2	5.19
	149.3	2.16	149.3	2.26	149.3	2.34	149.3	4.93
	149.4	2.18	149.4	2.3	149.4	2.44	149.4	4.85
	149.5	2.29	149.5	2.27	149.5	2.25	149.5	4.74
	149.6	2.22	149.6	2.19	149.6	2.3	149.6	4.79
	149.7	2.16	149.7	2.43	149.7	2.28	149.7	4.83
	149.8	2.16	149.8	2.26	149.8	2.26	149.8	4.58
	149.9	2.2	149.9	2.32	149.9	2.18	149.9	5.16
	150	2.14	150	2.24	150	2.35	150	5.67
	150.1	2.24	150.1	2.2	150.1	2.24	150.1	5.63
	150.2	2.33	150.2	2.28	150.2	2.33	150.2	5.61
	150.3	2.15	150.3	2.41	150.3	2.29	150.3	5.8
	150.4	2.3	150.4	2.19	150.4	2.2	150.4	5.64
	150.5	2.17	150.5	2.25	150.5	2.15	150.5	5.79
	150.6	2.25	150.6	2.33	150.6	2.27	150.6	5.62
	150.7	2.35	150.7	2.26	150.7	2.12	150.7	5.75
	150.8	2.36	150.8	2.39	150.8	2.24	150.8	5.38
	150.9	2.24	150.9	2.18	150.9	2.24	150.9	5.52
	151	2.28	151	2.33	151	2.19	151	4.9
	151.1	2.26	151.1	2.32	151.1	2.4	151.1	5.64
	151.2	2.25	151.2	2.15	151.2	2.25	151.2	5.56
	151.3	2.32	151.3	2.17	151.3	2.27	151.3	6.02
	151.4	2.22	151.4	2.28	151.4	2.26	151.4	5.6
	151.5	2.38	151.5	2.36	151.5	2.37	151.5	5.81
	151.6	2.12	151.6	2.26	151.6	2.34	151.6	5.72
	151.7	2.25	151.7	2.31	151.7	2.2	151.7	6.12
	151.8	2.32	151.8	2.27	151.8	2.27	151.8	5.21
	151.9	2.14	151.9	2.25	151.9	2.37	151.9	5.97
	152	2.38	152	2.21	152	2.37	152	6
	152.1	2.46	152.1	2.37	152.1	2.33	152.1	5.51
	152.2	2.24	152.2	2.28	152.2	2.18	152.2	5.45
	152.3	2.24	152.3	2.34	152.3	2.17	152.3	6.2
	152.4	2.19	152.4	2.16	152.4	2.25	152.4	5.45
	152.5	2.25	152.5	2.28	152.5	2.31	152.5	5.38
	152.6	2.28	152.6	2.32	152.6	2.27	152.6	5.12
	152.7	2.27	152.7	2.21	152.7	2.32	152.7	5.71
	152.8	2.26	152.8	2.21	152.8	2.3	152.8	5.77
	152.9	2.26	152.9	2.26	152.9	2.35	152.9	5.93
	153	2.18	153	2.24	153	2.3	153	5.56
	153.1	2.3	153.1	2.3	153.1	2.16	153.1	5.84
	153.2	2.2	153.2	2.27	153.2	2.33	153.2	5.73
	153.3	2.3	153.3	2.23	153.3	2.37	153.3	5.25
	153.4	2.28	153.4	2.31	153.4	2.16	153.4	5.73
	153.5	2.32	153.5	2.44	153.5	2.17	153.5	5.65
	153.6	2.35	153.6	2.25	153.6	2.28	153.6	5.69
	153.7	2.21	153.7	2.36	153.7	2.32	153.7	5.94
	153.8	2.21	153.8	2.48	153.8	2.31	153.8	5.25
	153.9	2.28	153.9	2.14	153.9	2.23	153.9	5.72
	154	2.32	154	2.24	154	2.26	154	5.62
	154.1	2.19	154.1	2.25	154.1	2.3	154.1	5.16
	154.2	2.14	154.2	2.28	154.2	2.27	154.2	5.54
	154.3	2.25	154.3	2.28	154.3	2.23	154.3	5.09
	154.4	2.21	154.4	2.33	154.4	2.21	154.4	5.88
	154.5	2.3	154.5	2.42	154.5	2.14	154.5	5.27
	154.6	2.29	154.6	2.33	154.6	2.14	154.6	5.49
	154.7	2.15	154.7	2.4	154.7	2.18	154.7	5.45
	154.8	2.4	154.8	2.2	154.8	2.29	154.8	5.86
	154.9	2.15	154.9	2.14	154.9	2.34	154.9	5.79
	155	2.29	155	2.25	155	2.2	155	5.75
	155.1	2.27	155.1	2.41	155.1	2.16	155.1	5.02
	155.2	2.11	155.2	2.26	155.2	2.28	155.2	5.3
	155.3	2.24	155.3	2.31	155.3	2.39	155.3	5.29
	155.4	2.16	155.4	2.22	155.4	2.27	155.4	5.26
	155.5	2.25	155.5	2.24	155.5	2.32	155.5	5.33
	155.6	2.19	155.6	2.33	155.6	2.29	155.6	5.73
	155.7	2.21	155.7	2.21	155.7	2.17	155.7	5.07
	155.8	2.24	155.8	2.29	155.8	2.23	155.8	5.11
	155.9	2.61	155.9	2.28	155.9	2.28	155.9	5.5
	156	2.2	156	2.21	156	2.26	156	5.39
	156.1	2.2	156.1	2.22	156.1	2.27	156.1	5.42
	156.2	2.22	156.2	2.24	156.2	2.31	156.2	5.92
	156.3	2.21	156.3	2.36	156.3	2.11	156.3	5.22
	156.4	2.43	156.4	2.28	156.4	2.27	156.4	5.4
	156.5	2.41	156.5	2.37	156.5	2.27	156.5	5.34
	156.6	2.25	156.6	2.41	156.6	2.22	156.6	5.49
	156.7	2.12	156.7	2.35	156.7	2.33	156.7	5.26
	156.8	2.3	156.8	2.19	156.8	2.2	156.8	5.35
	156.9	2.26	156.9	2.31	156.9	2.26	156.9	5.73
	157	2.2	157	2.23	157	2.22	157	5.68
	157.1	2.17	157.1	2.44	157.1	2.27	157.1	5.57
	157.2	2.22	157.2	2.24	157.2	2.23	157.2	5.18
	157.3	2.4	157.3	2.2	157.3	2.3	157.3	5.9
	157.4	2.25	157.4	2.33	157.4	2.25	157.4	6.09
	157.5	2.55	157.5	2.23	157.5	2.35	157.5	5.23
	157.6	2.54	157.6	2.18	157.6	2.14	157.6	5.41
	157.7	2.4	157.7	2.2	157.7	2.43	157.7	5.44
	157.8	2.15	157.8	2.26	157.8	2.28	157.8	5.58
	157.9	2.18	157.9	2.33	157.9	2.21	157.9	5.38
	158	2.34	158	2.16	158	2.29	158	5.39
	158.1	2.28	158.1	2.16	158.1	2.2	158.1	5.65
	158.2	2.25	158.2	2.11	158.2	2.24	158.2	5.43
	158.3	2.24	158.3	2.16	158.3	2.21	158.3	5.59
	158.4	2.32	158.4	2.23	158.4	2.23	158.4	5.66
	158.5	2.35	158.5	2.19	158.5	2.23	158.5	5.32
	158.6	2.29	158.6	2.31	158.6	2.27	158.6	5.81
	158.7	2.24	158.7	2.3	158.7	2.25	158.7	5.56
	158.8	2.31	158.8	2.27	158.8	2.26	158.8	5.35
	158.9	2.41	158.9	2.29	158.9	2.12	158.9	5.59
	159	2.26	159	2.26	159	2.27	159	5.33
	159.1	2.29	159.1	2.3	159.1	2.23	159.1	5.63
	159.2	2.32	159.2	2.25	159.2	2.26	159.2	5.43
	159.3	2.27	159.3	2.24	159.3	2.27	159.3	6
	159.4	2.43	159.4	2.24	159.4	2.16	159.4	5.35
	159.5	2.41	159.5	2.29	159.5	2.16	159.5	5.41
	159.6	2.37	159.6	2.35	159.6	2.22	159.6	5.41
	159.7	2.24	159.7	2.34	159.7	2.23	159.7	5.57
	159.8	2.21	159.8	2.19	159.8	2.17	159.8	5.53
	159.9	2.36	159.9	2.17	159.9	2.24	159.9	5.48
	160	2.21	160	2.3	160	2.36	160	5.63
	160.1	2.34	160.1	2.2	160.1	2.18	160.1	4.53
	160.2	2.19	160.2	2.22	160.2	2.27	160.2	4.2
	160.3	2.23	160.3	2.21	160.3	2.31	160.3	4.43
	160.4	2.3	160.4	2.33	160.4	2.27	160.4	4.25
	160.5	2.36	160.5	2.14	160.5	2.32	160.5	4.41
	160.6	2.22	160.6	2.24	160.6	2.29	160.6	4.33
	160.7	2.32	160.7	2.35	160.7	2.29	160.7	4.71
	160.8	2.35	160.8	2.23	160.8	2.23	160.8	4.44
	160.9	2.24	160.9	2.37	160.9	2.27	160.9	4.66
	161	2.25	161	4.13	161	2.17	161	4.35
	161.1	2.28	161.1	3.94	161.1	2.22	161.1	4.41
	161.2	2.42	161.2	4.1	161.2	2.2	161.2	4.63
	161.3	2.28	161.3	3.82	161.3	2.3	161.3	4.23
	161.4	2.37	161.4	4.11	161.4	2.23	161.4	4.52
	161.5	2.31	161.5	2.25	161.5	2.29	161.5	4.54
	161.6	2.36	161.6	2.21	161.6	2.25	161.6	4.33
	161.7	2.25	161.7	2.22	161.7	2.31	161.7	4.59
	161.8	2.2	161.8	2.41	161.8	2.17	161.8	4.55
	161.9	2.24	161.9	2.3	161.9	2.15	161.9	4.65
	162	2.28	162	2.23	162	2.34	162	4.66
	162.1	2.29	162.1	2.38	162.1	2.27	162.1	4.31
	162.2	2.29	162.2	2.35	162.2	2.3	162.2	3.97
	162.3	2.26	162.3	2.23	162.3	2.32	162.3	4.34
	162.4	2.24	162.4	2.26	162.4	2.37	162.4	4.39
	162.5	2.44	162.5	2.17	162.5	2.3	162.5	4.25
	162.6	2.14	162.6	2.14	162.6	2.16	162.6	4.61
	162.7	2.21	162.7	2.16	162.7	2.15	162.7	4.63
	162.8	2.24	162.8	2.14	162.8	2.21	162.8	3.98
	162.9	2.37	162.9	2.3	162.9	2.19	162.9	4.68
	163	2.31	163	2.19	163	2.29	163	4.6
	163.1	2.21	163.1	2.22	163.1	2.17	163.1	4.56
	163.2	2.14	163.2	2.19	163.2	2.34	163.2	4.44
	163.3	2.33	163.3	2.24	163.3	2.24	163.3	4.26
	163.4	2.28	163.4	2.2	163.4	2.35	163.4	4.27
	163.5	2.19	163.5	2.34	163.5	2.22	163.5	4.64
	163.6	2.35	163.6	2.26	163.6	2.29	163.6	4.26
	163.7	2.22	163.7	2.26	163.7	2.26	163.7	4.49
	163.8	2.26	163.8	2.29	163.8	2.22	163.8	4.63
	163.9	2.35	163.9	2.18	163.9	2.39	163.9	4.35
	164	2.15	164	2.34	164	2.2	164	4.75
	164.1	2.27	164.1	2.24	164.1	2.19	164.1	4.2
	164.2	2.24	164.2	2.18	164.2	2.28	164.2	4.36
	164.3	2.19	164.3	2.24	164.3	2.2	164.3	4.55
	164.4	2.34	164.4	2.3	164.4	2.19	164.4	4.42
	164.5	2.3	164.5	2.17	164.5	2.14	164.5	4.72
	164.6	2.24	164.6	2.15	164.6	2.21	164.6	4.17
	164.7	2.35	164.7	2.2	164.7	2.21	164.7	4.68
	164.8	2.37	164.8	2.35	164.8	2.29	164.8	4.27
	164.9	2.15	164.9	2.37	164.9	2.23	164.9	4.32
	165	2.21	165	2.19	165	2.24	165	4.4
	165.1	2.25	165.1	2.23	165.1	2.22	165.1	4.62
	165.2	2.2	165.2	2.26	165.2	2.11	165.2	4.35
	165.3	2.1	165.3	2.32	165.3	2.35	165.3	4.23
	165.4	2.28	165.4	2.28	165.4	2.12	165.4	4.35
	165.5	2.37	165.5	2.26	165.5	2.25	165.5	4.24
	165.6	2.57	165.6	2.29	165.6	2.26	165.6	2.35
	165.7	2.21	165.7	2.27	165.7	2.17	165.7	2.29
	165.8	2.24	165.8	2.32	165.8	2.31	165.8	2.2
	165.9	2.16	165.9	2.22	165.9	2.32	165.9	2.24
	166	2.28	166	2.19	166	2.18	166	2.23
	166.1	2.47	166.1	2.2	166.1	2.23	166.1	2.16
	166.2	2.17	166.2	2.2	166.2	2.17	166.2	2.44
	166.3	2.16	166.3	2.21	166.3	2.3	166.3	2.14
	166.4	2.23	166.4	2.27	166.4	2.22	166.4	2.3
	166.5	2.22	166.5	2.4	166.5	2.15	166.5	2.26
	166.6	2.21	166.6	2.16	166.6	2.19	166.6	2.15
	166.7	2.24	166.7	2.53	166.7	2.22	166.7	2.19
	166.8	2.17	166.8	2.4	166.8	2.44	166.8	2.31
	166.9	2.19	166.9	2.17	166.9	2.24	166.9	2.1
	167	2.28	167	2.27	167	2.25	167	2.27
	167.1	2.26	167.1	2.3	167.1	2.15	167.1	2.3
	167.2	2.24	167.2	2.28	167.2	2.34	167.2	2.37
	167.3	2.25	167.3	2.28	167.3	2.22	167.3	2.16
	167.4	2.25	167.4	2.31	167.4	2.29	167.4	2.22
	167.5	2.36	167.5	2.38	167.5	2.22	167.5	2.18
	167.6	2.23	167.6	2.21	167.6	2.3	167.6	2.36
	167.7	2.21	167.7	2.33	167.7	2.37	167.7	2.31
	167.8	2.33	167.8	2.28	167.8	2.3	167.8	2.19
	167.9	2.21	167.9	2.16	167.9	2.32	167.9	2.3
	168	2.21	168	2.31	168	2.25	168	2.38
	168.1	2.24	168.1	2.31	168.1	2.24	168.1	2.24
	168.2	2.3	168.2	2.37	168.2	2.21	168.2	2.1
	168.3	2.22	168.3	2.36	168.3	2.29	168.3	2.4
	168.4	2.3	168.4	2.27	168.4	2.32	168.4	2.32
	168.5	2.26	168.5	2.26	168.5	2.21	168.5	2.26
	168.6	2.25	168.6	2.36	168.6	2.34	168.6	2.15
	168.7	2.28	168.7	2.39	168.7	2.22	168.7	2.23
	168.8	2.17	168.8	2.27	168.8	2.35	168.8	2.15
	168.9	2.22	168.9	2.33	168.9	2.24	168.9	2.31
	169	2.21	169	2.17	169	2.31	169	2.26
	169.1	2.23	169.1	2.23	169.1	2.16	169.1	2.19
	169.2	2.27	169.2	2.2	169.2	2.17	169.2	2.37
	169.3	2.56	169.3	2.24	169.3	2.2	169.3	2.17
	169.4	2.21	169.4	2.13	169.4	2.28	169.4	2.36
	169.5	2.22	169.5	2.16	169.5	2.36	169.5	2.23
	169.6	2.26	169.6	2.35	169.6	2.41	169.6	2.26
	169.7	2.34	169.7	2.36	169.7	2.31	169.7	2.29
	169.8	2.19	169.8	2.25	169.8	2.45	169.8	2.17
	169.9	2.38	169.9	2.21	169.9	2.17	169.9	2.14
	170	2.21	170	2.27	170	2.23	170	2.2
	170.1	2.29	170.1	2.29	170.1	2.34	170.1	2.3
	170.2	2.63	170.2	2.28	170.2	2.33	170.2	2.28
	170.3	2.2	170.3	2.18	170.3	2.21	170.3	2.19
	170.4	2.34	170.4	2.33	170.4	2.29	170.4	2.19
	170.5	2.21	170.5	2.28	170.5	2.23	170.5	2.19
	170.6	2.18	170.6	2.1	170.6	2.27	170.6	2.17
	170.7	2.22	170.7	2.35	170.7	2.39	170.7	2.61
	170.8	2.28	170.8	2.13	170.8	2.22	170.8	2.28
	170.9	2.16	170.9	2.18	170.9	2.21	170.9	2.2
	171	2.27	171	2.19	171	2.23	171	2.27
	171.1	2.2	171.1	2.27	171.1	2.14	171.1	2.27
	171.2	2.22	171.2	2.49	171.2	2.38	171.2	2.29
	171.3	2.21	171.3	2.25	171.3	2.28	171.3	2.25
	171.4	2.31	171.4	2.3	171.4	2.31	171.4	2.29
	171.5	2.23	171.5	2.29	171.5	2.23	171.5	4.11
	171.6	2.23	171.6	2.22	171.6	2.43	171.6	4.75
	171.7	2.19	171.7	2.21	171.7	2.28	171.7	4.7
	171.8	2.4	171.8	2.15	171.8	2.28	171.8	5.06
	171.9	2.38	171.9	2.17	171.9	2.27	171.9	4.49
	172	2.15	172	2.34	172	2.14	172	4.9
	172.1	2.25	172.1	2.31	172.1	2.2	172.1	4.62
	172.2	2.14	172.2	2.36	172.2	2.29	172.2	4.82
	172.3	2.25	172.3	2.25	172.3	2.3	172.3	4.84
	172.4	2.12	172.4	2.21	172.4	2.22	172.4	4.75
	172.5	2.24	172.5	2.22	172.5	2.21	172.5	4.69
	172.6	2.44	172.6	2.12	172.6	2.28	172.6	4.76
	172.7	2.23	172.7	2.21	172.7	2.35	172.7	4.28
	172.8	2.36	172.8	2.46	172.8	2.32	172.8	4.53
	172.9	2.19	172.9	2.17	172.9	2.17	172.9	4.13
	173	2.32	173	2.17	173	2.2	173	4.46
	173.1	2.26	173.1	2.28	173.1	2.23	173.1	4.29
	173.2	2.31	173.2	2.24	173.2	2.44	173.2	4.34
	173.3	2.17	173.3	2.2	173.3	2.33	173.3	4.16
	173.4	2.24	173.4	2.22	173.4	2.25	173.4	4.37
	173.5	2.37	173.5	2.12	173.5	2.28	173.5	4.36
	173.6	2.2	173.6	2.35	173.6	2.22	173.6	4.34
	173.7	2.37	173.7	2.21	173.7	2.32	173.7	4.39
	173.8	2.27	173.8	2.41	173.8	2.21	173.8	4.89
	173.9	2.27	173.9	2.25	173.9	2.24	173.9	4.5
	174	2.24	174	2.22	174	2.28	174	4.36
	174.1	2.35	174.1	2.15	174.1	2.35	174.1	4.34
	174.2	2.25	174.2	2.13	174.2	2.29	174.2	3.95
	174.3	2.19	174.3	2.21	174.3	2.28	174.3	4.63
	174.4	2.2	174.4	2.17	174.4	2.26	174.4	4.53
	174.5	2.21	174.5	2.27	174.5	2.16	174.5	4.39
	174.6	2.31	174.6	2.27	174.6	2.2	174.6	4.73
	174.7	2.29	174.7	2.15	174.7	2.23	174.7	4.74
	174.8	2.32	174.8	2.22	174.8	2.27	174.8	4.37
	174.9	2.22	174.9	2.2	174.9	2.3	174.9	4.53
	175	2.24	175	2.22	175	2.09	175	4.62
	175.1	2.19	175.1	2.2	175.1	2.22	175.1	4.71
	175.2	2.2	175.2	2.37	175.2	2.37	175.2	4.62
	175.3	2.3	175.3	2.16	175.3	2.25	175.3	4.49
	175.4	2.4	175.4	2.27	175.4	2.12	175.4	4.32
	175.5	2.41	175.5	2.27	175.5	2.27	175.5	4.27
	175.6	2.26	175.6	2.18	175.6	2.2	175.6	4.35
	175.7	2.25	175.7	2.26	175.7	2.24	175.7	4.5
	175.8	2.26	175.8	2.24	175.8	2.37	175.8	4.3
	175.9	2.2	175.9	2.09	175.9	2.16	175.9	4.64
	176	2.47	176	2.32	176	2.36	176	4.7
	176.1	2.23	176.1	2.34	176.1	2.31	176.1	4.29
	176.2	2.38	176.2	2.19	176.2	2.29	176.2	4.77
	176.3	2.03	176.3	2.26	176.3	2.31	176.3	4.74
	176.4	2.31	176.4	2.29	176.4	2.29	176.4	4.62
	176.5	2.18	176.5	2.17	176.5	2.24	176.5	4.55
	176.6	2.26	176.6	2.36	176.6	2.23	176.6	4.17
	176.7	2.26	176.7	2.33	176.7	2.26	176.7	3.76
	176.8	2.35	176.8	2.3	176.8	2.29	176.8	4.56
	176.9	2.26	176.9	2.14	176.9	2.17	176.9	4.62
	177	2.26	177	2.13	177	2.25	177	4.79
	177.1	2.24	177.1	2.22	177.1	2.24	177.1	4.3
	177.2	2.22	177.2	2.19	177.2	2.14	177.2	4.58
	177.3	2.19	177.3	2.18	177.3	2.16	177.3	4.17
	177.4	2.16	177.4	2.19	177.4	2.25	177.4	4.65
	177.5	2.23	177.5	2.13	177.5	2.32	177.5	4.43
	177.6	2.29	177.6	2.14	177.6	2.22	177.6	4.6
	177.7	2.27	177.7	2.26	177.7	2.34	177.7	4.18
	177.8	2.19	177.8	2.4	177.8	2.32	177.8	4.74
	177.9	2.36	177.9	2.27	177.9	2.28	177.9	4.38
	178	2.18	178	2.14	178	2.34	178	4.55
	178.1	2.55	178.1	2.18	178.1	2.33	178.1	4.52
	178.2	2.42	178.2	2.26	178.2	2.41	178.2	4.66
	178.3	2.37	178.3	2.16	178.3	2.37	178.3	4.39
	178.4	2.34	178.4	2.26	178.4	2.26	178.4	4.78
	178.5	2.21	178.5	2.21	178.5	2.15	178.5	4.29
	178.6	2.15	178.6	2.16	178.6	2.3	178.6	4.36
	178.7	2.19	178.7	4.07	178.7	2.15	178.7	4.38
	178.8	2.34	178.8	3.57	178.8	2.43	178.8	4.57
	178.9	2.25	178.9	2.16	178.9	2.18	178.9	4.78
	179	2.24	179	2.21	179	2.32	179	4.5
	179.1	2.42	179.1	2.18	179.1	2.25	179.1	4.45
	179.2	2.24	179.2	2.22	179.2	2.27	179.2	4.26
	179.3	2.2	179.3	2.44	179.3	2.36	179.3	4.22
	179.4	2.21	179.4	2.34	179.4	2.23	179.4	4.41
	179.5	2.33	179.5	2.29	179.5	2.28	179.5	4.32
	179.6	2.22	179.6	2.26	179.6	2.34	179.6	4.41
	179.7	2.32	179.7	2.28	179.7	2.35	179.7	4.15
	179.8	2.22	179.8	2.2	179.8	2.18	179.8	4.42
	179.9	2.23	179.9	2.17	179.9	2.34	179.9	4.71
	180	2.21	180	2.24	180	2.23	180	4.35
	180.1	2.18	180.1	2.24	180.1	2.24	180.1	4.84
	180.2	2.17	180.2	2.27	180.2	2.27	180.2	4.36
	180.3	2.4	180.3	2.17	180.3	2.24	180.3	4.4
	180.4	2.22	180.4	2.14	180.4	2.46	180.4	4.69
	180.5	2.13	180.5	2.36	180.5	2.21	180.5	4.3
	180.6	2.21	180.6	2.38	180.6	2.48	180.6	4.67
	180.7	2.3	180.7	2.31	180.7	2.29	180.7	4.84
	180.8	2.29	180.8	2.21	180.8	2.25	180.8	4.43
	180.9	2.19	180.9	2.18	180.9	2.29	180.9	4.5
	181	2.29	181	2.14	181	2.25	181	4.48
	181.1	2.29	181.1	2.29	181.1	2.27	181.1	4.21
	181.2	2.28	181.2	2.13	181.2	2.2	181.2	4.69
	181.3	2.33	181.3	2.21	181.3	2.18	181.3	4.53
	181.4	2.32	181.4	2.32	181.4	2.36	181.4	4.7
	181.5	2.3	181.5	2.19	181.5	2.2	181.5	4.34
	181.6	2.16	181.6	2.15	181.6	2.22	181.6	4.42
	181.7	2.2	181.7	2.36	181.7	2.23	181.7	4.37
	181.8	2.25	181.8	2.22	181.8	2.33	181.8	4.53
	181.9	2.31	181.9	2.07	181.9	2.23	181.9	4.47
	182	2.26	182	2.32	182	2.21	182	4.31
	182.1	2.24	182.1	2.09	182.1	2.46	182.1	4.31
	182.2	2.3	182.2	2.14	182.2	2.3	182.2	4.12
	182.3	2.18	182.3	2.16	182.3	2.16	182.3	4.41
	182.4	2.19	182.4	2.37	182.4	2.23	182.4	4.53
	182.5	2.15	182.5	2.14	182.5	2.37	182.5	4.65
	182.6	2.22	182.6	2.23	182.6	2.31	182.6	4.4
	182.7	2.3	182.7	2.21	182.7	2.24	182.7	4.38
	182.8	2.3	182.8	2.23	182.8	2.65	182.8	4.79
	182.9	2.16	182.9	2.2	182.9	2.39	182.9	4.41
	183	2.21	183	2.28	183	2.22	183	4.49
	183.1	2.32	183.1	2.17	183.1	2.36	183.1	4.66
	183.2	2.28	183.2	2.21	183.2	2.23	183.2	4.58
	183.3	2.34	183.3	2.45	183.3	2.14	183.3	4.55
	183.4	2.18	183.4	2.3	183.4	2.27	183.4	4.57
	183.5	2.26	183.5	2.17	183.5	2.18	183.5	4.33
	183.6	2.31	183.6	2.14	183.6	2.27	183.6	3.94
	183.7	2.38	183.7	2.18	183.7	2.2	183.7	4.44
	183.8	2.17	183.8	2.2	183.8	2.41	183.8	4.53
	183.9	2.2	183.9	2.2	183.9	2.31	183.9	4.38
	184	2.35	184	2.12	184	2.24	184	4.04
	184.1	2.27	184.1	2.16	184.1	2.33	184.1	4.58
	184.2	2.3	184.2	2.28	184.2	2.16	184.2	4.38
	184.3	2.13	184.3	2.19	184.3	2.44	184.3	4.79
	184.4	2.18	184.4	2.18	184.4	2.18	184.4	4.33
	184.5	2.22	184.5	2.35	184.5	2.22	184.5	4.88
	184.6	2.28	184.6	2.33	184.6	2.18	184.6	4.6
	184.7	2.27	184.7	2.37	184.7	2.3	184.7	4.47
	184.8	2.27	184.8	2.19	184.8	2.28	184.8	4.52
	184.9	2.18	184.9	2.25	184.9	2.17	184.9	4.83
	185	2.24	185	2.42	185	4.26	185	4.69
	185.1	2.39	185.1	2.33	185.1	4.08	185.1	4.48
	185.2	2.25	185.2	2.18	185.2	4.29	185.2	4.68
	185.3	2.15	185.3	2.47	185.3	4.27	185.3	4.26
	185.4	2.27	185.4	2.27	185.4	3.83	185.4	4.61
	185.5	2.19	185.5	2.42	185.5	4.53	185.5	4.63
	185.6	2.16	185.6	2.17	185.6	4.29	185.6	4.64
	185.7	2.3	185.7	2.3	185.7	4.33	185.7	4.64
	185.8	2.16	185.8	2.27	185.8	4.54	185.8	4.37
	185.9	2.16	185.9	2.39	185.9	4.67	185.9	4.37
	186	2.15	186	2.29	186	4.16	186	4.55
	186.1	2.25	186.1	2.18	186.1	4.4	186.1	4.43
	186.2	2.21	186.2	2.45	186.2	5.01	186.2	4.75
	186.3	2.27	186.3	2.24	186.3	4.34	186.3	4.14
	186.4	2.28	186.4	2.39	186.4	4.17	186.4	4.53
	186.5	2.15	186.5	2.26	186.5	4.23	186.5	4.87
	186.6	2.25	186.6	2.24	186.6	4.46	186.6	4.46
	186.7	2.18	186.7	2.22	186.7	4.15	186.7	4.29
	186.8	2.29	186.8	2.23	186.8	4.21	186.8	4.55
	186.9	2.17	186.9	2.38	186.9	4.3	186.9	4.18
	187	2.27	187	2.29	187	4.26	187	4.58
	187.1	2.22	187.1	2.23	187.1	4.7	187.1	4.22
	187.2	2.23	187.2	2.21	187.2	4.16	187.2	4.62
	187.3	2.33	187.3	2.22	187.3	4.4	187.3	4.73
	187.4	2.31	187.4	2.26	187.4	4.09	187.4	4.45
	187.5	2.19	187.5	2.27	187.5	4.58	187.5	4.43
	187.6	2.31	187.6	2.25	187.6	4.16	187.6	4.15
	187.7	2.18	187.7	2.25	187.7	4.22	187.7	4.55
	187.8	2.14	187.8	2.2	187.8	4.18	187.8	4.66
	187.9	2.19	187.9	2.21	187.9	3.79	187.9	4.46
	188	2.24	188	2.28	188	4.57	188	4.51
	188.1	2.17	188.1	2.28	188.1	4.36	188.1	4.18
	188.2	2.17	188.2	2.36	188.2	4.66	188.2	4.54
	188.3	2.26	188.3	2.17	188.3	4.33	188.3	4.43
	188.4	2.33	188.4	2.25	188.4	4.42	188.4	4.27
	188.5	2.14	188.5	2.31	188.5	4.85	188.5	4.59
	188.6	2.21	188.6	2.22	188.6	4.35	188.6	4.5
	188.7	2.37	188.7	2.26	188.7	4.41	188.7	4.45
	188.8	2.16	188.8	2.25	188.8	4.08	188.8	4.44
	188.9	2.21	188.9	2.26	188.9	3.99	188.9	4.3
	189	4.21	189	4.39	189	4.07	189	4.26
	189.1	4.17	189.1	3.65	189.1	4.08	189.1	4.41
	189.2	4.1	189.2	4.29	189.2	4.05	189.2	4.5
	189.3	3.98	189.3	4.27	189.3	4.26	189.3	4.19
	189.4	4.51	189.4	3.98	189.4	3.72	189.4	4.6
	189.5	2.21	189.5	3.82	189.5	4.08	189.5	4.26
	189.6	2.12	189.6	4.34	189.6	4.05	189.6	4.22
	189.7	2.43	189.7	4.53	189.7	4.07	189.7	4.5
	189.8	2.22	189.8	4.52	189.8	4.11	189.8	4.33
	189.9	2.15	189.9	4.12	189.9	4.3	189.9	4.58
	190	2.35	190	4.77	190	4.23	190	4.5
	190.1	2.23	190.1	4.23	190.1	4.1	190.1	4.57
	190.2	2.23	190.2	2.22	190.2	4.53	190.2	4.75
	190.3	2.41	190.3	2.4	190.3	4.43	190.3	4.54
	190.4	2.19	190.4	2.24	190.4	3.83	190.4	4.38
	190.5	2.21	190.5	2.28	190.5	4.73	190.5	4.16
	190.6	2.35	190.6	2.22	190.6	4.33	190.6	4.25
	190.7	2.36	190.7	2.18	190.7	4.47	190.7	4.26
	190.8	2.25	190.8	2.1	190.8	4.15	190.8	4.31
	190.9	2.22	190.9	2.17	190.9	4.16	190.9	4.44
	191	2.13	191	2.28	191	4.26	191	4.36
	191.1	2.35	191.1	2.33	191.1	4.36	191.1	4.68
	191.2	2.2	191.2	2.18	191.2	4.36	191.2	4.5
	191.3	2.19	191.3	2.23	191.3	4.06	191.3	4.89
	191.4	2.26	191.4	2.21	191.4	3.93	191.4	4.74
	191.5	2.26	191.5	2.32	191.5	4.04	191.5	4.47
	191.6	2.23	191.6	2.18	191.6	4.59	191.6	4
	191.7	2.25	191.7	2.24	191.7	4.79	191.7	4.54
	191.8	2.21	191.8	2.13	191.8	4.99	191.8	4.37
	191.9	2.16	191.9	2.29	191.9	4.3	191.9	4.63
	192	2.28	192	2.29	192	4.05	192	4.32
	192.1	2.23	192.1	2.19	192.1	4.46	192.1	4.92
	192.2	2.36	192.2	2.24	192.2	4.21	192.2	4.28
	192.3	2.21	192.3	2.41	192.3	4.28	192.3	4.27
	192.4	2.27	192.4	2.13	192.4	4.58	192.4	4.19
	192.5	2.14	192.5	2.31	192.5	4.6	192.5	4.46
	192.6	2.39	192.6	2.2	192.6	4.6	192.6	4.58
	192.7	2.24	192.7	2.06	192.7	5.02	192.7	4.44
	192.8	2.18	192.8	2.35	192.8	4.14	192.8	4.55
	192.9	2.23	192.9	2.18	192.9	4.51	192.9	4.05
	193	2.19	193	2.14	193	4.31	193	4.35
	193.1	2.16	193.1	2.36	193.1	4.29	193.1	4.35
	193.2	2.19	193.2	2.27	193.2	4.46	193.2	4.4
	193.3	2.15	193.3	2.28	193.3	4.46	193.3	4.31
	193.4	2.19	193.4	2.22	193.4	4.37	193.4	4.38
	193.5	2.22	193.5	2.29	193.5	4.35	193.5	4.67
	193.6	2.3	193.6	2.28	193.6	4.77	193.6	4.74
	193.7	2.12	193.7	2.23	193.7	4.85	193.7	4.48
	193.8	2.27	193.8	2.19	193.8	4.37	193.8	4.5
	193.9	2.3	193.9	2.24	193.9	4.22	193.9	4.52
	194	2.17	194	2.37	194	4.31	194	4.45
	194.1	2.22	194.1	2.17	194.1	4.74	194.1	4.56
	194.2	2.21	194.2	2.28	194.2	4.13	194.2	3.98
	194.3	2.21	194.3	2.39	194.3	4.69	194.3	4.54
	194.4	2.29	194.4	2.16	194.4	4.51	194.4	4.5
	194.5	2.55	194.5	2.19	194.5	3.94	194.5	4.34
	194.6	2.25	194.6	2.18	194.6	4.16	194.6	4.39
	194.7	2.28	194.7	2.15	194.7	4.59	194.7	4.71
	194.8	2.3	194.8	2.3	194.8	4.46	194.8	4.47
	194.9	2.38	194.9	2.24	194.9	4.63	194.9	4.35
	195	2.33	195	2.15	195	4.44	195	4.5
	195.1	2.21	195.1	2.44	195.1	5.16	195.1	4.38
	195.2	2.35	195.2	2.11	195.2	4.36	195.2	4.38
	195.3	2.3	195.3	2.27	195.3	4.11	195.3	4.97
	195.4	2.28	195.4	2.22	195.4	4.25	195.4	4.73
	195.5	2.18	195.5	2.2	195.5	4.13	195.5	4.68
	195.6	2.14	195.6	2.18	195.6	4.76	195.6	4.41
	195.7	2.31	195.7	2.26	195.7	4.69	195.7	4.36
	195.8	2.23	195.8	2.19	195.8	4.36	195.8	4.55
	195.9	2.23	195.9	2.23	195.9	4.26	195.9	4.8
	196	2.14	196	2.29	196	4.47	196	4.61
	196.1	2.29	196.1	2.23	196.1	4.4	196.1	4.84
	196.2	2.16	196.2	2.26	196.2	4.6	196.2	4.54
	196.3	2.24	196.3	2.23	196.3	4.4	196.3	4.63
	196.4	2.32	196.4	2.19	196.4	4.3	196.4	4.89
	196.5	2.22	196.5	2.15	196.5	4.77	196.5	4.78
	196.6	2.34	196.6	2.17	196.6	5.19	196.6	4.74
	196.7	2.43	196.7	2.2	196.7	4.33	196.7	4.41
	196.8	2.39	196.8	2.32	196.8	3.93	196.8	4.59
	196.9	2.27	196.9	2.26	196.9	4.42	196.9	4.62
	197	2.15	197	2.17	197	4.53	197	4.54
	197.1	2.33	197.1	2.29	197.1	4.79	197.1	4.5
	197.2	2.18	197.2	2.21	197.2	4	197.2	4.28
	197.3	2.22	197.3	2.15	197.3	4.35	197.3	4.73
	197.4	2.2	197.4	2.2	197.4	4.26	197.4	4.58
	197.5	2.12	197.5	2.29	197.5	4.18	197.5	4.37
	197.6	2.25	197.6	2.19	197.6	3.97	197.6	4.28
	197.7	2.27	197.7	2.22	197.7	4.07	197.7	4.27
	197.8	2.43	197.8	2.25	197.8	4.61	197.8	4.56
	197.9	2.21	197.9	2.21	197.9	4.37	197.9	4.09
	198	2.25	198	2.24	198	4.53	198	4.52
	198.1	2.27	198.1	2.3	198.1	4.41	198.1	4.3
	198.2	2.29	198.2	2.1	198.2	4.45	198.2	4.52
	198.3	2.44	198.3	2.21	198.3	4.53	198.3	4.64
	198.4	2.16	198.4	2.21	198.4	4.32	198.4	4.46
	198.5	2.3	198.5	2.24	198.5	4.53	198.5	4.58
	198.6	2.22	198.6	2.21	198.6	4.11	198.6	4.73
	198.7	2.34	198.7	2.29	198.7	4.7	198.7	4.67
	198.8	2.24	198.8	2.34	198.8	4.54	198.8	3.99
	198.9	2.31	198.9	2.17	198.9	4.47	198.9	4.42
	199	2.19	199	2.31	199	4.66	199	4.46
	199.1	2.24	199.1	2.28	199.1	4.54	199.1	4.35
	199.2	2.28	199.2	2.1	199.2	4.63	199.2	4.96
	199.3	2.22	199.3	2.25	199.3	4.61	199.3	4.33
	199.4	2.18	199.4	2.24	199.4	4.79	199.4	4.45
	199.5	2.25	199.5	2.2	199.5	4.81	199.5	4.37
	199.6	2.25	199.6	2.2	199.6	4.18	199.6	4.32
	199.7	2.3	199.7	2.44	199.7	3.94	199.7	4.06
[truncated: 503 more rows]

## Sheet: Figure 5f
	Trj_1		Trj_2		Trj_3		Trj_4
	Simulation Times (ns)	Distance between Ca2+ and D802 (Å)	Simulation Times (ns)	Distance between Ca2+ and D802 (Å)	Simulation Times (ns)	Distance between Ca2+ and D802 (Å)	Simulation Times (ns)	Distance between Ca2+ and D802 (Å)
	0	2.28	0	2.28	0	2.28	0	2.28
	0.1	2.31	0.1	2.38	0.1	2.32	0.1	2.21
	0.2	2.24	0.2	2.28	0.2	2.23	0.2	2.26
	0.3	2.22	0.3	2.36	0.3	2.28	0.3	2.23
	0.4	2.27	0.4	2.19	0.4	2.24	0.4	2.23
	0.5	2.25	0.5	2.28	0.5	2.26	0.5	2.28
	0.6	2.28	0.6	2.23	0.6	2.29	0.6	2.4
	0.7	2.23	0.7	2.25	0.7	2.27	0.7	2.27
	0.8	2.13	0.8	2.23	0.8	2.28	0.8	2.19
	0.9	2.2	0.9	2.24	0.9	2.16	0.9	2.17
	1	2.24	1	2.23	1	2.28	1	2.2
	1.1	2.2	1.1	2.23	1.1	2.27	1.1	2.18
	1.2	2.16	1.2	2.22	1.2	2.26	1.2	2.16
	1.3	2.37	1.3	2.31	1.3	2.2	1.3	2.25
	1.4	2.16	1.4	2.39	1.4	2.34	1.4	2.22
	1.5	2.21	1.5	2.23	1.5	2.31	1.5	2.29
	1.6	2.2	1.6	2.25	1.6	2.19	1.6	2.35
	1.7	2.34	1.7	2.22	1.7	2.29	1.7	2.22
	1.8	2.24	1.8	2.23	1.8	2.27	1.8	2.2
	1.9	2.16	1.9	2.18	1.9	2.26	1.9	2.19
	2	2.24	2	2.27	2	2.26	2	2.24
	2.1	2.32	2.1	2.21	2.1	2.34	2.1	2.15
	2.2	2.23	2.2	2.19	2.2	2.22	2.2	2.31
	2.3	2.25	2.3	2.35	2.3	2.21	2.3	2.24
	2.4	2.21	2.4	2.21	2.4	2.26	2.4	2.23
	2.5	2.41	2.5	2.24	2.5	2.28	2.5	2.19
	2.6	2.29	2.6	2.32	2.6	2.22	2.6	2.23
	2.7	2.27	2.7	2.27	2.7	2.26	2.7	2.2
	2.8	2.27	2.8	2.33	2.8	2.24	2.8	2.27
	2.9	2.28	2.9	2.16	2.9	2.25	2.9	2.26
	3	2.15	3	2.29	3	2.3	3	2.22
	3.1	2.24	3.1	2.17	3.1	2.17	3.1	2.19
	3.2	2.33	3.2	2.17	3.2	2.19	3.2	2.18
	3.3	2.21	3.3	2.15	3.3	2.34	3.3	2.16
	3.4	2.23	3.4	2.24	3.4	2.16	3.4	2.27
	3.5	2.19	3.5	2.21	3.5	2.24	3.5	2.17
	3.6	2.19	3.6	2.29	3.6	2.26	3.6	2.23
	3.7	2.24	3.7	2.35	3.7	2.19	3.7	2.17
	3.8	2.14	3.8	2.3	3.8	2.24	3.8	2.27
	3.9	2.16	3.9	2.18	3.9	2.3	3.9	2.33
	4	2.22	4	2.21	4	2.28	4	2.28
	4.1	2.25	4.1	2.26	4.1	2.25	4.1	2.21
	4.2	2.26	4.2	2.35	4.2	2.16	4.2	2.14
	4.3	2.24	4.3	2.27	4.3	2.2	4.3	2.36
	4.4	2.19	4.4	2.29	4.4	2.26	4.4	2.24
	4.5	2.25	4.5	2.24	4.5	2.21	4.5	2.26
	4.6	2.23	4.6	2.34	4.6	2.31	4.6	2.24
	4.7	2.28	4.7	2.34	4.7	2.23	4.7	2.21
	4.8	2.26	4.8	2.2	4.8	2.25	4.8	2.26
	4.9	2.22	4.9	2.28	4.9	2.2	4.9	2.2
	5	2.22	5	2.45	5	2.26	5	2.18
	5.1	2.16	5.1	2.3	5.1	2.28	5.1	2.15
	5.2	2.24	5.2	2.23	5.2	2.26	5.2	2.24
	5.3	2.28	5.3	2.25	5.3	2.27	5.3	2.17
	5.4	2.12	5.4	2.24	5.4	2.39	5.4	2.2
	5.5	2.27	5.5	2.31	5.5	2.2	5.5	2.19
	5.6	2.24	5.6	2.27	5.6	2.33	5.6	2.32
	5.7	2.15	5.7	2.34	5.7	2.22	5.7	2.23
	5.8	2.24	5.8	2.3	5.8	2.43	5.8	2.31
	5.9	2.19	5.9	2.26	5.9	2.21	5.9	2.18
	6	2.23	6	2.21	6	2.31	6	2.28
	6.1	2.13	6.1	2.24	6.1	2.27	6.1	2.2
	6.2	2.31	6.2	2.28	6.2	2.26	6.2	2.19
	6.3	2.17	6.3	2.23	6.3	2.28	6.3	2.19
	6.4	2.23	6.4	2.19	6.4	2.41	6.4	2.23
	6.5	2.2	6.5	2.27	6.5	2.21	6.5	2.23
	6.6	2.2	6.6	2.28	6.6	2.22	6.6	2.22
	6.7	2.17	6.7	2.18	6.7	2.23	6.7	2.24
	6.8	2.32	6.8	2.28	6.8	2.3	6.8	2.24
	6.9	2.28	6.9	2.25	6.9	2.27	6.9	2.17
	7	2.26	7	2.24	7	2.18	7	2.22
	7.1	2.17	7.1	2.18	7.1	2.31	7.1	2.34
	7.2	2.2	7.2	2.21	7.2	2.22	7.2	2.23
	7.3	2.2	7.3	2.25	7.3	2.43	7.3	2.24
	7.4	2.29	7.4	2.33	7.4	2.26	7.4	2.26
	7.5	2.26	7.5	2.23	7.5	2.28	7.5	2.27
	7.6	2.14	7.6	2.22	7.6	2.26	7.6	2.2
	7.7	2.23	7.7	2.21	7.7	2.26	7.7	2.24
	7.8	2.27	7.8	2.21	7.8	2.24	7.8	2.32
	7.9	2.24	7.9	2.2	7.9	2.13	7.9	2.24
	8	2.39	8	2.21	8	2.27	8	2.29
	8.1	2.33	8.1	2.26	8.1	2.4	8.1	2.23
	8.2	2.22	8.2	2.24	8.2	2.28	8.2	2.24
	8.3	2.19	8.3	2.23	8.3	2.19	8.3	2.24
	8.4	2.34	8.4	2.17	8.4	2.25	8.4	2.17
	8.5	2.29	8.5	2.15	8.5	2.28	8.5	2.2
	8.6	2.25	8.6	2.2	8.6	2.28	8.6	2.25
	8.7	2.3	8.7	2.25	8.7	2.3	8.7	2.13
	8.8	2.28	8.8	2.31	8.8	2.21	8.8	2.3
	8.9	2.51	8.9	2.32	8.9	2.35	8.9	2.23
	9	2.22	9	2.22	9	2.23	9	2.24
	9.1	2.26	9.1	2.26	9.1	2.25	9.1	2.2
	9.2	2.25	9.2	2.15	9.2	2.3	9.2	2.23
	9.3	2.25	9.3	2.24	9.3	2.36	9.3	2.21
	9.4	2.43	9.4	2.33	9.4	2.18	9.4	2.15
	9.5	2.22	9.5	2.26	9.5	2.26	9.5	2.3
	9.6	2.28	9.6	2.18	9.6	2.23	9.6	2.38
	9.7	2.25	9.7	2.29	9.7	2.32	9.7	2.25
	9.8	2.28	9.8	2.18	9.8	2.25	9.8	2.24
	9.9	2.3	9.9	2.3	9.9	2.28	9.9	2.29
	10	2.28	10	2.3	10	2.18	10	2.29
	10.1	2.18	10.1	2.18	10.1	2.13	10.1	2.21
	10.2	2.19	10.2	2.37	10.2	2.19	10.2	2.22
	10.3	2.26	10.3	2.25	10.3	2.29	10.3	2.28
	10.4	2.26	10.4	2.24	10.4	2.13	10.4	2.18
	10.5	2.32	10.5	2.22	10.5	2.24	10.5	2.22
	10.6	2.29	10.6	2.32	10.6	2.21	10.6	2.33
	10.7	2.29	10.7	2.1	10.7	2.15	10.7	2.26
	10.8	2.22	10.8	2.23	10.8	2.29	10.8	2.16
	10.9	2.36	10.9	2.33	10.9	2.17	10.9	2.31
	11	2.39	11	2.32	11	2.2	11	2.3
	11.1	2.29	11.1	2.33	11.1	2.25	11.1	2.17
	11.2	2.29	11.2	2.2	11.2	2.26	11.2	2.33
	11.3	2.29	11.3	2.18	11.3	2.29	11.3	2.25
	11.4	2.21	11.4	2.27	11.4	2.3	11.4	2.21
	11.5	2.24	11.5	2.23	11.5	2.29	11.5	2.3
	11.6	2.33	11.6	2.28	11.6	2.32	11.6	2.38
	11.7	2.48	11.7	2.19	11.7	2.21	11.7	2.25
	11.8	2.22	11.8	2.23	11.8	2.17	11.8	2.28
	11.9	2.25	11.9	2.14	11.9	2.27	11.9	2.24
	12	2.28	12	2.22	12	2.28	12	2.31
	12.1	2.35	12.1	2.26	12.1	2.32	12.1	2.26
	12.2	2.21	12.2	2.27	12.2	2.15	12.2	2.18
	12.3	2.23	12.3	2.36	12.3	2.17	12.3	2.17
	12.4	2.25	12.4	2.28	12.4	2.15	12.4	2.19
	12.5	2.27	12.5	2.28	12.5	2.17	12.5	2.15
	12.6	2.2	12.6	2.23	12.6	2.26	12.6	2.27
	12.7	2.22	12.7	2.34	12.7	2.18	12.7	2.22
	12.8	2.34	12.8	2.19	12.8	2.14	12.8	2.21
	12.9	2.23	12.9	2.29	12.9	2.26	12.9	2.31
	13	2.41	13	2.2	13	2.18	13	2.12
	13.1	2.28	13.1	2.21	13.1	2.28	13.1	2.16
	13.2	2.3	13.2	2.23	13.2	2.19	13.2	2.33
	13.3	2.21	13.3	2.22	13.3	2.25	13.3	2.25
	13.4	2.4	13.4	2.18	13.4	2.22	13.4	2.4
	13.5	2.3	13.5	2.3	13.5	2.25	13.5	2.19
	13.6	2.26	13.6	2.17	13.6	2.31	13.6	2.18
	13.7	2.21	13.7	2.19	13.7	2.22	13.7	2.19
	13.8	2.22	13.8	2.21	13.8	2.22	13.8	2.18
	13.9	2.17	13.9	2.31	13.9	2.17	13.9	2.15
	14	2.16	14	2.2	14	2.22	14	2.21
	14.1	2.25	14.1	2.31	14.1	2.2	14.1	2.29
	14.2	2.22	14.2	2.31	14.2	2.19	14.2	2.19
	14.3	2.19	14.3	2.22	14.3	2.28	14.3	2.4
	14.4	2.25	14.4	2.21	14.4	2.3	14.4	2.18
	14.5	2.24	14.5	2.23	14.5	2.19	14.5	2.22
	14.6	2.21	14.6	2.24	14.6	2.23	14.6	2.24
	14.7	2.36	14.7	2.26	14.7	2.26	14.7	2.27
	14.8	2.19	14.8	2.23	14.8	2.17	14.8	2.14
	14.9	2.35	14.9	2.23	14.9	2.35	14.9	2.22
	15	2.36	15	2.18	15	2.15	15	2.2
	15.1	2.24	15.1	2.28	15.1	2.2	15.1	2.21
	15.2	2.35	15.2	2.2	15.2	2.24	15.2	2.21
	15.3	2.29	15.3	2.31	15.3	2.23	15.3	2.29
	15.4	2.42	15.4	2.23	15.4	2.24	15.4	2.15
	15.5	2.39	15.5	2.3	15.5	2.33	15.5	2.25
	15.6	2.16	15.6	2.28	15.6	2.24	15.6	2.26
	15.7	2.25	15.7	2.2	15.7	2.21	15.7	2.23
	15.8	2.22	15.8	2.2	15.8	2.26	15.8	2.28
	15.9	2.23	15.9	2.23	15.9	2.28	15.9	2.21
	16	2.14	16	2.31	16	2.2	16	2.23
	16.1	2.22	16.1	2.21	16.1	2.29	16.1	2.25
	16.2	2.13	16.2	2.14	16.2	2.23	16.2	2.15
	16.3	2.22	16.3	2.23	16.3	2.24	16.3	2.21
	16.4	2.26	16.4	2.24	16.4	2.26	16.4	2.24
	16.5	2.23	16.5	2.22	16.5	2.24	16.5	2.31
	16.6	2.35	16.6	2.32	16.6	2.24	16.6	2.25
	16.7	2.2	16.7	2.3	16.7	2.22	16.7	2.33
	16.8	2.22	16.8	2.24	16.8	2.22	16.8	2.21
	16.9	2.37	16.9	2.35	16.9	2.16	16.9	2.2
	17	2.28	17	2.2	17	2.22	17	2.23
	17.1	2.38	17.1	2.3	17.1	2.25	17.1	2.31
	17.2	2.24	17.2	2.25	17.2	2.22	17.2	2.17
	17.3	2.36	17.3	2.25	17.3	2.18	17.3	2.32
	17.4	2.25	17.4	2.18	17.4	2.28	17.4	2.25
	17.5	2.23	17.5	2.26	17.5	2.23	17.5	2.26
	17.6	2.37	17.6	2.33	17.6	2.21	17.6	2.25
	17.7	2.24	17.7	2.31	17.7	2.2	17.7	2.37
	17.8	2.18	17.8	2.19	17.8	2.23	17.8	2.25
	17.9	2.39	17.9	2.17	17.9	2.28	17.9	2.25
	18	2.25	18	2.28	18	2.32	18	2.26
	18.1	2.2	18.1	2.25	18.1	2.2	18.1	2.29
	18.2	2.25	18.2	2.2	18.2	2.18	18.2	2.22
	18.3	2.24	18.3	2.21	18.3	2.17	18.3	2.22
	18.4	2.19	18.4	2.28	18.4	2.21	18.4	2.33
	18.5	2.19	18.5	2.24	18.5	2.24	18.5	2.37
	18.6	2.23	18.6	2.29	18.6	2.27	18.6	2.22
	18.7	2.21	18.7	2.26	18.7	2.25	18.7	2.2
	18.8	2.22	18.8	2.32	18.8	2.28	18.8	2.31
	18.9	2.28	18.9	2.35	18.9	2.22	18.9	2.25
	19	2.18	19	2.33	19	2.25	19	2.21
	19.1	2.22	19.1	2.24	19.1	2.28	19.1	2.28
	19.2	2.19	19.2	2.19	19.2	2.21	19.2	2.33
	19.3	2.24	19.3	2.29	19.3	2.21	19.3	2.27
	19.4	2.31	19.4	2.19	19.4	2.23	19.4	2.24
	19.5	2.33	19.5	2.31	19.5	2.17	19.5	2.36
	19.6	2.2	19.6	2.22	19.6	2.28	19.6	2.12
	19.7	2.27	19.7	2.24	19.7	2.24	19.7	2.28
	19.8	2.26	19.8	2.18	19.8	2.39	19.8	2.3
	19.9	2.35	19.9	2.33	19.9	2.24	19.9	2.39
	20	2.12	20	2.23	20	2.25	20	2.31
	20.1	2.25	20.1	2.24	20.1	2.25	20.1	2.2
	20.2	2.32	20.2	2.21	20.2	2.22	20.2	2.35
	20.3	2.42	20.3	2.33	20.3	2.22	20.3	2.3
	20.4	2.22	20.4	2.21	20.4	2.09	20.4	2.23
	20.5	2.22	20.5	2.21	20.5	2.14	20.5	2.28
	20.6	2.3	20.6	2.29	20.6	2.15	20.6	2.2
	20.7	2.19	20.7	2.24	20.7	2.2	20.7	2.22
	20.8	2.49	20.8	2.27	20.8	2.23	20.8	2.22
	20.9	2.37	20.9	2.23	20.9	2.21	20.9	2.26
	21	2.22	21	2.19	21	2.19	21	2.25
	21.1	2.16	21.1	2.22	21.1	2.28	21.1	2.32
	21.2	2.2	21.2	2.28	21.2	2.13	21.2	2.32
	21.3	2.28	21.3	2.39	21.3	2.16	21.3	2.14
	21.4	2.11	21.4	2.27	21.4	2.34	21.4	2.26
	21.5	2.22	21.5	2.23	21.5	2.3	21.5	2.34
	21.6	2.23	21.6	2.29	21.6	2.27	21.6	2.2
	21.7	2.26	21.7	2.24	21.7	2.19	21.7	2.31
	21.8	2.16	21.8	2.21	21.8	2.26	21.8	2.31
	21.9	2.19	21.9	2.25	21.9	2.14	21.9	2.29
	22	2.23	22	2.22	22	2.35	22	2.32
	22.1	2.24	22.1	2.27	22.1	2.3	22.1	2.11
	22.2	2.28	22.2	2.25	22.2	2.21	22.2	2.27
	22.3	2.18	22.3	2.21	22.3	2.26	22.3	2.33
	22.4	2.29	22.4	2.26	22.4	2.12	22.4	2.28
	22.5	2.27	22.5	2.14	22.5	2.32	22.5	2.25
	22.6	2.18	22.6	2.15	22.6	2.23	22.6	2.27
	22.7	2.28	22.7	2.19	22.7	2.25	22.7	2.23
	22.8	2.22	22.8	2.28	22.8	2.2	22.8	2.33
	22.9	2.18	22.9	2.19	22.9	2.23	22.9	2.25
	23	2.18	23	2.27	23	2.16	23	2.28
	23.1	2.24	23.1	2.25	23.1	2.18	23.1	2.24
	23.2	2.28	23.2	2.3	23.2	2.23	23.2	2.3
	23.3	2.18	23.3	2.22	23.3	2.22	23.3	2.32
	23.4	2.17	23.4	2.22	23.4	2.24	23.4	2.4
	23.5	2.27	23.5	2.28	23.5	2.19	23.5	2.3
	23.6	2.22	23.6	2.23	23.6	2.21	23.6	2.23
	23.7	2.25	23.7	2.21	23.7	2.21	23.7	2.23
	23.8	2.24	23.8	2.25	23.8	2.18	23.8	2.23
	23.9	2.33	23.9	2.18	23.9	2.19	23.9	2.35
	24	2.23	24	2.29	24	2.21	24	2.27
	24.1	2.23	24.1	2.29	24.1	2.26	24.1	2.26
	24.2	2.22	24.2	2.28	24.2	2.25	24.2	2.26
	24.3	2.33	24.3	2.36	24.3	2.23	24.3	2.36
	24.4	2.22	24.4	2.29	24.4	2.2	24.4	2.24
	24.5	2.33	24.5	2.26	24.5	2.27	24.5	2.75
	24.6	2.17	24.6	2.29	24.6	2.24	24.6	2.26
	24.7	2.24	24.7	2.29	24.7	2.35	24.7	2.37
	24.8	2.26	24.8	2.23	24.8	2.4	24.8	2.32
	24.9	2.32	24.9	2.32	24.9	2.25	24.9	2.4
	25	2.24	25	2.28	25	2.23	25	2.26
	25.1	2.21	25.1	2.16	25.1	2.21	25.1	2.24
	25.2	2.39	25.2	2.33	25.2	2.18	25.2	2.23
	25.3	2.21	25.3	2.23	25.3	2.21	25.3	2.35
	25.4	2.22	25.4	2.23	25.4	2.24	25.4	2.25
	25.5	2.23	25.5	2.26	25.5	2.19	25.5	2.27
	25.6	2.25	25.6	2.2	25.6	2.2	25.6	2.16
	25.7	2.21	25.7	2.25	25.7	2.22	25.7	2.27
	25.8	2.35	25.8	2.24	25.8	2.18	25.8	2.19
	25.9	2.16	25.9	2.17	25.9	2.26	25.9	2.28
	26	2.21	26	2.23	26	2.2	26	2.21
	26.1	2.31	26.1	2.28	26.1	2.26	26.1	2.15
	26.2	2.21	26.2	2.25	26.2	2.17	26.2	2.28
	26.3	2.18	26.3	2.36	26.3	2.16	26.3	2.26
	26.4	2.48	26.4	2.29	26.4	2.18	26.4	2.26
	26.5	2.28	26.5	2.29	26.5	2.23	26.5	2.17
	26.6	2.2	26.6	2.28	26.6	2.36	26.6	2.3
	26.7	2.26	26.7	2.27	26.7	2.29	26.7	2.29
	26.8	2.33	26.8	2.13	26.8	2.18	26.8	2.21
	26.9	2.18	26.9	2.26	26.9	2.32	26.9	2.33
	27	2.27	27	2.24	27	2.29	27	2.26
	27.1	2.23	27.1	2.3	27.1	2.33	27.1	2.2
	27.2	2.21	27.2	2.36	27.2	2.26	27.2	2.33
	27.3	2.26	27.3	2.32	27.3	2.28	27.3	2.25
	27.4	2.21	27.4	2.43	27.4	2.2	27.4	2.27
	27.5	2.18	27.5	2.24	27.5	2.23	27.5	2.3
	27.6	2.18	27.6	2.25	27.6	2.22	27.6	2.32
	27.7	2.2	27.7	2.22	27.7	2.25	27.7	2.36
	27.8	2.2	27.8	2.26	27.8	2.24	27.8	2.3
	27.9	2.22	27.9	2.29	27.9	2.26	27.9	2.27
	28	2.2	28	2.22	28	2.21	28	2.26
	28.1	2.23	28.1	2.26	28.1	2.22	28.1	2.2
	28.2	2.22	28.2	2.24	28.2	2.17	28.2	2.19
	28.3	2.28	28.3	2.32	28.3	2.23	28.3	2.31
	28.4	2.27	28.4	2.24	28.4	2.25	28.4	2.3
	28.5	2.21	28.5	2.25	28.5	2.2	28.5	2.26
	28.6	2.17	28.6	2.35	28.6	2.25	28.6	2.3
	28.7	2.17	28.7	2.19	28.7	2.27	28.7	2.25
	28.8	2.28	28.8	2.17	28.8	2.23	28.8	2.25
	28.9	2.26	28.9	2.21	28.9	2.22	28.9	2.27
	29	2.2	29	2.35	29	2.37	29	2.24
	29.1	2.36	29.1	2.29	29.1	2.19	29.1	2.22
	29.2	2.27	29.2	2.27	29.2	2.22	29.2	2.2
	29.3	2.2	29.3	2.24	29.3	2.31	29.3	2.27
	29.4	2.26	29.4	2.27	29.4	2.24	29.4	2.29
	29.5	2.23	29.5	2.28	29.5	2.15	29.5	2.25
	29.6	2.2	29.6	2.16	29.6	2.27	29.6	2.23
	29.7	2.23	29.7	2.22	29.7	2.32	29.7	2.48
	29.8	2.19	29.8	2.22	29.8	2.17	29.8	2.31
	29.9	2.29	29.9	2.26	29.9	2.25	29.9	2.22
	30	2.28	30	2.21	30	2.26	30	2.27
	30.1	2.22	30.1	2.32	30.1	2.26	30.1	2.17
	30.2	2.29	30.2	2.22	30.2	2.38	30.2	2.29
	30.3	2.21	30.3	2.33	30.3	2.25	30.3	2.22
	30.4	2.15	30.4	2.25	30.4	2.19	30.4	2.27
	30.5	2.17	30.5	2.15	30.5	2.2	30.5	2.18
	30.6	2.19	30.6	2.31	30.6	2.35	30.6	2.22
	30.7	2.24	30.7	2.16	30.7	2.27	30.7	2.15
	30.8	2.22	30.8	2.23	30.8	2.21	30.8	2.26
	30.9	2.18	30.9	2.2	30.9	2.21	30.9	2.26
	31	2.25	31	2.22	31	2.23	31	2.21
	31.1	2.22	31.1	2.21	31.1	2.21	31.1	2.17
	31.2	2.16	31.2	2.23	31.2	2.27	31.2	2.26
	31.3	2.19	31.3	2.3	31.3	2.22	31.3	2.19
	31.4	2.19	31.4	2.37	31.4	2.2	31.4	4.04
	31.5	2.43	31.5	2.26	31.5	2.23	31.5	2.28
	31.6	2.21	31.6	2.16	31.6	2.2	31.6	2.19
	31.7	2.25	31.7	2.28	31.7	2.25	31.7	2.29
	31.8	2.26	31.8	2.3	31.8	2.24	31.8	2.23
	31.9	2.33	31.9	2.28	31.9	2.34	31.9	2.54
	32	2.26	32	2.2	32	2.23	32	2.25
	32.1	2.21	32.1	2.19	32.1	2.33	32.1	2.25
	32.2	2.26	32.2	2.21	32.2	2.23	32.2	2.3
	32.3	2.15	32.3	2.41	32.3	2.34	32.3	2.21
	32.4	2.17	32.4	2.23	32.4	2.3	32.4	2.17
	32.5	2.24	32.5	2.16	32.5	2.26	32.5	2.23
	32.6	2.28	32.6	2.25	32.6	2.19	32.6	2.3
	32.7	2.27	32.7	2.22	32.7	2.29	32.7	4.5
	32.8	2.25	32.8	2.21	32.8	2.34	32.8	4.32
	32.9	2.18	32.9	2.28	32.9	2.28	32.9	3.7
	33	2.25	33	2.26	33	2.23	33	2.25
	33.1	2.21	33.1	2.27	33.1	2.32	33.1	3.57
	33.2	2.21	33.2	2.34	33.2	2.28	33.2	3.59
	33.3	2.18	33.3	2.13	33.3	2.22	33.3	4.11
	33.4	2.36	33.4	2.29	33.4	2.21	33.4	3.95
	33.5	2.24	33.5	2.16	33.5	2.28	33.5	3.94
	33.6	2.19	33.6	2.23	33.6	2.27	33.6	3.81
	33.7	2.29	33.7	2.28	33.7	2.32	33.7	3.66
	33.8	2.2	33.8	2.27	33.8	2.23	33.8	3.38
	33.9	2.24	33.9	2.25	33.9	2.28	33.9	3.77
	34	2.29	34	2.22	34	2.25	34	3.5
	34.1	2.17	34.1	2.24	34.1	2.22	34.1	3.74
	34.2	2.19	34.2	2.31	34.2	2.28	34.2	3.43
	34.3	2.32	34.3	2.19	34.3	2.23	34.3	3.87
	34.4	2.25	34.4	2.31	34.4	2.29	34.4	4.19
	34.5	2.23	34.5	2.17	34.5	2.27	34.5	3.97
	34.6	2.24	34.6	2.28	34.6	2.18	34.6	3.85
	34.7	2.27	34.7	2.26	34.7	2.24	34.7	3.78
	34.8	2.25	34.8	2.19	34.8	2.35	34.8	3.86
	34.9	2.32	34.9	2.25	34.9	2.27	34.9	4.07
	35	2.22	35	2.18	35	2.27	35	3.74
	35.1	2.25	35.1	2.25	35.1	2.21	35.1	3.66
	35.2	2.23	35.2	2.18	35.2	2.22	35.2	3.81
	35.3	2.29	35.3	2.25	35.3	2.17	35.3	4.11
	35.4	2.33	35.4	2.23	35.4	2.25	35.4	4.03
	35.5	2.15	35.5	2.26	35.5	2.18	35.5	3.61
	35.6	2.31	35.6	2.16	35.6	2.27	35.6	3.93
	35.7	2.26	35.7	2.3	35.7	2.2	35.7	4.22
	35.8	2.18	35.8	2.21	35.8	2.24	35.8	3.78
	35.9	2.2	35.9	2.2	35.9	2.19	35.9	2.35
	36	2.37	36	2.37	36	2.25	36	3.67
	36.1	2.21	36.1	2.28	36.1	2.23	36.1	3.9
	36.2	2.23	36.2	2.23	36.2	2.3	36.2	3.67
	36.3	2.26	36.3	2.17	36.3	2.24	36.3	3.87
	36.4	2.26	36.4	2.21	36.4	2.19	36.4	3.94
	36.5	2.19	36.5	2.28	36.5	2.25	36.5	4.21
	36.6	2.29	36.6	2.22	36.6	2.38	36.6	3.65
	36.7	2.27	36.7	2.18	36.7	2.21	36.7	3.99
	36.8	2.24	36.8	2.31	36.8	2.28	36.8	3.95
	36.9	2.22	36.9	2.3	36.9	2.11	36.9	3.7
	37	2.2	37	2.24	37	2.35	37	4.33
	37.1	2.24	37.1	2.33	37.1	2.36	37.1	4.1
	37.2	2.16	37.2	2.18	37.2	2.23	37.2	3.78
	37.3	2.2	37.3	2.26	37.3	2.23	37.3	4.01
	37.4	2.26	37.4	2.23	37.4	2.19	37.4	3.7
	37.5	2.24	37.5	2.26	37.5	2.26	37.5	3.67
	37.6	2.23	37.6	2.18	37.6	2.25	37.6	3.67
	37.7	2.2	37.7	2.19	37.7	2.22	37.7	3.93
	37.8	2.22	37.8	2.29	37.8	2.2	37.8	4.26
	37.9	2.21	37.9	2.2	37.9	2.25	37.9	3.9
	38	2.3	38	2.21	38	2.18	38	3.47
	38.1	2.3	38.1	2.33	38.1	2.21	38.1	2.27
	38.2	2.27	38.2	2.21	38.2	2.29	38.2	2.25
	38.3	2.34	38.3	2.22	38.3	2.2	38.3	2.24
	38.4	2.19	38.4	2.19	38.4	2.22	38.4	3.61
	38.5	2.2	38.5	2.26	38.5	2.27	38.5	2.19
	38.6	2.14	38.6	2.21	38.6	2.18	38.6	3.96
	38.7	2.22	38.7	2.29	38.7	2.26	38.7	3.72
	38.8	2.25	38.8	2.18	38.8	2.39	38.8	2.18
	38.9	2.35	38.9	2.25	38.9	2.24	38.9	2.22
	39	2.32	39	2.28	39	2.23	39	2.19
	39.1	2.22	39.1	2.18	39.1	2.22	39.1	2.19
	39.2	2.27	39.2	2.27	39.2	2.23	39.2	2.24
	39.3	2.14	39.3	2.31	39.3	2.25	39.3	2.19
	39.4	2.19	39.4	2.21	39.4	2.26	39.4	2.31
	39.5	2.35	39.5	2.22	39.5	2.3	39.5	2.32
	39.6	2.29	39.6	2.2	39.6	2.19	39.6	2.33
	39.7	2.22	39.7	2.24	39.7	2.19	39.7	2.27
	39.8	2.17	39.8	2.19	39.8	2.28	39.8	2.19
	39.9	2.3	39.9	2.26	39.9	2.26	39.9	2.23
	40	2.25	40	2.23	40	2.21	40	2.28
	40.1	2.2	40.1	2.23	40.1	2.23	40.1	2.22
	40.2	2.21	40.2	2.25	40.2	2.2	40.2	2.29
	40.3	2.22	40.3	2.16	40.3	2.38	40.3	2.32
	40.4	2.29	40.4	2.3	40.4	2.26	40.4	2.27
	40.5	2.29	40.5	2.31	40.5	2.27	40.5	2.25
	40.6	2.2	40.6	2.18	40.6	2.35	40.6	2.29
	40.7	2.34	40.7	2.31	40.7	2.22	40.7	2.19
	40.8	2.3	40.8	2.16	40.8	2.2	40.8	2.25
	40.9	2.21	40.9	2.15	40.9	2.22	40.9	2.21
	41	2.24	41	2.26	41	2.33	41	2.27
	41.1	2.12	41.1	2.21	41.1	2.21	41.1	2.23
	41.2	2.28	41.2	2.22	41.2	2.32	41.2	2.26
	41.3	2.19	41.3	2.14	41.3	2.18	41.3	2.26
	41.4	2.21	41.4	2.26	41.4	2.21	41.4	2.3
	41.5	2.17	41.5	2.23	41.5	2.17	41.5	2.26
	41.6	2.27	41.6	2.22	41.6	2.19	41.6	2.3
	41.7	2.22	41.7	2.24	41.7	2.12	41.7	2.19
	41.8	2.23	41.8	2.29	41.8	2.2	41.8	2.27
	41.9	2.21	41.9	2.2	41.9	2.23	41.9	2.26
	42	2.16	42	2.32	42	2.28	42	2.33
	42.1	2.28	42.1	2.26	42.1	2.23	42.1	2.28
	42.2	2.27	42.2	2.31	42.2	2.27	42.2	2.16
	42.3	2.24	42.3	2.25	42.3	2.32	42.3	2.2
	42.4	2.19	42.4	2.2	42.4	2.22	42.4	2.24
	42.5	2.21	42.5	2.26	42.5	2.14	42.5	2.2
	42.6	2.32	42.6	2.27	42.6	2.2	42.6	2.16
	42.7	2.13	42.7	2.28	42.7	2.24	42.7	2.25
	42.8	2.24	42.8	2.31	42.8	2.31	42.8	2.31
	42.9	2.19	42.9	2.22	42.9	2.25	42.9	2.19
	43	2.2	43	2.4	43	2.25	43	2.19
	43.1	2.22	43.1	2.23	43.1	2.29	43.1	2.28
	43.2	2.24	43.2	2.19	43.2	2.36	43.2	2.27
	43.3	2.26	43.3	2.33	43.3	2.13	43.3	2.13
	43.4	2.35	43.4	2.19	43.4	2.15	43.4	2.26
	43.5	2.19	43.5	2.21	43.5	2.14	43.5	2.25
	43.6	2.23	43.6	2.23	43.6	2.19	43.6	2.35
	43.7	2.23	43.7	2.18	43.7	2.25	43.7	2.21
	43.8	2.36	43.8	2.33	43.8	2.27	43.8	2.27
	43.9	2.21	43.9	2.16	43.9	2.31	43.9	2.28
	44	2.21	44	2.22	44	2.22	44	2.26
	44.1	2.22	44.1	2.28	44.1	2.26	44.1	2.26
	44.2	2.16	44.2	2.2	44.2	2.24	44.2	2.33
	44.3	2.29	44.3	2.18	44.3	2.23	44.3	2.31
	44.4	2.24	44.4	2.19	44.4	2.28	44.4	2.35
	44.5	2.22	44.5	2.37	44.5	2.25	44.5	2.26
	44.6	2.23	44.6	2.26	44.6	2.25	44.6	2.2
	44.7	2.23	44.7	2.31	44.7	2.32	44.7	2.21
	44.8	2.3	44.8	2.31	44.8	2.33	44.8	2.42
	44.9	2.26	44.9	2.24	44.9	2.24	44.9	2.22
	45	2.2	45	2.2	45	2.22	45	2.18
	45.1	2.2	45.1	2.23	45.1	2.18	45.1	2.29
	45.2	2.25	45.2	2.27	45.2	2.22	45.2	2.31
	45.3	2.22	45.3	2.26	45.3	2.18	45.3	2.27
	45.4	2.39	45.4	2.24	45.4	2.27	45.4	2.4
	45.5	2.3	45.5	2.18	45.5	2.27	45.5	2.31
	45.6	2.27	45.6	2.19	45.6	2.14	45.6	2.3
	45.7	2.18	45.7	2.29	45.7	2.27	45.7	2.24
	45.8	2.29	45.8	2.16	45.8	2.21	45.8	2.31
	45.9	2.2	45.9	2.19	45.9	2.43	45.9	2.23
	46	2.21	46	2.17	46	2.27	46	2.34
	46.1	2.16	46.1	2.24	46.1	2.28	46.1	2.37
	46.2	2.25	46.2	2.21	46.2	2.25	46.2	2.35
	46.3	2.36	46.3	2.27	46.3	2.32	46.3	2.36
	46.4	2.29	46.4	2.21	46.4	2.24	46.4	2.2
	46.5	2.28	46.5	2.23	46.5	2.17	46.5	2.16
	46.6	2.24	46.6	2.19	46.6	2.27	46.6	2.23
	46.7	2.18	46.7	2.27	46.7	2.2	46.7	2.33
	46.8	2.24	46.8	2.17	46.8	2.11	46.8	2.22
	46.9	2.19	46.9	2.24	46.9	2.24	46.9	2.28
	47	2.24	47	2.3	47	2.27	47	2.25
	47.1	2.22	47.1	2.25	47.1	2.2	47.1	2.3
	47.2	2.29	47.2	2.29	47.2	2.22	47.2	2.31
	47.3	2.24	47.3	2.19	47.3	2.22	47.3	2.21
	47.4	2.18	47.4	2.23	47.4	2.29	47.4	2.22
	47.5	2.22	47.5	2.23	47.5	2.26	47.5	2.31
	47.6	2.13	47.6	2.32	47.6	2.24	47.6	2.19
	47.7	2.17	47.7	2.18	47.7	2.25	47.7	2.33
	47.8	2.28	47.8	2.21	47.8	2.22	47.8	2.16
	47.9	2.2	47.9	2.25	47.9	2.29	47.9	2.19
	48	2.19	48	2.24	48	2.18	48	2.24
	48.1	2.22	48.1	2.23	48.1	2.3	48.1	2.22
	48.2	2.21	48.2	2.24	48.2	2.27	48.2	2.23
	48.3	2.27	48.3	2.21	48.3	2.21	48.3	2.22
	48.4	2.21	48.4	2.26	48.4	2.23	48.4	2.23
	48.5	2.19	48.5	2.24	48.5	2.37	48.5	2.2
	48.6	2.23	48.6	2.23	48.6	2.23	48.6	2.35
	48.7	2.18	48.7	2.28	48.7	2.27	48.7	2.27
	48.8	2.25	48.8	2.24	48.8	2.23	48.8	2.25
	48.9	2.24	48.9	2.18	48.9	2.26	48.9	2.27
	49	2.23	49	2.16	49	2.29	49	2.14
	49.1	2.21	49.1	2.25	49.1	2.25	49.1	2.31
	49.2	2.34	49.2	2.25	49.2	2.21	49.2	2.29
	49.3	2.23	49.3	2.28	49.3	2.32	49.3	2.18
	49.4	2.18	49.4	2.27	49.4	2.2	49.4	2.47
	49.5	2.23	49.5	2.24	49.5	2.26	49.5	2.19
	49.6	2.16	49.6	2.27	49.6	2.28	49.6	2.19
	49.7	2.13	49.7	2.19	49.7	2.25	49.7	2.26
	49.8	2.34	49.8	2.22	49.8	2.16	49.8	2.28
	49.9	2.2	49.9	2.17	49.9	2.19	49.9	2.22
	50	2.29	50	2.22	50	2.25	50	2.33
	50.1	2.25	50.1	2.25	50.1	2.23	50.1	2.36
	50.2	2.32	50.2	2.23	50.2	2.22	50.2	2.29
	50.3	2.27	50.3	2.2	50.3	2.17	50.3	2.18
	50.4	2.26	50.4	2.21	50.4	2.26	50.4	2.17
	50.5	2.2	50.5	2.27	50.5	2.2	50.5	2.24
	50.6	2.21	50.6	2.25	50.6	2.19	50.6	2.21
	50.7	2.18	50.7	2.28	50.7	2.21	50.7	2.2
	50.8	2.23	50.8	2.17	50.8	2.16	50.8	2.33
	50.9	2.21	50.9	2.29	50.9	2.23	50.9	2.29
	51	2.21	51	2.21	51	2.2	51	2.36
	51.1	2.2	51.1	2.31	51.1	2.23	51.1	2.21
	51.2	2.31	51.2	2.21	51.2	2.28	51.2	2.27
	51.3	2.19	51.3	2.2	51.3	2.27	51.3	2.18
	51.4	2.18	51.4	2.23	51.4	2.31	51.4	2.25
	51.5	2.24	51.5	2.21	51.5	2.24	51.5	2.3
	51.6	2.17	51.6	2.36	51.6	2.2	51.6	2.22
	51.7	2.17	51.7	2.22	51.7	2.18	51.7	2.3
	51.8	2.25	51.8	2.29	51.8	2.29	51.8	2.33
	51.9	2.32	51.9	2.36	51.9	2.17	51.9	2.28
	52	2.19	52	2.29	52	2.33	52	2.2
	52.1	2.19	52.1	2.18	52.1	2.2	52.1	2.17
	52.2	2.25	52.2	2.23	52.2	2.2	52.2	2.21
	52.3	2.29	52.3	2.27	52.3	2.26	52.3	2.2
	52.4	2.3	52.4	2.24	52.4	2.3	52.4	2.22
	52.5	2.18	52.5	2.17	52.5	2.24	52.5	2.3
	52.6	2.24	52.6	2.24	52.6	2.18	52.6	2.26
	52.7	2.19	52.7	2.2	52.7	2.17	52.7	2.23
	52.8	2.22	52.8	2.26	52.8	2.21	52.8	2.22
	52.9	2.21	52.9	2.26	52.9	2.24	52.9	2.2
	53	2.21	53	2.32	53	2.22	53	2.26
	53.1	2.17	53.1	2.21	53.1	2.3	53.1	2.2
	53.2	2.15	53.2	2.21	53.2	2.35	53.2	2.36
	53.3	2.28	53.3	2.19	53.3	2.32	53.3	2.22
	53.4	2.15	53.4	2.19	53.4	2.19	53.4	2.24
	53.5	2.18	53.5	2.28	53.5	2.24	53.5	2.33
	53.6	2.25	53.6	2.2	53.6	2.33	53.6	2.24
	53.7	2.15	53.7	2.19	53.7	2.23	53.7	2.22
	53.8	2.17	53.8	2.26	53.8	2.16	53.8	2.19
	53.9	2.13	53.9	2.1	53.9	2.37	53.9	2.37
	54	2.22	54	2.18	54	2.19	54	2.22
	54.1	2.3	54.1	2.19	54.1	2.31	54.1	2.34
	54.2	2.21	54.2	2.23	54.2	2.23	54.2	2.27
	54.3	2.21	54.3	2.27	54.3	2.21	54.3	2.36
	54.4	2.21	54.4	2.32	54.4	2.24	54.4	2.32
	54.5	2.26	54.5	2.25	54.5	2.19	54.5	2.38
	54.6	2.16	54.6	2.26	54.6	2.27	54.6	2.23
	54.7	2.22	54.7	2.25	54.7	2.32	54.7	2.2
	54.8	2.29	54.8	2.2	54.8	2.32	54.8	2.22
	54.9	2.25	54.9	2.18	54.9	2.22	54.9	2.18
	55	2.22	55	2.26	55	2.29	55	2.2
	55.1	2.35	55.1	2.31	55.1	2.21	55.1	2.19
	55.2	2.22	55.2	2.22	55.2	2.23	55.2	2.24
	55.3	2.19	55.3	2.25	55.3	2.24	55.3	2.39
	55.4	2.34	55.4	2.35	55.4	2.24	55.4	2.27
	55.5	2.23	55.5	2.26	55.5	2.19	55.5	2.21
	55.6	2.34	55.6	2.22	55.6	2.17	55.6	2.26
	55.7	2.16	55.7	2.26	55.7	2.22	55.7	2.28
	55.8	2.21	55.8	2.3	55.8	2.25	55.8	2.23
	55.9	2.2	55.9	2.21	55.9	2.2	55.9	2.2
	56	2.21	56	2.28	56	2.25	56	2.21
	56.1	2.3	56.1	2.27	56.1	2.25	56.1	2.28
	56.2	2.35	56.2	2.21	56.2	2.27	56.2	2.26
	56.3	2.2	56.3	2.2	56.3	2.21	56.3	2.35
	56.4	2.2	56.4	2.22	56.4	2.15	56.4	2.3
	56.5	2.33	56.5	2.24	56.5	2.25	56.5	2.26
	56.6	2.36	56.6	2.16	56.6	2.32	56.6	2.31
	56.7	2.33	56.7	2.28	56.7	2.21	56.7	2.25
	56.8	2.3	56.8	2.33	56.8	2.19	56.8	2.41
	56.9	2.2	56.9	2.21	56.9	2.2	56.9	2.16
	57	2.25	57	2.32	57	2.19	57	2.16
	57.1	2.27	57.1	2.27	57.1	2.2	57.1	2.22
	57.2	2.32	57.2	2.28	57.2	2.22	57.2	2.27
	57.3	2.24	57.3	2.33	57.3	2.19	57.3	2.29
	57.4	2.31	57.4	2.24	57.4	2.24	57.4	2.29
	57.5	2.35	57.5	2.2	57.5	2.3	57.5	2.28
	57.6	2.23	57.6	2.33	57.6	2.24	57.6	2.2
	57.7	2.29	57.7	2.19	57.7	2.2	57.7	2.25
	57.8	2.18	57.8	2.15	57.8	2.3	57.8	2.26
	57.9	2.35	57.9	2.2	57.9	2.2	57.9	2.35
	58	2.16	58	2.24	58	2.21	58	2.2
	58.1	2.26	58.1	2.28	58.1	2.28	58.1	2.25
	58.2	2.3	58.2	2.19	58.2	2.2	58.2	2.25
	58.3	2.21	58.3	2.23	58.3	2.2	58.3	2.19
	58.4	2.22	58.4	2.21	58.4	2.28	58.4	2.31
	58.5	2.2	58.5	2.26	58.5	2.31	58.5	2.28
	58.6	2.16	58.6	2.27	58.6	2.29	58.6	2.16
	58.7	2.15	58.7	2.22	58.7	2.24	58.7	2.23
	58.8	2.25	58.8	2.23	58.8	2.18	58.8	2.25
	58.9	2.24	58.9	2.29	58.9	2.27	58.9	2.24
	59	2.36	59	2.18	59	2.35	59	2.17
	59.1	2.29	59.1	2.2	59.1	2.23	59.1	2.31
	59.2	2.21	59.2	2.19	59.2	2.22	59.2	2.26
	59.3	2.18	59.3	2.18	59.3	2.19	59.3	2.27
	59.4	2.25	59.4	2.22	59.4	2.25	59.4	2.17
	59.5	2.18	59.5	2.28	59.5	2.23	59.5	2.39
	59.6	2.35	59.6	2.31	59.6	2.28	59.6	2.33
	59.7	2.21	59.7	2.16	59.7	2.17	59.7	2.31
	59.8	2.22	59.8	2.23	59.8	2.22	59.8	2.48
	59.9	2.13	59.9	2.21	59.9	2.24	59.9	2.38
	60	2.25	60	2.23	60	2.2	60	2.25
	60.1	2.17	60.1	2.28	60.1	2.25	60.1	2.33
	60.2	2.2	60.2	2.28	60.2	2.22	60.2	2.24
	60.3	2.34	60.3	2.24	60.3	2.29	60.3	2.19
	60.4	2.21	60.4	2.21	60.4	2.24	60.4	2.29
	60.5	2.2	60.5	2.22	60.5	2.23	60.5	2.28
	60.6	2.18	60.6	2.24	60.6	2.21	60.6	2.2
	60.7	2.2	60.7	2.26	60.7	2.28	60.7	2.17
	60.8	2.18	60.8	2.22	60.8	2.17	60.8	2.28
	60.9	2.17	60.9	2.26	60.9	2.27	60.9	2.21
	61	2.3	61	2.29	61	2.22	61	2.25
	61.1	2.29	61.1	2.18	61.1	2.29	61.1	2.25
	61.2	2.32	61.2	2.18	61.2	2.31	61.2	2.25
	61.3	2.24	61.3	2.17	61.3	2.22	61.3	2.21
	61.4	2.25	61.4	2.35	61.4	2.27	61.4	2.23
	61.5	2.32	61.5	2.41	61.5	2.25	61.5	2.34
	61.6	2.25	61.6	2.31	61.6	2.26	61.6	2.27
	61.7	2.23	61.7	2.22	61.7	2.23	61.7	2.22
	61.8	2.21	61.8	2.29	61.8	2.17	61.8	2.29
	61.9	2.28	61.9	2.24	61.9	2.21	61.9	2.19
	62	2.3	62	2.27	62	2.22	62	2.16
	62.1	2.09	62.1	2.27	62.1	2.21	62.1	2.28
	62.2	2.28	62.2	2.28	62.2	2.18	62.2	2.58
	62.3	2.21	62.3	2.29	62.3	2.2	62.3	2.23
	62.4	2.2	62.4	2.17	62.4	2.17	62.4	2.31
	62.5	2.28	62.5	2.26	62.5	2.19	62.5	2.41
	62.6	2.26	62.6	2.23	62.6	2.29	62.6	2.23
	62.7	2.31	62.7	2.26	62.7	2.23	62.7	2.3
	62.8	2.24	62.8	2.25	62.8	2.25	62.8	2.13
	62.9	2.19	62.9	2.23	62.9	2.21	62.9	2.25
	63	2.26	63	2.26	63	2.29	63	2.24
	63.1	2.2	63.1	2.22	63.1	2.19	63.1	2.25
	63.2	2.21	63.2	2.21	63.2	2.28	63.2	2.32
	63.3	2.18	63.3	2.23	63.3	2.31	63.3	2.27
	63.4	2.29	63.4	2.2	63.4	2.23	63.4	2.21
	63.5	2.19	63.5	2.29	63.5	2.27	63.5	2.2
	63.6	2.23	63.6	2.27	63.6	2.2	63.6	2.27
	63.7	2.23	63.7	2.28	63.7	2.25	63.7	2.26
	63.8	2.28	63.8	2.3	63.8	2.22	63.8	2.34
	63.9	2.24	63.9	2.13	63.9	2.17	63.9	2.22
	64	2.23	64	2.21	64	2.16	64	2.28
	64.1	2.19	64.1	2.24	64.1	2.17	64.1	2.27
	64.2	2.19	64.2	2.23	64.2	2.31	64.2	2.22
	64.3	2.27	64.3	2.23	64.3	2.26	64.3	2.17
	64.4	2.21	64.4	2.18	64.4	2.25	64.4	2.27
	64.5	2.22	64.5	2.26	64.5	2.25	64.5	2.24
	64.6	2.18	64.6	2.3	64.6	2.33	64.6	2.26
	64.7	2.24	64.7	2.23	64.7	2.28	64.7	2.24
	64.8	2.18	64.8	2.34	64.8	2.28	64.8	2.22
	64.9	2.34	64.9	2.18	64.9	2.27	64.9	2.24
	65	2.24	65	2.22	65	2.15	65	2.25
	65.1	2.21	65.1	2.35	65.1	2.2	65.1	2.26
	65.2	2.19	65.2	2.23	65.2	2.18	65.2	2.19
	65.3	2.27	65.3	2.23	65.3	2.21	65.3	2.14
	65.4	2.23	65.4	2.23	65.4	2.35	65.4	2.23
	65.5	2.24	65.5	2.21	65.5	2.17	65.5	2.2
	65.6	2.27	65.6	2.17	65.6	2.17	65.6	2.27
	65.7	2.27	65.7	2.28	65.7	2.22	65.7	2.17
	65.8	2.26	65.8	2.24	65.8	2.27	65.8	2.21
	65.9	2.25	65.9	2.21	65.9	2.3	65.9	2.15
	66	2.19	66	2.33	66	2.16	66	2.18
	66.1	2.16	66.1	2.23	66.1	2.24	66.1	2.38
	66.2	2.27	66.2	2.16	66.2	2.2	66.2	2.29
	66.3	2.18	66.3	2.26	66.3	2.22	66.3	2.21
	66.4	2.18	66.4	2.26	66.4	2.22	66.4	2.34
	66.5	2.18	66.5	2.27	66.5	2.16	66.5	2.26
	66.6	2.25	66.6	2.24	66.6	2.18	66.6	2.21
	66.7	2.23	66.7	2.22	66.7	2.26	66.7	2.28
	66.8	2.31	66.8	2.26	66.8	2.21	66.8	2.21
	66.9	2.28	66.9	2.25	66.9	2.25	66.9	2.25
	67	2.27	67	2.13	67	2.28	67	2.21
	67.1	2.29	67.1	2.33	67.1	2.32	67.1	2.21
	67.2	2.23	67.2	2.31	67.2	2.25	67.2	2.27
	67.3	2.14	67.3	2.16	67.3	2.19	67.3	2.25
	67.4	2.24	67.4	2.19	67.4	2.29	67.4	2.26
	67.5	2.27	67.5	2.19	67.5	2.26	67.5	2.22
	67.6	2.19	67.6	2.25	67.6	2.23	67.6	2.24
	67.7	2.2	67.7	2.22	67.7	2.17	67.7	2.15
	67.8	2.21	67.8	2.2	67.8	2.18	67.8	2.22
	67.9	2.24	67.9	2.15	67.9	2.23	67.9	2.27
	68	2.15	68	2.2	68	2.21	68	2.25
	68.1	2.19	68.1	2.24	68.1	2.27	68.1	2.25
	68.2	2.21	68.2	2.2	68.2	2.27	68.2	2.26
	68.3	2.3	68.3	2.24	68.3	2.34	68.3	2.37
	68.4	2.21	68.4	2.27	68.4	2.28	68.4	2.25
	68.5	2.23	68.5	2.21	68.5	2.2	68.5	2.16
	68.6	2.16	68.6	2.29	68.6	2.19	68.6	2.2
	68.7	2.25	68.7	2.49	68.7	2.2	68.7	2.19
	68.8	2.21	68.8	2.27	68.8	2.26	68.8	2.32
	68.9	2.24	68.9	2.19	68.9	2.23	68.9	2.29
	69	2.15	69	2.34	69	2.2	69	2.2
	69.1	2.32	69.1	2.25	69.1	2.22	69.1	2.2
	69.2	2.27	69.2	2.19	69.2	2.2	69.2	2.25
	69.3	2.28	69.3	2.14	69.3	2.22	69.3	2.32
	69.4	2.27	69.4	2.21	69.4	2.24	69.4	2.26
	69.5	2.2	69.5	2.23	69.5	2.26	69.5	2.16
	69.6	2.17	69.6	2.17	69.6	2.2	69.6	2.27
	69.7	2.22	69.7	2.35	69.7	2.27	69.7	2.26
	69.8	2.22	69.8	2.22	69.8	2.2	69.8	2.23
	69.9	2.21	69.9	2.2	69.9	2.18	69.9	2.19
	70	2.2	70	2.21	70	2.21	70	2.31
	70.1	2.22	70.1	2.21	70.1	2.24	70.1	2.29
	70.2	2.28	70.2	2.24	70.2	2.17	70.2	2.12
	70.3	2.19	70.3	2.22	70.3	2.29	70.3	2.32
	70.4	2.24	70.4	2.21	70.4	2.22	70.4	2.36
	70.5	2.23	70.5	2.24	70.5	2.2	70.5	2.24
	70.6	2.26	70.6	2.28	70.6	2.23	70.6	2.26
	70.7	2.28	70.7	2.37	70.7	2.19	70.7	2.3
	70.8	2.21	70.8	2.19	70.8	2.28	70.8	2.33
	70.9	2.18	70.9	2.19	70.9	2.25	70.9	2.3
	71	2.24	71	2.29	71	2.18	71	2.25
	71.1	2.23	71.1	2.14	71.1	2.23	71.1	2.19
	71.2	2.21	71.2	2.25	71.2	2.29	71.2	2.19
	71.3	2.22	71.3	2.23	71.3	2.18	71.3	2.32
	71.4	2.29	71.4	2.19	71.4	2.19	71.4	2.33
	71.5	2.22	71.5	2.34	71.5	2.27	71.5	2.21
	71.6	2.23	71.6	2.17	71.6	2.3	71.6	2.21
	71.7	2.18	71.7	2.17	71.7	2.31	71.7	2.23
	71.8	2.26	71.8	2.3	71.8	2.19	71.8	2.17
	71.9	2.27	71.9	2.33	71.9	2.2	71.9	2.35
	72	2.17	72	2.16	72	2.14	72	2.22
	72.1	2.2	72.1	2.29	72.1	2.21	72.1	2.23
	72.2	2.27	72.2	2.18	72.2	2.25	72.2	2.19
	72.3	2.2	72.3	2.18	72.3	2.33	72.3	2.22
	72.4	2.28	72.4	2.19	72.4	2.26	72.4	2.31
	72.5	2.26	72.5	2.27	72.5	2.29	72.5	2.23
	72.6	2.29	72.6	2.29	72.6	2.18	72.6	2.29
	72.7	2.13	72.7	2.21	72.7	2.22	72.7	2.21
	72.8	2.22	72.8	2.27	72.8	2.2	72.8	2.34
	72.9	2.21	72.9	2.22	72.9	2.17	72.9	2.27
	73	2.27	73	2.2	73	2.22	73	2.2
	73.1	2.21	73.1	2.21	73.1	2.2	73.1	2.26
	73.2	2.3	73.2	2.18	73.2	2.17	73.2	2.2
	73.3	2.26	73.3	2.22	73.3	2.2	73.3	2.29
	73.4	2.23	73.4	2.23	73.4	2.22	73.4	2.18
	73.5	2.25	73.5	2.2	73.5	2.29	73.5	2.24
	73.6	2.12	73.6	2.26	73.6	2.27	73.6	2.21
	73.7	2.34	73.7	2.3	73.7	2.14	73.7	2.35
	73.8	2.33	73.8	2.36	73.8	2.2	73.8	2.31
	73.9	2.24	73.9	2.16	73.9	2.4	73.9	2.34
	74	2.2	74	2.23	74	2.14	74	2.28
	74.1	2.33	74.1	2.14	74.1	2.21	74.1	2.21
	74.2	2.22	74.2	2.29	74.2	2.23	74.2	2.24
	74.3	2.26	74.3	2.22	74.3	2.19	74.3	2.21
	74.4	2.21	74.4	2.17	74.4	2.16	74.4	2.18
	74.5	2.24	74.5	2.21	74.5	2.12	74.5	2.24
	74.6	2.23	74.6	2.2	74.6	2.23	74.6	2.39
	74.7	2.19	74.7	2.22	74.7	2.25	74.7	2.24
	74.8	2.23	74.8	2.26	74.8	2.26	74.8	2.29
	74.9	2.19	74.9	2.24	74.9	2.19	74.9	2.2
	75	2.18	75	2.24	75	2.25	75	2.23
	75.1	2.22	75.1	2.34	75.1	2.19	75.1	2.25
	75.2	2.23	75.2	2.25	75.2	2.26	75.2	2.21
	75.3	2.28	75.3	2.26	75.3	2.21	75.3	2.28
	75.4	2.15	75.4	2.2	75.4	2.18	75.4	2.22
	75.5	2.31	75.5	2.23	75.5	2.12	75.5	2.34
	75.6	2.24	75.6	2.22	75.6	2.3	75.6	2.22
	75.7	2.27	75.7	2.24	75.7	2.17	75.7	2.18
	75.8	2.29	75.8	2.15	75.8	2.22	75.8	2.28
	75.9	2.24	75.9	2.28	75.9	2.22	75.9	2.19
	76	2.44	76	2.25	76	2.2	76	2.15
	76.1	2.22	76.1	2.27	76.1	2.16	76.1	2.16
	76.2	2.37	76.2	2.19	76.2	2.14	76.2	2.23
	76.3	2.22	76.3	2.29	76.3	2.23	76.3	2.36
	76.4	2.26	76.4	2.27	76.4	2.3	76.4	2.32
	76.5	2.22	76.5	2.27	76.5	2.16	76.5	2.29
	76.6	2.38	76.6	2.28	76.6	2.22	76.6	2.26
	76.7	2.26	76.7	2.21	76.7	2.28	76.7	2.25
	76.8	2.23	76.8	2.18	76.8	2.16	76.8	2.27
	76.9	2.23	76.9	2.13	76.9	2.24	76.9	2.25
	77	2.16	77	2.13	77	2.2	77	2.24
	77.1	2.22	77.1	2.28	77.1	2.2	77.1	2.3
	77.2	2.22	77.2	2.28	77.2	2.26	77.2	2.18
	77.3	2.2	77.3	2.17	77.3	2.21	77.3	2.26
	77.4	2.25	77.4	2.28	77.4	2.27	77.4	2.23
	77.5	2.3	77.5	2.35	77.5	2.2	77.5	2.28
	77.6	2.28	77.6	2.22	77.6	2.21	77.6	2.22
	77.7	2.21	77.7	2.21	77.7	2.31	77.7	2.19
	77.8	2.28	77.8	2.24	77.8	2.27	77.8	2.23
	77.9	2.28	77.9	2.26	77.9	2.25	77.9	2.32
	78	2.28	78	2.24	78	2.22	78	2.18
	78.1	2.24	78.1	2.14	78.1	2.18	78.1	2.21
	78.2	2.26	78.2	2.33	78.2	2.28	78.2	2.3
	78.3	2.26	78.3	2.21	78.3	2.22	78.3	2.28
	78.4	2.18	78.4	2.3	78.4	2.19	78.4	2.32
	78.5	2.25	78.5	2.21	78.5	2.32	78.5	2.34
	78.6	2.2	78.6	2.24	78.6	2.28	78.6	2.22
	78.7	2.2	78.7	2.15	78.7	2.29	78.7	2.2
	78.8	2.19	78.8	2.29	78.8	2.3	78.8	2.27
	78.9	2.24	78.9	2.21	78.9	2.22	78.9	2.15
	79	2.19	79	2.33	79	2.16	79	2.3
	79.1	2.17	79.1	2.21	79.1	2.3	79.1	2.17
	79.2	2.18	79.2	2.35	79.2	2.21	79.2	2.22
	79.3	2.23	79.3	2.22	79.3	2.22	79.3	2.19
	79.4	2.3	79.4	2.31	79.4	2.27	79.4	2.2
	79.5	2.26	79.5	2.23	79.5	2.23	79.5	2.32
	79.6	2.24	79.6	2.36	79.6	2.2	79.6	2.2
	79.7	2.33	79.7	2.17	79.7	2.17	79.7	2.25
	79.8	2.18	79.8	2.23	79.8	2.29	79.8	2.28
	79.9	2.15	79.9	2.24	79.9	2.21	79.9	2.3
	80	2.17	80	2.16	80	2.24	80	2.19
	80.1	2.2	80.1	2.31	80.1	2.18	80.1	2.25
	80.2	2.19	80.2	2.21	80.2	2.22	80.2	2.27
	80.3	2.31	80.3	2.16	80.3	2.23	80.3	2.34
	80.4	2.18	80.4	2.19	80.4	2.21	80.4	2.26
	80.5	2.13	80.5	2.4	80.5	2.21	80.5	2.13
	80.6	2.29	80.6	2.23	80.6	2.21	80.6	2.2
	80.7	2.21	80.7	2.23	80.7	2.24	80.7	2.4
	80.8	2.21	80.8	2.23	80.8	2.26	80.8	2.28
	80.9	2.29	80.9	2.13	80.9	2.21	80.9	2.28
	81	2.13	81	2.29	81	2.2	81	2.21
	81.1	2.3	81.1	2.27	81.1	2.29	81.1	2.23
	81.2	2.21	81.2	2.27	81.2	2.28	81.2	2.26
	81.3	2.26	81.3	2.17	81.3	2.23	81.3	2.24
	81.4	2.29	81.4	2.2	81.4	2.26	81.4	2.26
	81.5	2.29	81.5	2.16	81.5	2.18	81.5	2.28
	81.6	2.17	81.6	2.26	81.6	2.17	81.6	2.2
	81.7	2.19	81.7	2.2	81.7	2.36	81.7	2.25
	81.8	2.19	81.8	2.22	81.8	2.19	81.8	2.21
	81.9	2.23	81.9	2.23	81.9	2.22	81.9	2.29
	82	2.15	82	2.23	82	2.25	82	2.23
	82.1	2.16	82.1	2.25	82.1	2.31	82.1	2.19
	82.2	2.24	82.2	2.27	82.2	2.29	82.2	2.3
	82.3	2.25	82.3	2.17	82.3	2.21	82.3	2.16
	82.4	2.3	82.4	2.24	82.4	2.24	82.4	2.21
	82.5	2.21	82.5	2.2	82.5	2.24	82.5	2.39
	82.6	2.19	82.6	2.18	82.6	2.2	82.6	2.24
	82.7	2.24	82.7	2.25	82.7	2.17	82.7	2.23
	82.8	2.15	82.8	2.3	82.8	2.26	82.8	2.25
	82.9	2.19	82.9	2.28	82.9	2.2	82.9	2.24
	83	2.26	83	2.22	83	2.28	83	2.19
	83.1	2.21	83.1	2.19	83.1	2.26	83.1	2.27
	83.2	2.37	83.2	2.28	83.2	2.25	83.2	2.24
	83.3	2.21	83.3	2.19	83.3	2.22	83.3	2.33
	83.4	2.23	83.4	2.17	83.4	2.23	83.4	2.14
	83.5	2.18	83.5	2.27	83.5	2.3	83.5	2.24
	83.6	2.23	83.6	2.24	83.6	2.24	83.6	2.21
	83.7	2.35	83.7	2.26	83.7	2.22	83.7	2.27
	83.8	2.25	83.8	2.21	83.8	2.24	83.8	2.2
	83.9	2.36	83.9	2.26	83.9	2.21	83.9	2.28
	84	2.33	84	2.24	84	2.26	84	2.2
	84.1	2.34	84.1	2.19	84.1	2.25	84.1	2.19
	84.2	2.23	84.2	2.27	84.2	2.21	84.2	2.25
	84.3	2.18	84.3	2.26	84.3	2.23	84.3	2.23
	84.4	2.17	84.4	2.27	84.4	2.13	84.4	2.23
	84.5	2.16	84.5	2.34	84.5	2.26	84.5	2.16
	84.6	2.24	84.6	2.26	84.6	2.23	84.6	2.38
	84.7	2.21	84.7	2.28	84.7	2.22	84.7	2.27
	84.8	2.2	84.8	2.34	84.8	2.18	84.8	2.25
	84.9	2.21	84.9	2.19	84.9	2.3	84.9	2.42
	85	2.22	85	2.3	85	2.22	85	2.27
	85.1	2.29	85.1	2.23	85.1	2.21	85.1	2.28
	85.2	2.32	85.2	2.19	85.2	2.19	85.2	2.23
	85.3	2.12	85.3	2.25	85.3	2.28	85.3	2.23
	85.4	2.24	85.4	2.24	85.4	2.25	85.4	2.31
	85.5	2.13	85.5	2.27	85.5	2.14	85.5	2.21
	85.6	2.34	85.6	2.23	85.6	2.21	85.6	2.29
	85.7	2.32	85.7	2.34	85.7	2.2	85.7	2.21
	85.8	2.19	85.8	2.23	85.8	2.16	85.8	2.34
	85.9	2.24	85.9	2.15	85.9	2.2	85.9	2.3
	86	2.22	86	2.18	86	2.19	86	2.22
	86.1	2.2	86.1	2.23	86.1	2.17	86.1	2.22
	86.2	2.21	86.2	2.25	86.2	2.25	86.2	2.37
	86.3	2.23	86.3	2.22	86.3	2.21	86.3	2.19
	86.4	2.21	86.4	2.19	86.4	2.29	86.4	2.33
	86.5	2.24	86.5	2.21	86.5	2.25	86.5	2.24
	86.6	2.27	86.6	2.21	86.6	2.28	86.6	2.38
	86.7	2.19	86.7	2.18	86.7	2.18	86.7	2.23
	86.8	2.2	86.8	2.28	86.8	2.19	86.8	2.21
	86.9	2.29	86.9	2.27	86.9	2.27	86.9	2.24
	87	2.18	87	2.15	87	2.2	87	2.27
	87.1	2.25	87.1	2.29	87.1	2.27	87.1	2.2
	87.2	2.27	87.2	2.19	87.2	2.25	87.2	2.19
	87.3	2.16	87.3	2.33	87.3	2.18	87.3	2.31
	87.4	2.39	87.4	2.27	87.4	2.18	87.4	2.34
	87.5	2.22	87.5	2.26	87.5	2.32	87.5	2.23
	87.6	2.24	87.6	2.14	87.6	2.22	87.6	2.27
	87.7	2.25	87.7	2.12	87.7	2.21	87.7	2.25
	87.8	2.25	87.8	2.45	87.8	2.2	87.8	2.22
	87.9	2.28	87.9	2.2	87.9	2.24	87.9	2.18
	88	2.19	88	2.26	88	2.27	88	2.27
	88.1	2.34	88.1	2.19	88.1	2.31	88.1	2.23
	88.2	2.27	88.2	2.3	88.2	2.18	88.2	2.19
	88.3	2.2	88.3	2.26	88.3	2.23	88.3	2.22
	88.4	2.27	88.4	2.25	88.4	2.23	88.4	2.27
	88.5	2.28	88.5	2.3	88.5	2.31	88.5	2.23
	88.6	2.14	88.6	2.21	88.6	2.23	88.6	2.21
	88.7	2.33	88.7	2.15	88.7	2.19	88.7	2.29
	88.8	2.23	88.8	2.22	88.8	2.09	88.8	2.3
	88.9	2.2	88.9	2.22	88.9	2.21	88.9	2.27
	89	2.19	89	2.13	89	2.23	89	2.16
	89.1	2.25	89.1	2.46	89.1	2.31	89.1	2.22
	89.2	2.23	89.2	2.26	89.2	2.21	89.2	2.21
	89.3	2.14	89.3	2.23	89.3	2.28	89.3	2.26
	89.4	2.16	89.4	2.29	89.4	2.18	89.4	2.25
	89.5	2.21	89.5	2.18	89.5	2.23	89.5	2.3
	89.6	2.25	89.6	2.19	89.6	2.28	89.6	2.17
	89.7	2.15	89.7	2.19	89.7	2.2	89.7	2.23
	89.8	2.22	89.8	2.2	89.8	2.29	89.8	2.28
	89.9	2.14	89.9	2.22	89.9	2.28	89.9	2.2
	90	2.26	90	2.24	90	2.29	90	2.3
	90.1	2.25	90.1	2.26	90.1	2.31	90.1	2.18
	90.2	2.3	90.2	2.24	90.2	2.31	90.2	2.24
	90.3	2.26	90.3	2.38	90.3	2.23	90.3	2.23
	90.4	2.24	90.4	2.34	90.4	2.26	90.4	2.19
	90.5	2.31	90.5	2.3	90.5	2.31	90.5	2.16
	90.6	2.16	90.6	2.38	90.6	2.28	90.6	2.16
	90.7	2.25	90.7	2.25	90.7	2.4	90.7	2.18
	90.8	2.28	90.8	2.26	90.8	2.29	90.8	2.25
	90.9	2.24	90.9	2.19	90.9	2.29	90.9	2.28
	91	2.25	91	2.2	91	2.26	91	2.2
	91.1	2.24	91.1	2.27	91.1	2.33	91.1	2.19
	91.2	2.2	91.2	2.24	91.2	2.33	91.2	2.28
	91.3	2.18	91.3	2.31	91.3	2.28	91.3	2.21
	91.4	2.27	91.4	2.27	91.4	2.23	91.4	2.23
	91.5	2.29	91.5	2.22	91.5	2.19	91.5	2.24
	91.6	2.14	91.6	2.27	91.6	2.2	91.6	2.18
	91.7	2.26	91.7	2.32	91.7	2.23	91.7	2.23
	91.8	2.17	91.8	2.32	91.8	2.26	91.8	2.29
	91.9	2.26	91.9	2.19	91.9	2.24	91.9	2.27
	92	2.23	92	2.26	92	2.16	92	2.25
	92.1	2.15	92.1	2.22	92.1	2.18	92.1	2.3
	92.2	2.28	92.2	2.25	92.2	2.16	92.2	2.31
	92.3	2.2	92.3	2.17	92.3	2.19	92.3	2.24
	92.4	2.28	92.4	2.15	92.4	2.22	92.4	2.3
	92.5	2.22	92.5	2.17	92.5	2.14	92.5	2.21
	92.6	2.15	92.6	2.21	92.6	2.28	92.6	2.22
	92.7	2.25	92.7	2.19	92.7	2.27	92.7	2.25
	92.8	2.13	92.8	2.27	92.8	2.2	92.8	2.21
	92.9	2.3	92.9	2.33	92.9	2.27	92.9	2.17
	93	2.19	93	2.31	93	2.19	93	2.26
	93.1	2.17	93.1	2.27	93.1	2.22	93.1	2.22
	93.2	2.26	93.2	2.23	93.2	2.26	93.2	2.21
	93.3	2.26	93.3	2.22	93.3	2.27	93.3	2.28
	93.4	2.31	93.4	2.26	93.4	2.26	93.4	2.26
	93.5	2.3	93.5	2.24	93.5	2.27	93.5	2.2
	93.6	2.26	93.6	2.28	93.6	2.26	93.6	2.2
	93.7	2.27	93.7	2.25	93.7	2.27	93.7	2.28
	93.8	2.19	93.8	2.19	93.8	2.29	93.8	2.21
	93.9	2.17	93.9	2.17	93.9	2.35	93.9	2.16
	94	2.27	94	2.24	94	2.21	94	2.17
	94.1	2.26	94.1	2.31	94.1	2.2	94.1	2.3
	94.2	2.16	94.2	2.21	94.2	2.33	94.2	2.2
	94.3	2.26	94.3	2.25	94.3	2.3	94.3	2.29
	94.4	2.21	94.4	2.32	94.4	2.31	94.4	2.19
	94.5	2.22	94.5	2.2	94.5	2.31	94.5	2.27
	94.6	2.23	94.6	2.33	94.6	2.21	94.6	2.21
	94.7	2.23	94.7	2.26	94.7	2.29	94.7	2.25
	94.8	2.38	94.8	2.23	94.8	2.29	94.8	2.26
	94.9	2.16	94.9	2.27	94.9	2.16	94.9	2.2
	95	2.17	95	2.29	95	2.19	95	2.28
	95.1	2.24	95.1	2.24	95.1	2.22	95.1	2.21
	95.2	2.23	95.2	2.3	95.2	2.32	95.2	2.28
	95.3	2.29	95.3	2.18	95.3	2.34	95.3	2.31
	95.4	2.18	95.4	2.21	95.4	2.28	95.4	2.34
	95.5	2.2	95.5	2.21	95.5	2.32	95.5	2.23
	95.6	2.22	95.6	2.2	95.6	2.47	95.6	2.31
	95.7	2.15	95.7	2.2	95.7	2.24	95.7	2.15
	95.8	2.25	95.8	2.41	95.8	2.25	95.8	2.3
	95.9	2.18	95.9	2.19	95.9	2.33	95.9	2.25
	96	2.18	96	2.26	96	2.17	96	2.25
	96.1	2.34	96.1	2.21	96.1	2.26	96.1	2.22
	96.2	2.3	96.2	2.22	96.2	2.34	96.2	2.23
	96.3	2.2	96.3	2.11	96.3	2.25	96.3	2.23
	96.4	2.21	96.4	2.24	96.4	2.28	96.4	2.25
	96.5	2.42	96.5	2.32	96.5	2.18	96.5	2.16
	96.6	2.22	96.6	2.21	96.6	2.23	96.6	2.27
	96.7	3.39	96.7	2.29	96.7	2.48	96.7	2.22
	96.8	2.28	96.8	2.34	96.8	2.26	96.8	2.28
	96.9	2.17	96.9	2.27	96.9	2.19	96.9	2.37
	97	2.23	97	2.18	97	2.18	97	2.29
	97.1	2.25	97.1	2.27	97.1	2.21	97.1	2.27
	97.2	2.26	97.2	2.25	97.2	2.22	97.2	2.23
	97.3	2.18	97.3	2.34	97.3	2.16	97.3	2.19
	97.4	2.15	97.4	2.2	97.4	2.2	97.4	2.19
	97.5	2.28	97.5	2.26	97.5	2.17	97.5	2.24
	97.6	2.29	97.6	2.26	97.6	2.23	97.6	2.26
	97.7	2.43	97.7	2.48	97.7	2.21	97.7	2.29
	97.8	2.21	97.8	2.34	97.8	2.28	97.8	2.22
	97.9	2.19	97.9	2.24	97.9	2.2	97.9	2.32
	98	2.2	98	2.22	98	2.3	98	2.18
	98.1	2.3	98.1	2.24	98.1	2.21	98.1	2.29
	98.2	2.21	98.2	2.25	98.2	2.18	98.2	2.11
	98.3	2.17	98.3	2.16	98.3	2.22	98.3	2.25
	98.4	2.23	98.4	2.16	98.4	2.2	98.4	2.21
	98.5	2.2	98.5	2.18	98.5	2.35	98.5	2.13
	98.6	2.3	98.6	2.19	98.6	2.3	98.6	2.28
	98.7	2.17	98.7	2.25	98.7	2.14	98.7	2.2
	98.8	2.26	98.8	2.18	98.8	2.19	98.8	2.16
	98.9	2.23	98.9	2.15	98.9	2.27	98.9	2.23
	99	2.19	99	2.24	99	2.37	99	2.3
	99.1	2.21	99.1	2.23	99.1	2.16	99.1	2.27
	99.2	2.25	99.2	2.31	99.2	2.23	99.2	2.3
	99.3	2.16	99.3	2.27	99.3	2.23	99.3	2.24
	99.4	2.24	99.4	2.21	99.4	2.28	99.4	2.21
	99.5	2.23	99.5	2.19	99.5	2.23	99.5	2.22
	99.6	2.26	99.6	2.22	99.6	2.25	99.6	2.27
	99.7	2.22	99.7	2.24	99.7	2.36	99.7	2.22
	99.8	2.18	99.8	2.25	99.8	2.26	99.8	2.28
	99.9	2.19	99.9	2.23	99.9	2.29	99.9	2.19
	100	2.26	100	2.23	100	2.27	100	2.21
	100.1	2.22	100.1	2.21	100.1	2.19	100.1	2.19
	100.2	2.21	100.2	2.34	100.2	2.28	100.2	2.28
	100.3	2.19	100.3	2.15	100.3	2.27	100.3	2.21
	100.4	2.13	100.4	2.26	100.4	2.26	100.4	2.17
	100.5	2.21	100.5	2.24	100.5	2.22	100.5	2.17
	100.6	2.24	100.6	2.17	100.6	2.18	100.6	2.34
	100.7	2.14	100.7	2.15	100.7	2.29	100.7	2.26
	100.8	2.25	100.8	2.2	100.8	2.19	100.8	2.22
	100.9	2.21	100.9	2.22	100.9	2.32	100.9	2.19
	101	2.23	101	2.24	101	2.25	101	2.2
	101.1	2.25	101.1	2.26	101.1	2.27	101.1	2.3
	101.2	2.2	101.2	2.25	101.2	2.22	101.2	2.17
	101.3	2.26	101.3	2.25	101.3	2.2	101.3	2.16
	101.4	2.27	101.4	2.13	101.4	2.2	101.4	2.24
	101.5	2.21	101.5	2.27	101.5	2.3	101.5	2.27
	101.6	2.26	101.6	2.28	101.6	2.31	101.6	2.19
	101.7	2.25	101.7	2.2	101.7	2.16	101.7	2.25
	101.8	2.21	101.8	2.2	101.8	2.33	101.8	2.13
	101.9	2.18	101.9	2.54	101.9	2.27	101.9	2.21
	102	2.26	102	2.2	102	2.22	102	2.25
	102.1	2.19	102.1	2.17	102.1	2.19	102.1	2.26
	102.2	2.14	102.2	2.16	102.2	2.22	102.2	2.27
	102.3	2.23	102.3	2.34	102.3	2.26	102.3	2.16
	102.4	2.28	102.4	2.27	102.4	2.14	102.4	2.16
	102.5	2.26	102.5	2.2	102.5	2.19	102.5	2.28
	102.6	2.18	102.6	2.28	102.6	2.22	102.6	2.2
	102.7	2.21	102.7	2.21	102.7	2.25	102.7	2.31
	102.8	2.2	102.8	2.23	102.8	2.19	102.8	2.2
	102.9	2.21	102.9	2.21	102.9	2.18	102.9	2.24
	103	2.27	103	2.18	103	2.22	103	2.31
	103.1	2.23	103.1	2.13	103.1	2.38	103.1	2.37
	103.2	2.26	103.2	2.23	103.2	2.19	103.2	2.3
	103.3	2.23	103.3	2.33	103.3	2.21	103.3	2.34
	103.4	2.28	103.4	2.21	103.4	2.2	103.4	2.42
	103.5	2.21	103.5	2.18	103.5	2.24	103.5	2.28
	103.6	2.25	103.6	2.27	103.6	2.2	103.6	2.24
	103.7	2.18	103.7	2.26	103.7	2.26	103.7	2.18
	103.8	2.26	103.8	2.22	103.8	2.31	103.8	2.3
	103.9	2.28	103.9	2.2	103.9	2.2	103.9	2.25
	104	2.3	104	2.35	104	2.32	104	2.41
	104.1	2.27	104.1	2.24	104.1	2.24	104.1	2.27
	104.2	2.21	104.2	2.24	104.2	2.26	104.2	2.16
	104.3	2.24	104.3	2.23	104.3	2.21	104.3	2.15
	104.4	2.22	104.4	2.2	104.4	2.2	104.4	2.16
	104.5	2.28	104.5	2.17	104.5	2.25	104.5	2.33
	104.6	2.15	104.6	2.17	104.6	2.22	104.6	2.22
	104.7	2.21	104.7	2.29	104.7	2.35	104.7	2.31
	104.8	2.17	104.8	2.21	104.8	2.14	104.8	2.33
	104.9	2.26	104.9	2.27	104.9	2.22	104.9	2.21
	105	2.29	105	2.24	105	2.22	105	2.22
	105.1	2.25	105.1	2.33	105.1	2.17	105.1	2.19
	105.2	2.23	105.2	2.17	105.2	2.22	105.2	2.18
	105.3	2.2	105.3	2.22	105.3	2.23	105.3	2.2
	105.4	2.23	105.4	2.15	105.4	2.14	105.4	2.19
	105.5	2.32	105.5	2.21	105.5	2.24	105.5	2.23
	105.6	2.3	105.6	2.28	105.6	2.19	105.6	2.17
	105.7	2.21	105.7	2.13	105.7	2.28	105.7	2.2
	105.8	2.26	105.8	2.17	105.8	2.23	105.8	2.29
	105.9	2.23	105.9	2.26	105.9	2.27	105.9	2.3
	106	2.16	106	2.26	106	2.2	106	2.23
	106.1	2.19	106.1	2.31	106.1	2.23	106.1	2.23
	106.2	2.17	106.2	2.2	106.2	2.29	106.2	2.34
	106.3	2.2	106.3	2.35	106.3	2.29	106.3	2.2
	106.4	2.25	106.4	2.3	106.4	2.25	106.4	2.31
	106.5	2.24	106.5	2.22	106.5	2.3	106.5	2.22
	106.6	2.31	106.6	2.2	106.6	2.23	106.6	2.22
	106.7	2.37	106.7	2.23	106.7	2.29	106.7	2.29
	106.8	2.32	106.8	2.22	106.8	2.27	106.8	2.28
	106.9	2.23	106.9	2.18	106.9	2.25	106.9	2.23
	107	2.19	107	2.24	107	2.18	107	2.16
	107.1	2.24	107.1	2.18	107.1	2.28	107.1	2.22
	107.2	2.32	107.2	2.22	107.2	2.2	107.2	2.18
	107.3	2.22	107.3	2.41	107.3	2.22	107.3	2.29
	107.4	2.34	107.4	2.15	107.4	2.18	107.4	2.12
	107.5	2.22	107.5	2.2	107.5	2.16	107.5	2.16
	107.6	2.21	107.6	2.22	107.6	2.25	107.6	2.26
	107.7	2.25	107.7	2.24	107.7	2.25	107.7	2.14
	107.8	2.18	107.8	2.26	107.8	2.21	107.8	2.2
	107.9	2.23	107.9	2.24	107.9	2.13	107.9	2.22
	108	2.31	108	2.27	108	2.17	108	2.2
	108.1	2.3	108.1	2.23	108.1	2.25	108.1	2.19
	108.2	2.3	108.2	2.3	108.2	2.26	108.2	2.27
	108.3	2.13	108.3	2.25	108.3	2.29	108.3	2.2
	108.4	2.29	108.4	2.17	108.4	2.21	108.4	2.21
	108.5	2.25	108.5	2.22	108.5	2.21	108.5	2.36
	108.6	2.27	108.6	2.25	108.6	2.34	108.6	2.24
	108.7	2.25	108.7	2.29	108.7	2.25	108.7	2.21
	108.8	2.25	108.8	2.18	108.8	2.22	108.8	2.24
	108.9	2.12	108.9	2.25	108.9	2.15	108.9	2.27
	109	2.23	109	2.23	109	2.35	109	2.32
	109.1	2.24	109.1	2.33	109.1	2.32	109.1	2.25
	109.2	2.23	109.2	2.2	109.2	2.2	109.2	2.19
	109.3	2.22	109.3	2.25	109.3	2.23	109.3	2.14
	109.4	2.19	109.4	2.24	109.4	2.23	109.4	2.2
	109.5	2.23	109.5	2.22	109.5	2.4	109.5	2.18
	109.6	2.19	109.6	2.2	109.6	2.23	109.6	2.28
	109.7	2.16	109.7	2.22	109.7	2.3	109.7	2.23
	109.8	2.22	109.8	2.17	109.8	2.23	109.8	2.27
	109.9	2.19	109.9	2.25	109.9	2.31	109.9	2.18
	110	2.22	110	2.16	110	2.11	110	2.26
	110.1	2.19	110.1	2.24	110.1	2.23	110.1	2.18
	110.2	2.28	110.2	2.16	110.2	2.38	110.2	2.18
	110.3	2.2	110.3	2.25	110.3	2.2	110.3	2.26
	110.4	2.21	110.4	2.22	110.4	2.27	110.4	2.27
	110.5	2.3	110.5	2.3	110.5	2.21	110.5	2.25
	110.6	2.31	110.6	2.22	110.6	2.28	110.6	2.26
	110.7	2.14	110.7	2.19	110.7	2.31	110.7	2.27
	110.8	2.27	110.8	2.24	110.8	2.25	110.8	2.15
	110.9	2.18	110.9	2.22	110.9	2.22	110.9	2.22
	111	2.29	111	2.25	111	2.33	111	2.3
	111.1	2.22	111.1	2.13	111.1	2.21	111.1	2.25
	111.2	2.21	111.2	2.17	111.2	2.1	111.2	2.27
	111.3	2.18	111.3	2.26	111.3	2.21	111.3	2.1
	111.4	2.25	111.4	2.25	111.4	2.17	111.4	2.26
	111.5	2.27	111.5	2.18	111.5	2.19	111.5	2.23
	111.6	2.19	111.6	2.24	111.6	2.22	111.6	2.16
	111.7	2.2	111.7	2.32	111.7	2.16	111.7	2.2
	111.8	2.25	111.8	2.17	111.8	2.28	111.8	2.34
	111.9	2.17	111.9	2.19	111.9	2.2	111.9	2.29
	112	2.25	112	2.18	112	2.23	112	2.24
	112.1	2.19	112.1	2.19	112.1	2.17	112.1	2.26
	112.2	2.31	112.2	2.33	112.2	2.23	112.2	2.25
	112.3	2.3	112.3	2.34	112.3	2.25	112.3	2.24
	112.4	2.31	112.4	2.24	112.4	2.31	112.4	2.29
	112.5	2.15	112.5	2.22	112.5	2.21	112.5	2.23
	112.6	2.17	112.6	2.21	112.6	2.26	112.6	2.2
	112.7	2.24	112.7	2.26	112.7	2.21	112.7	2.26
	112.8	2.33	112.8	2.25	112.8	2.21	112.8	2.27
	112.9	2.16	112.9	2.24	112.9	2.2	112.9	2.21
	113	2.22	113	2.17	113	2.28	113	2.33
	113.1	2.22	113.1	2.22	113.1	2.35	113.1	2.3
	113.2	2.33	113.2	2.21	113.2	2.2	113.2	2.16
	113.3	2.23	113.3	2.26	113.3	2.33	113.3	2.18
	113.4	2.16	113.4	2.24	113.4	2.21	113.4	2.26
	113.5	2.3	113.5	2.22	113.5	2.31	113.5	2.15
	113.6	2.22	113.6	2.26	113.6	2.29	113.6	2.16
	113.7	2.21	113.7	2.17	113.7	2.22	113.7	2.19
	113.8	2.24	113.8	2.29	113.8	2.24	113.8	2.2
	113.9	2.21	113.9	2.17	113.9	2.21	113.9	2.24
	114	2.22	114	2.23	114	2.29	114	2.26
	114.1	2.32	114.1	2.21	114.1	2.32	114.1	2.22
	114.2	2.19	114.2	2.16	114.2	2.27	114.2	2.25
	114.3	2.24	114.3	2.21	114.3	2.26	114.3	2.3
	114.4	2.27	114.4	2.24	114.4	2.28	114.4	2.22
	114.5	2.28	114.5	2.2	114.5	2.29	114.5	2.38
	114.6	2.21	114.6	2.31	114.6	2.16	114.6	2.27
	114.7	2.24	114.7	2.16	114.7	2.21	114.7	2.22
	114.8	2.3	114.8	2.25	114.8	2.2	114.8	2.21
	114.9	2.27	114.9	2.2	114.9	2.23	114.9	2.28
	115	2.17	115	2.32	115	2.3	115	2.25
	115.1	2.17	115.1	2.2	115.1	2.32	115.1	2.18
	115.2	2.22	115.2	2.19	115.2	2.25	115.2	2.26
	115.3	2.25	115.3	2.28	115.3	2.18	115.3	2.2
	115.4	2.22	115.4	2.23	115.4	2.36	115.4	2.22
	115.5	2.3	115.5	2.32	115.5	2.22	115.5	2.22
	115.6	2.35	115.6	2.17	115.6	2.19	115.6	2.16
	115.7	2.15	115.7	2.34	115.7	2.23	115.7	2.28
	115.8	2.18	115.8	2.28	115.8	2.23	115.8	2.28
	115.9	2.3	115.9	2.32	115.9	2.23	115.9	2.24
	116	2.25	116	2.3	116	2.22	116	2.25
	116.1	2.2	116.1	2.22	116.1	2.24	116.1	2.22
	116.2	2.23	116.2	2.19	116.2	2.24	116.2	2.32
	116.3	2.3	116.3	2.29	116.3	2.21	116.3	2.24
	116.4	2.24	116.4	2.22	116.4	2.16	116.4	2.27
	116.5	2.25	116.5	2.23	116.5	2.32	116.5	2.21
	116.6	2.24	116.6	2.23	116.6	2.22	116.6	2.22
	116.7	2.32	116.7	2.3	116.7	2.18	116.7	2.2
	116.8	2.17	116.8	2.27	116.8	2.19	116.8	2.32
	116.9	2.19	116.9	2.23	116.9	2.18	116.9	2.26
	117	2.23	117	2.21	117	2.22	117	2.26
	117.1	2.22	117.1	2.36	117.1	2.26	117.1	2.21
	117.2	2.21	117.2	2.31	117.2	2.22	117.2	2.26
	117.3	2.2	117.3	2.13	117.3	2.23	117.3	2.2
	117.4	2.21	117.4	2.25	117.4	2.23	117.4	2.17
	117.5	2.28	117.5	2.33	117.5	2.22	117.5	2.28
	117.6	2.18	117.6	2.17	117.6	2.26	117.6	2.23
	117.7	2.21	117.7	2.23	117.7	2.22	117.7	2.26
	117.8	2.25	117.8	2.16	117.8	2.14	117.8	2.23
	117.9	2.22	117.9	2.32	117.9	2.23	117.9	2.25
	118	2.19	118	2.17	118	2.16	118	2.22
	118.1	2.25	118.1	2.32	118.1	2.24	118.1	2.2
	118.2	2.21	118.2	2.17	118.2	2.13	118.2	2.3
	118.3	2.28	118.3	2.22	118.3	2.2	118.3	2.19
	118.4	2.23	118.4	2.28	118.4	2.32	118.4	2.28
	118.5	2.19	118.5	2.32	118.5	2.17	118.5	2.24
	118.6	2.16	118.6	2.26	118.6	2.18	118.6	2.4
	118.7	2.22	118.7	2.35	118.7	2.25	118.7	2.26
	118.8	2.2	118.8	2.29	118.8	2.25	118.8	2.22
	118.9	2.22	118.9	2.22	118.9	2.29	118.9	2.34
	119	2.29	119	2.26	119	2.27	119	2.27
	119.1	2.18	119.1	2.41	119.1	2.28	119.1	2.33
	119.2	2.24	119.2	2.32	119.2	2.19	119.2	2.22
	119.3	2.29	119.3	2.21	119.3	2.24	119.3	2.23
	119.4	2.22	119.4	2.19	119.4	2.14	119.4	2.2
	119.5	2.26	119.5	2.18	119.5	2.19	119.5	2.1
	119.6	2.2	119.6	2.2	119.6	2.29	119.6	2.23
	119.7	2.26	119.7	2.21	119.7	2.27	119.7	2.27
	119.8	2.29	119.8	2.25	119.8	2.18	119.8	2.33
	119.9	2.13	119.9	2.34	119.9	2.2	119.9	2.17
	120	2.27	120	2.41	120	2.2	120	2.23
	120.1	2.26	120.1	2.23	120.1	2.2	120.1	2.27
	120.2	2.36	120.2	2.28	120.2	2.31	120.2	2.25
	120.3	2.22	120.3	2.23	120.3	2.22	120.3	2.24
	120.4	2.25	120.4	2.31	120.4	2.27	120.4	2.18
	120.5	2.19	120.5	2.23	120.5	2.37	120.5	2.26
	120.6	2.17	120.6	2.24	120.6	2.21	120.6	2.33
	120.7	2.26	120.7	2.27	120.7	2.24	120.7	2.27
	120.8	2.28	120.8	2.22	120.8	2.2	120.8	2.17
	120.9	2.25	120.9	2.26	120.9	2.29	120.9	2.21
	121	2.26	121	2.25	121	2.34	121	2.25
	121.1	2.23	121.1	2.17	121.1	2.22	121.1	2.19
	121.2	2.17	121.2	2.31	121.2	2.31	121.2	2.2
	121.3	2.23	121.3	2.21	121.3	2.28	121.3	2.35
	121.4	2.26	121.4	2.27	121.4	2.17	121.4	2.22
	121.5	2.22	121.5	2.27	121.5	2.2	121.5	2.19
	121.6	2.2	121.6	2.35	121.6	2.21	121.6	2.19
	121.7	2.18	121.7	2.3	121.7	2.19	121.7	2.14
	121.8	2.23	121.8	2.41	121.8	2.25	121.8	2.25
	121.9	2.26	121.9	2.41	121.9	2.19	121.9	2.2
	122	2.3	122	2.42	122	2.24	122	2.25
	122.1	2.18	122.1	2.35	122.1	2.22	122.1	2.24
	122.2	2.2	122.2	2.25	122.2	2.14	122.2	2.28
	122.3	2.29	122.3	2.37	122.3	2.21	122.3	2.2
	122.4	2.19	122.4	2.2	122.4	2.33	122.4	2.26
	122.5	2.21	122.5	2.25	122.5	2.29	122.5	2.32
	122.6	2.33	122.6	2.16	122.6	2.23	122.6	2.3
	122.7	2.18	122.7	2.15	122.7	2.29	122.7	2.2
	122.8	2.23	122.8	2.21	122.8	2.19	122.8	2.36
	122.9	2.24	122.9	2.24	122.9	2.26	122.9	2.3
	123	2.29	123	2.29	123	2.19	123	2.18
	123.1	2.24	123.1	2.31	123.1	2.14	123.1	2.23
	123.2	2.2	123.2	2.28	123.2	2.23	123.2	2.21
	123.3	2.27	123.3	2.43	123.3	2.35	123.3	2.35
	123.4	2.23	123.4	2.3	123.4	2.2	123.4	2.3
	123.5	2.27	123.5	2.23	123.5	2.18	123.5	2.29
	123.6	2.26	123.6	2.17	123.6	2.24	123.6	2.23
	123.7	2.2	123.7	2.22	123.7	2.18	123.7	2.22
	123.8	2.15	123.8	2.29	123.8	2.21	123.8	2.22
	123.9	2.22	123.9	2.21	123.9	2.3	123.9	2.29
	124	2.29	124	2.16	124	2.28	124	2.23
	124.1	2.17	124.1	2.26	124.1	2.27	124.1	2.34
	124.2	2.2	124.2	2.25	124.2	2.27	124.2	2.31
	124.3	2.26	124.3	2.24	124.3	2.25	124.3	2.21
	124.4	2.17	124.4	2.29	124.4	2.31	124.4	2.3
	124.5	2.2	124.5	2.24	124.5	2.26	124.5	2.25
	124.6	2.29	124.6	2.28	124.6	2.25	124.6	2.2
	124.7	2.2	124.7	2.18	124.7	2.22	124.7	2.19
	124.8	2.29	124.8	2.36	124.8	2.33	124.8	2.36
	124.9	2.23	124.9	2.28	124.9	2.25	124.9	2.16
	125	2.3	125	2.21	125	2.3	125	2.22
	125.1	2.24	125.1	2.27	125.1	2.25	125.1	2.29
	125.2	2.19	125.2	2.2	125.2	2.26	125.2	2.19
	125.3	2.21	125.3	2.14	125.3	2.28	125.3	2.3
	125.4	2.22	125.4	2.31	125.4	2.31	125.4	2.25
	125.5	2.26	125.5	2.2	125.5	2.31	125.5	2.27
	125.6	2.28	125.6	2.33	125.6	2.21	125.6	2.22
	125.7	2.2	125.7	2.26	125.7	2.2	125.7	2.23
	125.8	2.2	125.8	2.29	125.8	2.16	125.8	2.23
	125.9	2.25	125.9	2.2	125.9	2.2	125.9	2.23
	126	2.27	126	2.27	126	2.28	126	2.29
	126.1	2.2	126.1	2.23	126.1	2.17	126.1	2.23
	126.2	2.19	126.2	2.27	126.2	2.15	126.2	2.24
	126.3	2.21	126.3	2.32	126.3	2.21	126.3	2.24
	126.4	2.17	126.4	2.29	126.4	2.26	126.4	2.27
	126.5	2.2	126.5	2.17	126.5	2.2	126.5	2.37
	126.6	2.23	126.6	2.23	126.6	2.27	126.6	2.2
	126.7	2.22	126.7	2.24	126.7	2.26	126.7	2.14
	126.8	2.2	126.8	2.24	126.8	2.25	126.8	2.29
	126.9	2.17	126.9	2.34	126.9	2.17	126.9	2.22
	127	2.31	127	2.23	127	2.21	127	2.23
	127.1	2.2	127.1	2.32	127.1	2.32	127.1	2.18
	127.2	2.15	127.2	2.31	127.2	2.37	127.2	2.25
	127.3	2.14	127.3	2.25	127.3	2.26	127.3	2.21
	127.4	2.26	127.4	2.2	127.4	2.23	127.4	2.28
	127.5	2.33	127.5	2.14	127.5	2.25	127.5	2.19
	127.6	2.29	127.6	2.33	127.6	2.18	127.6	2.34
	127.7	2.15	127.7	2.22	127.7	2.2	127.7	2.14
	127.8	2.28	127.8	2.24	127.8	2.22	127.8	2.24
	127.9	2.22	127.9	2.2	127.9	2.36	127.9	2.21
	128	2.31	128	2.16	128	2.25	128	2.2
	128.1	2.25	128.1	2.31	128.1	2.25	128.1	2.34
	128.2	2.23	128.2	2.23	128.2	2.29	128.2	2.19
	128.3	2.16	128.3	2.19	128.3	2.27	128.3	2.32
	128.4	2.17	128.4	2.26	128.4	2.26	128.4	2.27
	128.5	2.22	128.5	2.25	128.5	2.15	128.5	2.3
	128.6	2.23	128.6	2.31	128.6	2.21	128.6	2.27
	128.7	2.3	128.7	2.16	128.7	2.26	128.7	2.27
	128.8	2.2	128.8	2.26	128.8	2.26	128.8	2.31
	128.9	2.23	128.9	2.23	128.9	2.17	128.9	2.13
	129	2.28	129	2.23	129	2.19	129	2.17
	129.1	2.24	129.1	2.26	129.1	2.27	129.1	2.19
	129.2	2.36	129.2	2.2	129.2	2.33	129.2	2.26
	129.3	2.26	129.3	2.21	129.3	2.25	129.3	2.29
	129.4	2.2	129.4	2.24	129.4	2.24	129.4	2.27
	129.5	2.29	129.5	2.25	129.5	2.19	129.5	2.27
	129.6	2.27	129.6	2.21	129.6	2.25	129.6	2.18
	129.7	2.21	129.7	2.33	129.7	2.29	129.7	2.2
	129.8	2.24	129.8	2.2	129.8	2.34	129.8	2.35
	129.9	2.31	129.9	2.18	129.9	2.22	129.9	2.33
	130	2.22	130	2.3	130	2.17	130	2.2
	130.1	2.22	130.1	2.28	130.1	2.18	130.1	2.3
	130.2	2.19	130.2	2.23	130.2	2.45	130.2	2.19
	130.3	2.21	130.3	2.25	130.3	2.25	130.3	2.24
	130.4	2.27	130.4	2.23	130.4	2.26	130.4	2.19
	130.5	2.28	130.5	2.23	130.5	2.31	130.5	2.25
	130.6	2.2	130.6	2.3	130.6	2.21	130.6	2.31
	130.7	2.28	130.7	2.24	130.7	2.31	130.7	2.26
	130.8	2.13	130.8	2.18	130.8	2.33	130.8	2.27
	130.9	2.19	130.9	2.18	130.9	2.26	130.9	2.31
	131	2.27	131	2.33	131	2.19	131	2.35
	131.1	2.19	131.1	2.19	131.1	2.26	131.1	2.25
	131.2	2.25	131.2	2.23	131.2	2.27	131.2	2.19
	131.3	2.25	131.3	2.25	131.3	2.25	131.3	2.24
	131.4	2.22	131.4	2.17	131.4	2.19	131.4	2.68
	131.5	2.32	131.5	2.3	131.5	2.22	131.5	2.28
	131.6	2.17	131.6	2.3	131.6	2.23	131.6	2.18
	131.7	2.21	131.7	2.29	131.7	2.2	131.7	2.25
	131.8	2.24	131.8	2.43	131.8	2.3	131.8	2.25
	131.9	2.15	131.9	2.32	131.9	2.31	131.9	2.41
	132	2.18	132	2.27	132	2.37	132	2.24
	132.1	2.21	132.1	2.27	132.1	2.23	132.1	2.27
	132.2	2.24	132.2	2.24	132.2	2.35	132.2	2.19
	132.3	2.2	132.3	2.2	132.3	2.36	132.3	2.19
	132.4	2.2	132.4	2.24	132.4	2.23	132.4	2.4
	132.5	2.21	132.5	2.2	132.5	2.28	132.5	2.22
	132.6	2.28	132.6	2.28	132.6	2.24	132.6	2.32
	132.7	2.35	132.7	2.25	132.7	2.25	132.7	2.28
	132.8	2.23	132.8	2.26	132.8	2.22	132.8	2.33
	132.9	2.18	132.9	2.28	132.9	2.24	132.9	2.23
	133	2.29	133	2.21	133	2.24	133	2.23
	133.1	2.28	133.1	2.2	133.1	2.22	133.1	2.21
	133.2	2.24	133.2	2.19	133.2	2.31	133.2	2.14
	133.3	2.28	133.3	2.2	133.3	2.23	133.3	2.3
	133.4	2.18	133.4	2.18	133.4	2.3	133.4	2.17
	133.5	2.22	133.5	2.23	133.5	2.19	133.5	2.27
	133.6	2.25	133.6	2.19	133.6	2.25	133.6	2.29
	133.7	2.24	133.7	2.27	133.7	2.13	133.7	2.25
	133.8	2.2	133.8	2.25	133.8	2.24	133.8	2.19
	133.9	2.28	133.9	2.2	133.9	2.21	133.9	2.25
	134	2.28	134	2.3	134	2.25	134	2.18
	134.1	2.24	134.1	2.18	134.1	2.38	134.1	2.27
	134.2	2.27	134.2	2.24	134.2	2.19	134.2	2.3
	134.3	2.22	134.3	2.24	134.3	2.15	134.3	2.29
	134.4	2.19	134.4	2.25	134.4	2.25	134.4	2.22
	134.5	2.2	134.5	2.25	134.5	2.26	134.5	2.3
	134.6	2.18	134.6	2.29	134.6	2.19	134.6	2.34
	134.7	2.26	134.7	2.09	134.7	2.28	134.7	2.26
	134.8	2.2	134.8	2.31	134.8	2.32	134.8	2.28
	134.9	2.21	134.9	2.15	134.9	2.22	134.9	2.18
	135	2.29	135	2.27	135	2.26	135	2.22
	135.1	2.17	135.1	2.38	135.1	2.26	135.1	2.25
	135.2	2.25	135.2	2.39	135.2	2.27	135.2	2.19
	135.3	2.19	135.3	2.22	135.3	2.28	135.3	2.27
	135.4	2.17	135.4	2.32	135.4	2.33	135.4	2.31
	135.5	2.17	135.5	2.4	135.5	2.23	135.5	2.24
	135.6	2.39	135.6	2.31	135.6	2.19	135.6	2.17
	135.7	2.22	135.7	2.34	135.7	2.26	135.7	2.26
	135.8	2.21	135.8	2.26	135.8	2.25	135.8	2.25
	135.9	2.22	135.9	2.22	135.9	2.27	135.9	2.28
	136	2.24	136	2.21	136	2.25	136	2.28
	136.1	2.21	136.1	2.24	136.1	2.27	136.1	2.27
	136.2	2.37	136.2	2.27	136.2	2.28	136.2	2.31
	136.3	2.28	136.3	2.33	136.3	2.22	136.3	2.31
	136.4	2.2	136.4	2.22	136.4	2.25	136.4	2.26
	136.5	2.17	136.5	2.22	136.5	2.28	136.5	2.43
	136.6	2.23	136.6	2.2	136.6	2.23	136.6	2.38
	136.7	2.32	136.7	2.23	136.7	2.2	136.7	2.49
	136.8	2.35	136.8	2.27	136.8	2.32	136.8	2.43
	136.9	2.25	136.9	2.24	136.9	2.23	136.9	2.45
	137	2.17	137	2.23	137	2.25	137	2.31
	137.1	2.23	137.1	2.15	137.1	2.31	137.1	2.17
	137.2	2.19	137.2	2.22	137.2	2.26	137.2	2.42
	137.3	2.25	137.3	2.16	137.3	2.2	137.3	2.4
	137.4	2.29	137.4	2.19	137.4	2.19	137.4	2.38
	137.5	2.23	137.5	2.25	137.5	2.22	137.5	2.43
	137.6	2.26	137.6	2.18	137.6	2.25	137.6	2.32
	137.7	2.13	137.7	2.21	137.7	2.2	137.7	2.39
	137.8	2.26	137.8	2.33	137.8	2.24	137.8	2.3
	137.9	2.2	137.9	2.21	137.9	2.29	137.9	2.34
	138	2.23	138	2.13	138	2.19	138	2.36
	138.1	2.2	138.1	2.19	138.1	2.29	138.1	2.35
	138.2	2.26	138.2	2.24	138.2	2.28	138.2	2.32
	138.3	2.25	138.3	2.24	138.3	2.21	138.3	2.25
	138.4	2.15	138.4	2.27	138.4	2.29	138.4	2.3
	138.5	2.22	138.5	2.34	138.5	2.18	138.5	2.26
	138.6	2.26	138.6	2.26	138.6	2.27	138.6	2.3
	138.7	2.18	138.7	2.25	138.7	2.27	138.7	2.41
	138.8	2.25	138.8	2.19	138.8	2.18	138.8	2.42
	138.9	2.25	138.9	2.16	138.9	2.17	138.9	2.31
	139	2.2	139	2.29	139	2.26	139	2.28
	139.1	2.15	139.1	2.23	139.1	2.22	139.1	2.34
	139.2	2.15	139.2	2.22	139.2	2.24	139.2	2.27
	139.3	2.13	139.3	2.23	139.3	2.17	139.3	2.43
	139.4	2.21	139.4	2.25	139.4	2.28	139.4	2.32
	139.5	2.28	139.5	2.13	139.5	2.26	139.5	2.34
	139.6	2.32	139.6	2.12	139.6	2.23	139.6	2.34
	139.7	2.22	139.7	2.22	139.7	2.24	139.7	2.36
	139.8	2.2	139.8	2.28	139.8	2.16	139.8	2.29
	139.9	2.17	139.9	2.26	139.9	2.17	139.9	2.28
	140	2.24	140	2.3	140	2.32	140	2.29
	140.1	2.2	140.1	2.34	140.1	2.18	140.1	2.36
	140.2	2.21	140.2	2.31	140.2	2.3	140.2	2.4
	140.3	2.27	140.3	2.2	140.3	2.22	140.3	2.27
	140.4	2.2	140.4	2.22	140.4	2.19	140.4	2.35
	140.5	2.28	140.5	2.24	140.5	2.31	140.5	2.37
	140.6	2.27	140.6	2.28	140.6	2.27	140.6	2.24
	140.7	2.26	140.7	2.25	140.7	2.24	140.7	2.27
	140.8	2.29	140.8	2.2	140.8	2.27	140.8	2.39
	140.9	2.18	140.9	2.26	140.9	2.24	140.9	2.42
	141	2.21	141	2.3	141	2.19	141	2.46
	141.1	2.15	141.1	2.27	141.1	2.2	141.1	2.38
	141.2	2.25	141.2	2.28	141.2	2.16	141.2	2.27
	141.3	2.23	141.3	2.26	141.3	2.24	141.3	2.29
	141.4	2.14	141.4	2.21	141.4	2.24	141.4	2.26
	141.5	2.28	141.5	2.24	141.5	2.2	141.5	2.4
	141.6	2.24	141.6	2.25	141.6	2.18	141.6	2.31
	141.7	2.24	141.7	2.24	141.7	2.21	141.7	2.36
	141.8	2.19	141.8	2.22	141.8	2.22	141.8	2.39
	141.9	2.23	141.9	2.33	141.9	2.13	141.9	2.27
	142	2.37	142	2.27	142	2.18	142	2.25
	142.1	2.21	142.1	2.27	142.1	2.24	142.1	2.33
	142.2	2.28	142.2	2.19	142.2	2.29	142.2	2.36
	142.3	2.15	142.3	2.17	142.3	2.27	142.3	2.3
	142.4	2.23	142.4	2.24	142.4	2.26	142.4	2.41
	142.5	2.21	142.5	2.19	142.5	2.25	142.5	2.26
	142.6	2.19	142.6	2.15	142.6	2.31	142.6	2.31
	142.7	2.15	142.7	2.2	142.7	2.18	142.7	2.32
	142.8	2.23	142.8	2.25	142.8	2.22	142.8	2.3
	142.9	2.22	142.9	2.24	142.9	2.18	142.9	2.4
	143	2.28	143	2.38	143	2.28	143	2.35
	143.1	2.23	143.1	2.27	143.1	2.2	143.1	2.32
	143.2	2.33	143.2	2.27	143.2	2.25	143.2	2.3
	143.3	2.23	143.3	2.32	143.3	2.28	143.3	2.27
	143.4	2.17	143.4	2.22	143.4	2.26	143.4	2.39
	143.5	2.22	143.5	2.3	143.5	2.23	143.5	2.22
	143.6	2.26	143.6	2.19	143.6	2.22	143.6	2.21
	143.7	2.18	143.7	2.27	143.7	2.25	143.7	2.41
	143.8	2.21	143.8	2.28	143.8	2.29	143.8	2.28
	143.9	2.18	143.9	2.15	143.9	2.27	143.9	2.32
	144	2.3	144	2.21	144	2.2	144	2.36
	144.1	2.2	144.1	2.25	144.1	2.27	144.1	2.38
	144.2	2.17	144.2	2.3	144.2	2.23	144.2	2.37
	144.3	2.27	144.3	2.25	144.3	2.2	144.3	2.27
	144.4	2.27	144.4	2.19	144.4	2.2	144.4	2.32
	144.5	2.15	144.5	2.23	144.5	2.24	144.5	2.39
	144.6	2.34	144.6	2.25	144.6	2.22	144.6	2.48
	144.7	2.26	144.7	2.17	144.7	2.26	144.7	2.24
	144.8	2.22	144.8	2.32	144.8	2.26	144.8	2.25
	144.9	2.13	144.9	2.27	144.9	2.27	144.9	2.26
	145	2.21	145	2.23	145	2.28	145	2.22
	145.1	2.25	145.1	2.24	145.1	2.21	145.1	2.26
	145.2	2.21	145.2	2.26	145.2	2.15	145.2	2.3
	145.3	2.16	145.3	2.32	145.3	2.25	145.3	2.32
	145.4	2.29	145.4	2.28	145.4	2.27	145.4	2.24
	145.5	2.18	145.5	2.15	145.5	2.44	145.5	2.43
	145.6	2.19	145.6	2.22	145.6	2.2	145.6	2.29
	145.7	2.23	145.7	2.25	145.7	2.25	145.7	2.18
	145.8	2.2	145.8	2.27	145.8	2.27	145.8	2.46
	145.9	2.19	145.9	2.24	145.9	2.25	145.9	2.27
	146	2.24	146	2.23	146	2.26	146	2.38
	146.1	2.3	146.1	2.33	146.1	2.25	146.1	2.36
	146.2	2.21	146.2	2.25	146.2	2.22	146.2	2.26
	146.3	2.22	146.3	2.25	146.3	2.14	146.3	2.27
	146.4	2.22	146.4	2.21	146.4	2.26	146.4	2.24
	146.5	2.21	146.5	2.22	146.5	2.24	146.5	2.31
	146.6	2.24	146.6	2.25	146.6	2.3	146.6	2.33
	146.7	2.3	146.7	2.25	146.7	2.32	146.7	2.33
	146.8	2.31	146.8	2.26	146.8	2.29	146.8	2.45
	146.9	2.33	146.9	2.32	146.9	2.25	146.9	2.23
	147	2.27	147	2.25	147	2.15	147	2.28
	147.1	2.17	147.1	2.19	147.1	2.32	147.1	2.25
	147.2	2.23	147.2	2.31	147.2	2.23	147.2	2.3
	147.3	2.27	147.3	2.24	147.3	2.28	147.3	2.37
	147.4	2.2	147.4	2.2	147.4	2.34	147.4	2.41
	147.5	2.14	147.5	2.2	147.5	2.21	147.5	2.28
	147.6	2.18	147.6	2.22	147.6	2.3	147.6	2.41
	147.7	2.22	147.7	2.24	147.7	2.16	147.7	2.28
	147.8	2.16	147.8	2.23	147.8	2.24	147.8	2.26
	147.9	2.23	147.9	2.24	147.9	2.31	147.9	2.36
	148	2.13	148	2.23	148	2.17	148	2.46
	148.1	2.24	148.1	2.23	148.1	2.24	148.1	2.19
	148.2	2.24	148.2	2.34	148.2	2.29	148.2	2.19
	148.3	2.3	148.3	2.26	148.3	2.22	148.3	2.28
	148.4	2.21	148.4	2.32	148.4	2.2	148.4	2.23
	148.5	2.28	148.5	2.29	148.5	2.31	148.5	2.32
	148.6	2.17	148.6	2.26	148.6	2.26	148.6	2.23
	148.7	2.19	148.7	2.37	148.7	2.16	148.7	2.38
	148.8	2.26	148.8	2.34	148.8	2.22	148.8	2.25
	148.9	2.25	148.9	2.29	148.9	2.28	148.9	2.32
	149	2.22	149	2.18	149	2.29	149	2.26
	149.1	2.18	149.1	2.31	149.1	2.3	149.1	2.25
	149.2	2.19	149.2	2.21	149.2	2.32	149.2	2.37
	149.3	2.29	149.3	2.17	149.3	2.27	149.3	2.29
	149.4	2.22	149.4	2.25	149.4	2.11	149.4	2.29
	149.5	2.25	149.5	2.19	149.5	2.19	149.5	2.31
	149.6	2.22	149.6	2.19	149.6	2.28	149.6	2.3
	149.7	2.22	149.7	2.2	149.7	2.3	149.7	2.28
	149.8	2.3	149.8	2.23	149.8	2.25	149.8	2.39
	149.9	2.31	149.9	2.26	149.9	2.25	149.9	2.39
	150	2.27	150	2.22	150	2.12	150	2.3
	150.1	2.14	150.1	2.29	150.1	2.21	150.1	2.34
	150.2	2.17	150.2	2.19	150.2	2.21	150.2	2.33
	150.3	2.21	150.3	2.34	150.3	2.27	150.3	2.41
	150.4	2.31	150.4	2.4	150.4	2.19	150.4	2.31
	150.5	2.18	150.5	2.33	150.5	2.2	150.5	2.29
	150.6	2.22	150.6	2.27	150.6	2.18	150.6	2.35
	150.7	2.27	150.7	2.26	150.7	2.35	150.7	2.35
	150.8	2.24	150.8	2.21	150.8	2.2	150.8	2.2
	150.9	2.22	150.9	2.2	150.9	2.22	150.9	2.26
	151	2.24	151	2.26	151	2.21	151	2.28
	151.1	2.29	151.1	2.17	151.1	2.22	151.1	3.73
	151.2	2.21	151.2	2.26	151.2	2.24	151.2	3.88
	151.3	2.22	151.3	2.28	151.3	2.16	151.3	3.84
	151.4	2.28	151.4	2.16	151.4	2.33	151.4	4.26
	151.5	2.27	151.5	2.22	151.5	2.22	151.5	3.77
	151.6	2.35	151.6	2.2	151.6	2.26	151.6	4.04
	151.7	2.16	151.7	2.18	151.7	2.21	151.7	4.08
	151.8	2.24	151.8	2.25	151.8	2.21	151.8	4.39
	151.9	2.29	151.9	2.24	151.9	2.16	151.9	4.24
	152	2.22	152	2.24	152	2.28	152	3.83
	152.1	2.31	152.1	2.3	152.1	2.2	152.1	4.19
	152.2	2.25	152.2	2.19	152.2	2.22	152.2	2.3
	152.3	2.21	152.3	2.27	152.3	2.27	152.3	3.75
	152.4	2.25	152.4	2.2	152.4	2.18	152.4	2.29
	152.5	2.28	152.5	2.14	152.5	2.24	152.5	2.39
	152.6	2.3	152.6	2.22	152.6	2.25	152.6	2.33
	152.7	2.25	152.7	2.18	152.7	2.21	152.7	2.36
	152.8	2.2	152.8	2.2	152.8	2.25	152.8	2.28
	152.9	2.34	152.9	2.23	152.9	2.24	152.9	2.24
	153	2.19	153	2.23	153	2.26	153	2.31
	153.1	2.28	153.1	2.23	153.1	2.16	153.1	2.23
	153.2	2.26	153.2	2.19	153.2	2.26	153.2	2.24
	153.3	2.23	153.3	2.25	153.3	2.24	153.3	2.35
	153.4	2.15	153.4	2.23	153.4	2.32	153.4	2.39
	153.5	2.3	153.5	2.27	153.5	2.19	153.5	2.18
	153.6	2.18	153.6	2.44	153.6	2.23	153.6	2.27
	153.7	2.31	153.7	2.26	153.7	2.19	153.7	2.28
	153.8	2.18	153.8	2.19	153.8	2.21	153.8	2.22
	153.9	2.33	153.9	2.19	153.9	2.31	153.9	2.32
	154	2.14	154	2.22	154	2.25	154	2.26
	154.1	2.26	154.1	2.14	154.1	2.28	154.1	2.27
	154.2	2.2	154.2	2.21	154.2	2.27	154.2	2.31
	154.3	2.22	154.3	2.24	154.3	2.17	154.3	2.19
	154.4	2.31	154.4	2.26	154.4	2.27	154.4	2.35
	154.5	2.22	154.5	2.32	154.5	2.28	154.5	2.24
	154.6	2.23	154.6	2.22	154.6	2.23	154.6	2.33
	154.7	2.22	154.7	2.32	154.7	2.44	154.7	2.25
	154.8	2.19	154.8	2.21	154.8	2.28	154.8	2.24
	154.9	2.3	154.9	2.32	154.9	2.28	154.9	2.29
	155	2.32	155	2.36	155	2.17	155	2.24
	155.1	2.28	155.1	2.18	155.1	2.35	155.1	2.33
	155.2	2.27	155.2	2.22	155.2	2.26	155.2	2.29
	155.3	2.19	155.3	2.24	155.3	2.21	155.3	2.33
	155.4	2.26	155.4	2.23	155.4	2.28	155.4	2.26
	155.5	2.3	155.5	2.19	155.5	2.27	155.5	2.26
	155.6	2.18	155.6	2.22	155.6	2.24	155.6	2.39
	155.7	2.3	155.7	2.3	155.7	2.26	155.7	2.28
	155.8	2.22	155.8	2.27	155.8	2.18	155.8	2.38
	155.9	2.27	155.9	2.13	155.9	2.16	155.9	2.25
	156	2.23	156	2.18	156	2.28	156	2.28
	156.1	2.23	156.1	2.26	156.1	2.34	156.1	2.29
	156.2	2.29	156.2	2.31	156.2	2.27	156.2	2.18
	156.3	2.22	156.3	2.19	156.3	2.17	156.3	2.27
	156.4	2.26	156.4	2.2	156.4	2.24	156.4	2.41
	156.5	2.17	156.5	2.29	156.5	2.25	156.5	2.29
	156.6	2.19	156.6	2.23	156.6	2.26	156.6	2.4
	156.7	2.17	156.7	2.29	156.7	2.23	156.7	2.33
	156.8	2.22	156.8	2.22	156.8	2.28	156.8	2.24
	156.9	2.31	156.9	2.4	156.9	2.24	156.9	2.18
	157	2.16	157	2.31	157	2.23	157	2.37
	157.1	2.27	157.1	2.26	157.1	2.29	157.1	2.27
	157.2	2.27	157.2	2.21	157.2	2.18	157.2	2.29
	157.3	2.28	157.3	2.26	157.3	2.19	157.3	2.38
	157.4	2.25	157.4	2.23	157.4	2.29	157.4	2.34
	157.5	2.35	157.5	2.28	157.5	2.24	157.5	2.28
	157.6	2.32	157.6	2.19	157.6	2.24	157.6	2.25
	157.7	2.35	157.7	2.32	157.7	2.34	157.7	2.32
	157.8	2.21	157.8	2.24	157.8	2.23	157.8	2.44
	157.9	2.31	157.9	2.28	157.9	2.34	157.9	2.35
	158	2.2	158	2.19	158	2.21	158	2.18
	158.1	2.2	158.1	2.16	158.1	2.32	158.1	2.39
	158.2	2.17	158.2	2.32	158.2	2.26	158.2	2.3
	158.3	2.37	158.3	2.26	158.3	2.27	158.3	2.19
	158.4	2.2	158.4	2.15	158.4	2.29	158.4	2.31
	158.5	2.21	158.5	2.26	158.5	2.33	158.5	2.27
	158.6	2.25	158.6	2.15	158.6	2.24	158.6	2.36
	158.7	2.18	158.7	2.26	158.7	2.19	158.7	2.26
	158.8	2.34	158.8	2.3	158.8	2.28	158.8	2.24
	158.9	2.18	158.9	2.2	158.9	2.26	158.9	2.27
	159	2.24	159	2.27	159	2.19	159	2.28
	159.1	2.2	159.1	2.31	159.1	2.25	159.1	2.27
	159.2	2.24	159.2	2.25	159.2	2.29	159.2	2.25
	159.3	2.18	159.3	2.28	159.3	2.23	159.3	2.37
	159.4	2.17	159.4	2.23	159.4	2.3	159.4	2.24
	159.5	2.33	159.5	2.34	159.5	2.12	159.5	2.35
	159.6	2.26	159.6	2.23	159.6	2.19	159.6	2.46
	159.7	2.32	159.7	2.3	159.7	2.31	159.7	2.31
	159.8	2.23	159.8	2.28	159.8	2.32	159.8	2.27
	159.9	2.21	159.9	2.25	159.9	2.2	159.9	2.27
	160	2.16	160	2.18	160	2.24	160	2.3
	160.1	2.23	160.1	2.24	160.1	2.22	160.1	2.32
	160.2	2.27	160.2	2.12	160.2	2.26	160.2	2.17
	160.3	2.24	160.3	2.25	160.3	2.31	160.3	2.32
	160.4	2.14	160.4	2.37	160.4	2.25	160.4	2.31
	160.5	2.36	160.5	2.2	160.5	2.29	160.5	2.13
	160.6	2.23	160.6	2.31	160.6	2.23	160.6	2.24
	160.7	2.25	160.7	2.25	160.7	2.29	160.7	2.26
	160.8	2.27	160.8	2.24	160.8	2.28	160.8	2.25
	160.9	2.2	160.9	2.21	160.9	2.25	160.9	2.2
	161	2.24	161	2.25	161	2.33	161	2.19
	161.1	2.29	161.1	2.29	161.1	2.25	161.1	2.32
	161.2	2.42	161.2	2.25	161.2	2.28	161.2	2.22
	161.3	2.26	161.3	2.29	161.3	2.23	161.3	2.2
	161.4	2.36	161.4	2.12	161.4	2.25	161.4	2.3
	161.5	2.2	161.5	2.28	161.5	2.29	161.5	2.26
	161.6	2.24	161.6	2.25	161.6	2.25	161.6	2.23
	161.7	2.23	161.7	2.21	161.7	2.22	161.7	2.33
	161.8	2.27	161.8	2.31	161.8	2.22	161.8	2.29
	161.9	2.32	161.9	2.21	161.9	2.28	161.9	2.25
	162	2.27	162	2.22	162	2.26	162	2.27
	162.1	2.24	162.1	2.24	162.1	2.23	162.1	2.21
	162.2	2.3	162.2	2.27	162.2	2.28	162.2	2.23
	162.3	2.17	162.3	2.22	162.3	2.18	162.3	2.31
	162.4	2.36	162.4	2.3	162.4	2.24	162.4	2.25
	162.5	2.23	162.5	2.27	162.5	2.23	162.5	2.21
	162.6	2.22	162.6	2.18	162.6	2.24	162.6	2.28
	162.7	2.24	162.7	2.22	162.7	2.29	162.7	2.31
	162.8	2.15	162.8	2.18	162.8	2.13	162.8	2.26
	162.9	2.11	162.9	2.32	162.9	2.2	162.9	2.15
	163	2.28	163	2.24	163	2.26	163	2.35
	163.1	2.28	163.1	2.26	163.1	2.22	163.1	2.29
	163.2	2.22	163.2	2.27	163.2	2.31	163.2	2.31
	163.3	2.31	163.3	2.21	163.3	2.22	163.3	2.21
	163.4	2.24	163.4	2.2	163.4	2.15	163.4	2.18
	163.5	2.2	163.5	2.33	163.5	2.21	163.5	2.32
	163.6	2.21	163.6	2.28	163.6	2.22	163.6	2.42
	163.7	2.21	163.7	2.2	163.7	2.37	163.7	2.31
	163.8	2.28	163.8	2.24	163.8	2.31	163.8	2.2
	163.9	2.18	163.9	2.17	163.9	2.19	163.9	2.15
	164	2.22	164	2.22	164	2.3	164	2.17
	164.1	2.29	164.1	2.22	164.1	2.37	164.1	2.23
	164.2	2.33	164.2	2.25	164.2	2.24	164.2	2.2
	164.3	2.28	164.3	2.18	164.3	2.34	164.3	2.36
	164.4	2.17	164.4	2.29	164.4	2.2	164.4	2.31
	164.5	2.3	164.5	2.25	164.5	2.24	164.5	2.23
	164.6	2.19	164.6	2.26	164.6	2.31	164.6	2.2
	164.7	2.3	164.7	2.29	164.7	2.23	164.7	2.21
	164.8	2.17	164.8	2.22	164.8	2.27	164.8	2.25
	164.9	2.21	164.9	2.24	164.9	2.27	164.9	2.27
	165	2.16	165	2.22	165	2.4	165	2.31
	165.1	2.21	165.1	2.23	165.1	2.16	165.1	2.34
	165.2	2.14	165.2	2.16	165.2	2.22	165.2	2.21
	165.3	2.18	165.3	2.2	165.3	2.28	165.3	2.24
	165.4	2.25	165.4	2.28	165.4	2.17	165.4	2.18
	165.5	2.19	165.5	2.2	165.5	2.27	165.5	2.31
	165.6	2.25	165.6	2.3	165.6	2.23	165.6	2.17
	165.7	2.21	165.7	2.22	165.7	2.34	165.7	2.16
	165.8	2.23	165.8	2.19	165.8	2.19	165.8	2.18
	165.9	2.18	165.9	2.25	165.9	2.27	165.9	2.26
	166	2.23	166	2.38	166	2.35	166	2.19
	166.1	2.18	166.1	2.37	166.1	2.4	166.1	2.17
	166.2	2.32	166.2	2.26	166.2	2.22	166.2	2.22
	166.3	2.18	166.3	2.23	166.3	2.25	166.3	2.25
	166.4	2.22	166.4	2.17	166.4	2.24	166.4	2.18
	166.5	2.27	166.5	2.26	166.5	2.28	166.5	2.23
	166.6	2.29	166.6	2.24	166.6	2.37	166.6	2.22
	166.7	2.26	166.7	2.22	166.7	2.19	166.7	2.29
	166.8	2.24	166.8	2.25	166.8	2.17	166.8	2.21
	166.9	2.29	166.9	2.25	166.9	2.3	166.9	2.29
	167	2.19	167	2.22	167	2.25	167	2.14
	167.1	2.26	167.1	2.26	167.1	2.27	167.1	2.21
	167.2	2.17	167.2	2.3	167.2	2.23	167.2	2.24
	167.3	2.31	167.3	2.27	167.3	2.17	167.3	2.22
	167.4	2.22	167.4	2.37	167.4	2.21	167.4	2.23
	167.5	2.23	167.5	2.29	167.5	2.24	167.5	2.18
	167.6	2.25	167.6	2.33	167.6	2.32	167.6	2.34
	167.7	2.18	167.7	2.26	167.7	2.15	167.7	2.17
	167.8	2.35	167.8	2.23	167.8	2.28	167.8	2.24
	167.9	2.16	167.9	2.29	167.9	2.27	167.9	2.18
	168	2.2	168	2.31	168	2.2	168	2.27
	168.1	2.2	168.1	2.3	168.1	2.28	168.1	2.25
	168.2	2.17	168.2	2.31	168.2	2.24	168.2	2.22
	168.3	2.38	168.3	2.23	168.3	2.29	168.3	2.14
	168.4	2.19	168.4	2.23	168.4	2.15	168.4	2.2
	168.5	2.24	168.5	2.31	168.5	2.21	168.5	2.29
	168.6	2.15	168.6	2.25	168.6	2.26	168.6	2.21
	168.7	2.54	168.7	2.21	168.7	2.13	168.7	2.27
	168.8	2.23	168.8	2.16	168.8	2.26	168.8	2.18
	168.9	2.27	168.9	2.22	168.9	2.34	168.9	2.27
	169	2.2	169	2.25	169	2.26	169	2.25
	169.1	2.31	169.1	2.34	169.1	2.21	169.1	2.29
	169.2	2.35	169.2	2.27	169.2	2.23	169.2	2.15
	169.3	2.23	169.3	2.15	169.3	2.24	169.3	2.24
	169.4	2.22	169.4	2.23	169.4	2.22	169.4	2.22
	169.5	2.26	169.5	2.26	169.5	2.19	169.5	2.22
	169.6	2.14	169.6	2.25	169.6	2.31	169.6	2.2
	169.7	2.23	169.7	2.19	169.7	2.22	169.7	2.23
	169.8	2.19	169.8	2.24	169.8	2.24	169.8	2.18
	169.9	2.21	169.9	2.24	169.9	2.33	169.9	2.16
	170	2.21	170	2.24	170	2.18	170	2.24
	170.1	2.25	170.1	2.27	170.1	2.26	170.1	2.21
	170.2	2.25	170.2	2.27	170.2	2.24	170.2	2.33
	170.3	2.46	170.3	2.29	170.3	2.2	170.3	2.32
	170.4	2.23	170.4	2.26	170.4	2.19	170.4	2.19
	170.5	2.46	170.5	2.23	170.5	2.2	170.5	2.17
	170.6	2.25	170.6	2.15	170.6	2.25	170.6	2.22
	170.7	2.38	170.7	2.2	170.7	2.29	170.7	2.3
	170.8	2.22	170.8	2.21	170.8	2.27	170.8	2.22
	170.9	2.2	170.9	2.23	170.9	2.31	170.9	2.23
	171	2.27	171	2.33	171	2.19	171	2.29
	171.1	2.25	171.1	2.19	171.1	2.24	171.1	2.29
	171.2	2.29	171.2	2.24	171.2	2.26	171.2	2.28
	171.3	2.32	171.3	2.23	171.3	2.27	171.3	2.18
	171.4	2.25	171.4	2.34	171.4	2.33	171.4	2.16
	171.5	2.21	171.5	2.32	171.5	2.2	171.5	2.26
	171.6	2.18	171.6	2.24	171.6	2.25	171.6	3.64
	171.7	2.17	171.7	2.22	171.7	2.28	171.7	3.89
	171.8	2.23	171.8	2.2	171.8	2.21	171.8	3.94
	171.9	2.24	171.9	2.13	171.9	2.28	171.9	3.58
	172	2.32	172	2.29	172	2.23	172	3.74
	172.1	2.1	172.1	2.26	172.1	2.25	172.1	3.95
	172.2	2.23	172.2	2.31	172.2	2.25	172.2	4.32
	172.3	2.34	172.3	2.26	172.3	2.26	172.3	3.79
	172.4	2.32	172.4	2.17	172.4	2.3	172.4	3.72
	172.5	2.29	172.5	2.22	172.5	2.35	172.5	2.2
	172.6	2.32	172.6	2.24	172.6	2.37	172.6	2.33
	172.7	2.25	172.7	2.19	172.7	2.23	172.7	2.26
	172.8	2.18	172.8	2.25	172.8	2.23	172.8	2.31
	172.9	2.18	172.9	2.24	172.9	2.28	172.9	2.26
	173	2.22	173	2.19	173	2.25	173	2.16
	173.1	2.18	173.1	2.24	173.1	2.32	173.1	2.26
	173.2	2.4	173.2	2.23	173.2	2.29	173.2	2.31
	173.3	2.55	173.3	2.3	173.3	2.24	173.3	2.29
	173.4	2.33	173.4	2.26	173.4	2.21	173.4	2.24
	173.5	2.2	173.5	2.25	173.5	2.3	173.5	2.28
	173.6	2.22	173.6	2.32	173.6	2.27	173.6	2.27
	173.7	2.23	173.7	2.31	173.7	2.36	173.7	2.26
	173.8	2.32	173.8	2.25	173.8	2.22	173.8	2.27
	173.9	2.24	173.9	2.21	173.9	2.15	173.9	2.21
	174	2.26	174	2.36	174	2.2	174	2.21
	174.1	2.23	174.1	2.34	174.1	2.26	174.1	2.41
	174.2	2.23	174.2	2.22	174.2	2.17	174.2	2.32
	174.3	2.17	174.3	2.29	174.3	2.32	174.3	2.21
	174.4	2.24	174.4	2.26	174.4	2.24	174.4	2.17
	174.5	2.17	174.5	2.24	174.5	2.32	174.5	2.3
	174.6	2.29	174.6	2.25	174.6	2.26	174.6	2.23
	174.7	2.28	174.7	2.4	174.7	2.26	174.7	2.27
	174.8	2.17	174.8	2.26	174.8	2.28	174.8	2.23
	174.9	2.17	174.9	2.15	174.9	2.23	174.9	2.24
	175	2.2	175	2.34	175	2.27	175	2.2
	175.1	2.29	175.1	2.23	175.1	2.19	175.1	2.21
	175.2	2.25	175.2	2.18	175.2	2.31	175.2	2.2
	175.3	2.17	175.3	2.25	175.3	2.31	175.3	2.23
	175.4	2.23	175.4	2.18	175.4	2.23	175.4	2.35
	175.5	2.21	175.5	2.23	175.5	2.3	175.5	2.31
	175.6	2.25	175.6	2.3	175.6	2.27	175.6	2.21
	175.7	2.25	175.7	2.23	175.7	2.18	175.7	2.26
	175.8	2.36	175.8	2.24	175.8	2.21	175.8	2.33
	175.9	2.23	175.9	2.3	175.9	2.19	175.9	2.18
	176	2.21	176	2.25	176	2.27	176	2.26
	176.1	2.24	176.1	2.18	176.1	2.21	176.1	2.23
	176.2	2.24	176.2	2.19	176.2	2.25	176.2	2.31
	176.3	2.25	176.3	2.25	176.3	2.21	176.3	2.19
	176.4	2.22	176.4	2.22	176.4	2.17	176.4	2.22
	176.5	2.31	176.5	2.28	176.5	2.31	176.5	2.23
	176.6	2.22	176.6	2.3	176.6	2.27	176.6	2.25
	176.7	2.22	176.7	2.22	176.7	2.18	176.7	2.21
	176.8	2.27	176.8	2.2	176.8	2.26	176.8	2.32
	176.9	2.26	176.9	2.21	176.9	2.24	176.9	2.24
	177	2.21	177	2.16	177	2.28	177	2.21
	177.1	2.18	177.1	2.28	177.1	2.27	177.1	2.29
	177.2	2.19	177.2	2.16	177.2	2.26	177.2	2.24
	177.3	2.4	177.3	2.25	177.3	2.22	177.3	2.28
	177.4	2.19	177.4	2.16	177.4	2.24	177.4	2.16
	177.5	2.27	177.5	2.23	177.5	2.32	177.5	2.25
	177.6	2.2	177.6	2.17	177.6	2.21	177.6	2.18
	177.7	2.22	177.7	2.23	177.7	2.27	177.7	2.32
	177.8	2.18	177.8	2.28	177.8	2.19	177.8	2.19
	177.9	2.3	177.9	2.24	177.9	2.32	177.9	2.35
	178	2.28	178	2.33	178	2.21	178	2.2
	178.1	2.32	178.1	2.24	178.1	2.21	178.1	2.29
	178.2	2.35	178.2	2.43	178.2	2.14	178.2	2.31
	178.3	2.24	178.3	2.27	178.3	2.21	178.3	2.24
	178.4	2.21	178.4	2.24	178.4	2.21	178.4	2.22
	178.5	2.25	178.5	2.27	178.5	2.29	178.5	2.29
	178.6	2.22	178.6	2.25	178.6	2.23	178.6	2.22
	178.7	2.26	178.7	2.3	178.7	2.2	178.7	2.32
	178.8	2.22	178.8	2.25	178.8	2.23	178.8	2.23
	178.9	2.26	178.9	2.24	178.9	2.2	178.9	2.17
	179	2.2	179	2.11	179	2.19	179	2.28
	179.1	2.12	179.1	2.26	179.1	2.29	179.1	2.29
	179.2	2.29	179.2	2.23	179.2	2.28	179.2	2.38
	179.3	2.35	179.3	2.21	179.3	2.22	179.3	2.32
	179.4	2.17	179.4	2.25	179.4	2.31	179.4	2.18
	179.5	2.29	179.5	2.29	179.5	2.37	179.5	2.21
	179.6	2.16	179.6	2.25	179.6	2.19	179.6	2.39
	179.7	2.26	179.7	2.21	179.7	2.31	179.7	2.31
	179.8	2.16	179.8	2.32	179.8	2.27	179.8	2.29
	179.9	2.19	179.9	2.18	179.9	2.26	179.9	2.33
	180	2.33	180	2.19	180	2.24	180	2.31
	180.1	2.15	180.1	2.23	180.1	2.32	180.1	2.25
	180.2	2.25	180.2	2.23	180.2	2.26	180.2	2.28
	180.3	2.2	180.3	2.16	180.3	2.19	180.3	2.28
	180.4	2.22	180.4	2.18	180.4	2.24	180.4	2.24
	180.5	2.27	180.5	2.19	180.5	2.38	180.5	2.23
	180.6	2.22	180.6	2.41	180.6	2.24	180.6	2.24
	180.7	2.23	180.7	2.28	180.7	2.25	180.7	2.18
	180.8	2.25	180.8	2.32	180.8	2.21	180.8	2.28
	180.9	2.19	180.9	2.27	180.9	2.21	180.9	2.22
	181	2.26	181	2.17	181	2.16	181	2.2
	181.1	2.17	181.1	2.36	181.1	2.16	181.1	2.28
	181.2	2.3	181.2	2.24	181.2	2.24	181.2	2.22
	181.3	2.31	181.3	2.22	181.3	2.29	181.3	2.19
	181.4	2.18	181.4	2.22	181.4	2.22	181.4	2.21
	181.5	2.27	181.5	2.18	181.5	2.24	181.5	2.25
	181.6	2.27	181.6	2.29	181.6	2.22	181.6	2.23
	181.7	2.2	181.7	2.18	181.7	2.3	181.7	2.28
	181.8	2.26	181.8	2.35	181.8	2.13	181.8	2.27
	181.9	2.23	181.9	2.22	181.9	2.14	181.9	2.14
	182	2.25	182	2.21	182	2.37	182	2.24
	182.1	2.24	182.1	2.21	182.1	2.25	182.1	2.42
	182.2	2.28	182.2	2.23	182.2	2.31	182.2	2.19
	182.3	2.16	182.3	2.28	182.3	2.29	182.3	2.33
	182.4	2.21	182.4	2.3	182.4	2.15	182.4	2.3
	182.5	2.15	182.5	2.28	182.5	2.22	182.5	2.28
	182.6	2.39	182.6	2.3	182.6	2.18	182.6	2.24
	182.7	2.16	182.7	2.15	182.7	2.29	182.7	2.28
	182.8	2.32	182.8	2.27	182.8	2.26	182.8	3.7
	182.9	2.42	182.9	2.23	182.9	2.21	182.9	2.39
	183	2.16	183	2.35	183	2.16	183	2.29
	183.1	2.16	183.1	2.22	183.1	2.22	183.1	2.19
	183.2	2.3	183.2	2.28	183.2	2.28	183.2	2.36
	183.3	2.28	183.3	2.19	183.3	2.22	183.3	2.29
	183.4	2.24	183.4	2.22	183.4	2.19	183.4	2.19
	183.5	2.17	183.5	2.21	183.5	2.14	183.5	2.22
	183.6	2.23	183.6	2.27	183.6	2.18	183.6	2.36
	183.7	2.24	183.7	2.2	183.7	2.26	183.7	2.26
	183.8	2.27	183.8	2.15	183.8	2.27	183.8	2.33
	183.9	2.32	183.9	2.32	183.9	2.28	183.9	2.24
	184	2.17	184	2.18	184	2.33	184	2.26
	184.1	2.23	184.1	2.24	184.1	2.23	184.1	2.2
	184.2	2.23	184.2	2.11	184.2	2.22	184.2	2.17
	184.3	2.3	184.3	2.26	184.3	2.23	184.3	2.38
	184.4	2.26	184.4	2.2	184.4	2.28	184.4	2.23
	184.5	2.19	184.5	2.2	184.5	2.18	184.5	2.22
	184.6	2.33	184.6	2.25	184.6	2.16	184.6	2.2
	184.7	2.24	184.7	2.24	184.7	2.17	184.7	2.37
	184.8	2.25	184.8	2.2	184.8	2.26	184.8	2.26
	184.9	2.27	184.9	2.13	184.9	2.22	184.9	2.18
	185	2.24	185	2.21	185	2.23	185	2.2
	185.1	2.19	185.1	2.15	185.1	2.17	185.1	2.26
	185.2	2.25	185.2	2.21	185.2	2.25	185.2	2.31
	185.3	2.26	185.3	2.19	185.3	3.84	185.3	2.26
	185.4	2.26	185.4	2.18	185.4	4.14	185.4	2.25
	185.5	2.25	185.5	2.22	185.5	3.8	185.5	2.2
	185.6	2.21	185.6	2.21	185.6	4.28	185.6	2.29
	185.7	2.26	185.7	2.26	185.7	4	185.7	2.25
	185.8	2.28	185.8	2.13	185.8	4.1	185.8	2.24
	185.9	2.37	185.9	2.22	185.9	3.97	185.9	2.16
	186	2.2	186	2.34	186	3.82	186	2.26
	186.1	2.16	186.1	2.26	186.1	4.01	186.1	2.29
	186.2	2.18	186.2	2.29	186.2	3.48	186.2	2.23
	186.3	2.25	186.3	2.33	186.3	3.84	186.3	2.3
	186.4	2.3	186.4	2.17	186.4	3.91	186.4	2.32
	186.5	2.24	186.5	2.16	186.5	4.2	186.5	2.23
	186.6	2.19	186.6	2.19	186.6	3.97	186.6	2.26
	186.7	2.16	186.7	2.25	186.7	3.89	186.7	2.15
	186.8	2.23	186.8	2.2	186.8	3.99	186.8	2.37
	186.9	2.24	186.9	2.34	186.9	4.28	186.9	2.26
	187	2.37	187	2.19	187	4.27	187	2.33
	187.1	2.23	187.1	2.14	187.1	3.92	187.1	2.21
	187.2	2.33	187.2	2.23	187.2	3.75	187.2	2.24
	187.3	2.24	187.3	2.35	187.3	3.87	187.3	2.26
	187.4	2.31	187.4	2.29	187.4	4.11	187.4	2.31
	187.5	2.21	187.5	2.21	187.5	4.12	187.5	2.21
	187.6	2.28	187.6	2.23	187.6	3.96	187.6	2.23
	187.7	2.23	187.7	2.3	187.7	3.79	187.7	2.26
	187.8	2.29	187.8	2.23	187.8	3.83	187.8	2.19
	187.9	2.15	187.9	2.39	187.9	4.71	187.9	2.36
	188	2.19	188	2.17	188	3.81	188	2.18
	188.1	2.26	188.1	2.43	188.1	4.29	188.1	2.27
	188.2	2.32	188.2	2.3	188.2	4.64	188.2	2.23
	188.3	2.13	188.3	2.3	188.3	3.75	188.3	2.29
	188.4	2.21	188.4	2.19	188.4	3.9	188.4	2.21
	188.5	2.22	188.5	2.23	188.5	4.4	188.5	2.21
	188.6	2.25	188.6	2.29	188.6	3.94	188.6	2.26
	188.7	2.24	188.7	2.18	188.7	4.4	188.7	2.34
	188.8	2.2	188.8	2.19	188.8	3.83	188.8	2.2
	188.9	2.28	188.9	2.22	188.9	3.96	188.9	2.29
	189	2.28	189	2.21	189	4.23	189	2.24
	189.1	2.24	189.1	2.3	189.1	4.03	189.1	2.22
	189.2	2.31	189.2	2.23	189.2	3.91	189.2	2.31
	189.3	2.33	189.3	2.39	189.3	3.97	189.3	2.3
	189.4	2.32	189.4	2.29	189.4	3.7	189.4	2.28
	189.5	2.28	189.5	2.33	189.5	3.48	189.5	2.26
	189.6	2.16	189.6	2.28	189.6	3.92	189.6	2.29
	189.7	2.2	189.7	2.2	189.7	3.66	189.7	2.23
	189.8	2.19	189.8	2.34	189.8	3.59	189.8	2.29
	189.9	2.32	189.9	2.18	189.9	3.94	189.9	2.26
	190	2.25	190	2.22	190	3.5	190	2.14
	190.1	2.27	190.1	2.25	190.1	4.06	190.1	2.24
	190.2	2.29	190.2	2.2	190.2	4.05	190.2	2.24
	190.3	2.24	190.3	2.21	190.3	3.77	190.3	2.2
	190.4	2.23	190.4	2.21	190.4	4.15	190.4	2.18
	190.5	2.2	190.5	2.31	190.5	3.91	190.5	2.2
	190.6	2.29	190.6	2.21	190.6	4.07	190.6	2.36
	190.7	2.22	190.7	2.18	190.7	4.01	190.7	2.25
	190.8	2.32	190.8	2.22	190.8	3.61	190.8	2.32
	190.9	2.23	190.9	2.23	190.9	3.72	190.9	2.28
	191	2.18	191	2.17	191	4.31	191	2.19
	191.1	2.22	191.1	2.3	191.1	4.34	191.1	2.29
	191.2	2.24	191.2	2.22	191.2	4.14	191.2	2.24
	191.3	2.3	191.3	2.23	191.3	3.65	191.3	2.22
	191.4	2.17	191.4	2.23	191.4	4.33	191.4	2.28
	191.5	2.31	191.5	2.14	191.5	3.68	191.5	2.28
	191.6	2.32	191.6	2.24	191.6	4	191.6	2.32
	191.7	2.23	191.7	2.29	191.7	3.74	191.7	2.26
	191.8	2.23	191.8	2.33	191.8	3.93	191.8	2.28
	191.9	2.21	191.9	2.21	191.9	4.3	191.9	2.15
	192	2.16	192	2.26	192	4.03	192	2.34
	192.1	2.21	192.1	2.31	192.1	4.17	192.1	2.43
	192.2	2.21	192.2	2.12	192.2	4.25	192.2	2.24
	192.3	2.21	192.3	2.28	192.3	3.92	192.3	2.28
	192.4	2.13	192.4	2.28	192.4	4.06	192.4	2.22
	192.5	2.21	192.5	2.24	192.5	3.59	192.5	2.24
	192.6	2.22	192.6	2.18	192.6	4.17	192.6	2.31
	192.7	2.21	192.7	2.31	192.7	4.3	192.7	2.27
	192.8	2.29	192.8	2.27	192.8	3.95	192.8	2.21
	192.9	2.25	192.9	2.13	192.9	3.63	192.9	2.18
	193	2.24	193	2.32	193	3.73	193	2.22
	193.1	2.23	193.1	2.35	193.1	3.75	193.1	2.25
	193.2	2.22	193.2	2.24	193.2	3.97	193.2	2.36
	193.3	2.22	193.3	2.25	193.3	4.25	193.3	2.29
	193.4	2.23	193.4	2.3	193.4	4	193.4	2.22
	193.5	2.27	193.5	2.25	193.5	4.3	193.5	2.22
	193.6	2.19	193.6	2.22	193.6	3.92	193.6	2.19
	193.7	2.26	193.7	2.31	193.7	3.89	193.7	2.2
	193.8	2.28	193.8	2.22	193.8	3.86	193.8	2.14
	193.9	2.28	193.9	2.29	193.9	3.72	193.9	2.16
	194	2.28	194	2.31	194	3.7	194	2.25
	194.1	2.29	194.1	2.31	194.1	3.68	194.1	2.29
	194.2	2.21	194.2	2.25	194.2	3.97	194.2	2.18
	194.3	2.29	194.3	2.21	194.3	3.94	194.3	2.24
	194.4	2.2	194.4	2.21	194.4	4.02	194.4	2.45
	194.5	2.22	194.5	2.28	194.5	3.57	194.5	2.2
	194.6	2.29	194.6	2.21	194.6	2.31	194.6	2.28
	194.7	2.31	194.7	2.26	194.7	3.86	194.7	2.34
	194.8	2.24	194.8	2.27	194.8	3.68	194.8	2.35
	194.9	2.25	194.9	2.32	194.9	3.61	194.9	2.29
	195	2.3	195	2.28	195	3.79	195	2.18
	195.1	2.17	195.1	2.28	195.1	4.11	195.1	2.17
	195.2	2.31	195.2	2.21	195.2	3.61	195.2	2.2
	195.3	2.25	195.3	2.3	195.3	3.11	195.3	2.26
	195.4	2.23	195.4	2.32	195.4	4.07	195.4	2.23
	195.5	2.23	195.5	2.17	195.5	3.87	195.5	2.23
	195.6	2.19	195.6	2.31	195.6	4	195.6	2.19
	195.7	2.26	195.7	2.13	195.7	3.87	195.7	2.22
	195.8	2.2	195.8	2.28	195.8	3.78	195.8	2.31
	195.9	2.18	195.9	2.29	195.9	3.86	195.9	2.14
	196	2.18	196	2.23	196	4.01	196	2.39
	196.1	2.23	196.1	2.22	196.1	4.02	196.1	2.38
	196.2	2.25	196.2	2.25	196.2	3.84	196.2	2.29
	196.3	2.23	196.3	2.25	196.3	3.92	196.3	2.26
	196.4	2.23	196.4	2.26	196.4	3.7	196.4	2.22
	196.5	2.23	196.5	2.24	196.5	4.25	196.5	2.29
	196.6	2.3	196.6	2.26	196.6	4.3	196.6	2.32
	196.7	2.33	196.7	2.22	196.7	3.82	196.7	2.32
	196.8	2.26	196.8	2.22	196.8	3.91	196.8	2.25
	196.9	2.19	196.9	2.14	196.9	3.96	196.9	2.4
	197	2.27	197	2.19	197	4.1	197	2.18
	197.1	2.3	197.1	2.26	197.1	3.92	197.1	2.3
	197.2	2.2	197.2	2.22	197.2	4.39	197.2	2.3
	197.3	2.25	197.3	2.11	197.3	4	197.3	2.27
	197.4	2.23	197.4	2.19	197.4	3.94	197.4	2.45
	197.5	2.28	197.5	2.22	197.5	3.62	197.5	2.29
	197.6	2.28	197.6	2.17	197.6	3.78	197.6	2.26
	197.7	2.29	197.7	2.25	197.7	2.32	197.7	2.21
	197.8	2.19	197.8	2.31	197.8	2.29	197.8	2.18
	197.9	2.32	197.9	2.27	197.9	2.38	197.9	2.22
	198	2.26	198	2.26	198	2.25	198	2.37
	198.1	2.24	198.1	2.22	198.1	2.24	198.1	2.19
	198.2	2.27	198.2	2.17	198.2	2.23	198.2	2.24
	198.3	2.27	198.3	2.31	198.3	2.24	198.3	2.31
	198.4	2.24	198.4	2.31	198.4	2.25	198.4	2.27
	198.5	2.28	198.5	2.22	198.5	2.23	198.5	2.22
	198.6	2.26	198.6	2.33	198.6	2.15	198.6	2.35
	198.7	2.28	198.7	2.22	198.7	2.39	198.7	2.28
	198.8	2.24	198.8	2.15	198.8	4.02	198.8	2.31
	198.9	2.29	198.9	2.28	198.9	3.72	198.9	2.36
	199	2.21	199	2.28	199	3.68	199	2.17
	199.1	2.24	199.1	2.22	199.1	3.89	199.1	2.26
	199.2	2.38	199.2	2.19	199.2	4.33	199.2	2.24
	199.3	2.24	199.3	2.25	199.3	3.91	199.3	2.34
	199.4	2.39	199.4	2.24	199.4	3.98	199.4	2.24
	199.5	2.44	199.5	2.15	199.5	3.9	199.5	2.19
	199.6	2.31	199.6	2.21	199.6	3.84	199.6	2.26
	199.7	2.25	199.7	2.3	199.7	4	199.7	2.29
[truncated: 503 more rows]

## Sheet: Figure 5g
		WT	Q785K	Q785Y	N799R	N799L	D802K	E782H	E782M	E782R	Q785H	Q785L	Q785M	Q785N	Q785R	N799H	N799I	N799K	D802E	D802M	D802R
	IIcilin/IMenthol	0.567	0.223	0.188	0.339	0.28	0.288	0.0148	0.00905	0.01643	0.00805	0.00427	0.0565	0.00591	0.0336	0.0566	0.00623	0.014	0.0177	0.000186	0.0077
		0.507	0.248	0.144	0.368	0.309	0.2	0.0089	0.0268	0.0073	0.00488	0.00418	0.0125	0.0153	0.0193	0.0867	0.0639	0.029	0.00544	0.00141	0.023
		0.513	0.196	0.162	0.361	0.241	0.256	0.0224	0.0114	0.02876	0.00261	0.00369	0.0225	0.00453	0.00613	0.0566	0.0622	0.0166	0.0169	0.00217	0.00253
			0.153	0.16	0.345	0.225	0.278
			0.195	0.127	0.327	0.354
			0.276	0.12	0.344
			0.206		0.333
					0.252

## Sheet: Figure 5h
		WT	Q785K	Q785Y	N799R	N799L	D802K
	IIcilin+Ca2+/IIcilin	2.18	0.451	0.481	0.403	0.455	0.324
		2.05	0.41	0.411	0.507	0.502	0.566
		2.27	0.491	0.634	0.471	0.419	0.366
			0.478	0.534	0.459	0.335	0.335
			0.479	0.47	0.541	0.417
			0.457	0.772	0.545
			0.415		0.578
					0.559

## Sheet: Figure 6e
	Trj_1		Trj_2		Trj_3		Trj_4
	Simulation Times (ns)	RMSD of Icilin (Å)	Simulation Times (ns)	RMSD of Icilin (Å)	Simulation Times (ns)	RMSD of Icilin (Å)	Simulation Times (ns)	RMSD of Icilin (Å)
	0.1	1.42733	0.1	0.882494	0.1	0.862727	0.1	0.964495
	0.2	1.35598	0.2	1.04861	0.2	0.766307	0.2	1.11937
	0.3	1.56336	0.3	0.92306	0.3	0.86742	0.3	1.03549
	0.4	1.57876	0.4	1.18156	0.4	0.957784	0.4	1.08527
	0.5	1.37826	0.5	1.30254	0.5	0.954875	0.5	1.23832
	0.6	1.3398	0.6	1.27558	0.6	1.06663	0.6	1.27991
	0.7	1.55993	0.7	1.05617	0.7	1.00082	0.7	1.05915
	0.8	1.51185	0.8	1.17608	0.8	1.06638	0.8	1.26109
	0.9	1.49923	0.9	1.60823	0.9	1.16941	0.9	1.2771
	1	1.43824	1	1.09366	1	1.09099	1	1.34201
	1.1	1.66798	1.1	1.47109	1.1	1.10024	1.1	1.50809
	1.2	1.62074	1.2	1.3684	1.2	1.11194	1.2	1.35815
	1.3	1.44457	1.3	1.42483	1.3	1.09469	1.3	1.35933
	1.4	1.71189	1.4	1.66614	1.4	1.1194	1.4	1.40683
	1.5	1.67546	1.5	1.12348	1.5	1.09963	1.5	1.32814
	1.6	1.41001	1.6	1.15021	1.6	1.30098	1.6	1.38673
	1.7	1.40279	1.7	1.12743	1.7	1.43911	1.7	1.26925
	1.8	1.45201	1.8	1.2362	1.8	1.41085	1.8	1.22965
	1.9	1.50641	1.9	1.48977	1.9	1.42005	1.9	1.18777
	2	1.55644	2	1.52449	2	1.50856	2	1.36572
	2.1	1.42299	2.1	1.4406	2.1	1.31957	2.1	1.4101
	2.2	1.46834	2.2	1.34935	2.2	1.58142	2.2	1.09323
	2.3	1.77214	2.3	1.4576	2.3	1.57334	2.3	1.20237
	2.4	1.43681	2.4	1.37509	2.4	1.91416	2.4	1.24705
	2.5	1.67017	2.5	1.41491	2.5	1.68237	2.5	1.28769
	2.6	1.46755	2.6	1.37123	2.6	1.30308	2.6	1.5134
	2.7	1.57415	2.7	1.40635	2.7	1.43144	2.7	1.30846
	2.8	1.59693	2.8	1.6999	2.8	1.10191	2.8	1.30131
	2.9	1.40507	2.9	1.60679	2.9	1.19252	2.9	1.14489
	3	1.36586	3	1.5882	3	1.45465	3	1.16454
	3.1	1.33643	3.1	1.50079	3.1	1.30941	3.1	1.20925
	3.2	1.44641	3.2	1.559	3.2	1.46982	3.2	1.21104
	3.3	1.4574	3.3	1.60906	3.3	1.41495	3.3	1.27446
	3.4	1.75916	3.4	1.62752	3.4	1.59881	3.4	1.31974
	3.5	1.92227	3.5	1.55107	3.5	1.45112	3.5	1.42191
	3.6	1.80051	3.6	1.56006	3.6	1.1498	3.6	1.33651
	3.7	1.86626	3.7	1.48913	3.7	1.50835	3.7	1.30012
	3.8	1.76449	3.8	1.73076	3.8	1.3721	3.8	1.18511
	3.9	1.80842	3.9	1.34825	3.9	1.35098	3.9	1.13479
	4	1.68814	4	1.59447	4	1.44903	4	1.26947
	4.1	1.66898	4.1	1.38457	4.1	1.68322	4.1	1.28265
	4.2	1.73271	4.2	1.31262	4.2	1.63098	4.2	1.30456
	4.3	1.59814	4.3	1.26201	4.3	1.4604	4.3	1.35886
	4.4	1.55857	4.4	1.41687	4.4	1.61732	4.4	1.40774
	4.5	1.6153	4.5	1.41485	4.5	1.59213	4.5	1.3519
	4.6	1.54037	4.6	1.37411	4.6	1.59906	4.6	1.50158
	4.7	1.41494	4.7	1.31875	4.7	1.59494	4.7	1.49787
	4.8	1.67047	4.8	1.62756	4.8	1.26001	4.8	1.25615
	4.9	1.69736	4.9	1.54797	4.9	1.39859	4.9	1.29804
	5	1.60776	5	1.58495	5	1.44011	5	1.31163
	5.1	1.76231	5.1	1.6364	5.1	1.51854	5.1	1.21027
	5.2	1.80363	5.2	1.77434	5.2	1.51526	5.2	1.2918
	5.3	1.79187	5.3	1.66469	5.3	1.4564	5.3	1.2957
	5.4	1.91976	5.4	1.71106	5.4	1.45269	5.4	1.31895
	5.5	1.75267	5.5	1.63645	5.5	1.29118	5.5	1.32318
	5.6	1.61142	5.6	1.52755	5.6	1.41545	5.6	1.63293
	5.7	1.77769	5.7	1.43153	5.7	1.38519	5.7	1.24857
	5.8	1.76667	5.8	1.4728	5.8	1.4241	5.8	1.31454
	5.9	1.62334	5.9	1.30919	5.9	1.59261	5.9	1.40748
	6	1.79008	6	1.44449	6	1.41936	6	1.45749
	6.1	1.68971	6.1	1.53535	6.1	1.38968	6.1	1.39389
	6.2	1.78472	6.2	1.27302	6.2	1.61637	6.2	1.13874
	6.3	1.76248	6.3	1.29526	6.3	1.36571	6.3	1.25801
	6.4	1.50925	6.4	1.45452	6.4	1.31977	6.4	1.23382
	6.5	1.58784	6.5	1.34791	6.5	1.45248	6.5	1.28814
	6.6	1.5122	6.6	1.5044	6.6	1.47821	6.6	1.3537
	6.7	1.89716	6.7	1.24451	6.7	1.47371	6.7	1.17431
	6.8	1.72784	6.8	1.29616	6.8	1.39987	6.8	1.44995
	6.9	1.71157	6.9	1.35966	6.9	1.32411	6.9	1.34802
	7	1.55193	7	1.2073	7	1.32382	7	1.39966
	7.1	1.61741	7.1	1.37552	7.1	1.30049	7.1	1.31191
	7.2	1.78889	7.2	1.55981	7.2	1.37879	7.2	1.24722
	7.3	1.74432	7.3	1.48249	7.3	1.55967	7.3	1.19091
	7.4	2.07615	7.4	1.38031	7.4	1.45116	7.4	1.42319
	7.5	1.80194	7.5	1.59915	7.5	1.46744	7.5	1.32739
	7.6	1.6498	7.6	1.57847	7.6	1.30161	7.6	1.01308
	7.7	1.97059	7.7	1.47399	7.7	1.43571	7.7	1.05853
	7.8	1.96545	7.8	1.47904	7.8	1.33834	7.8	1.17331
	7.9	1.96028	7.9	1.54632	7.9	1.3817	7.9	1.23939
	8	1.91296	8	1.50024	8	1.20914	8	1.20653
	8.1	2.06961	8.1	1.51534	8.1	1.45003	8.1	1.24827
	8.2	1.89071	8.2	1.52916	8.2	1.37013	8.2	1.39504
	8.3	1.65125	8.3	1.52533	8.3	1.43496	8.3	1.45267
	8.4	1.96534	8.4	1.57101	8.4	1.2938	8.4	1.36326
	8.5	1.86788	8.5	1.62584	8.5	1.34079	8.5	1.41011
	8.6	1.71954	8.6	1.17426	8.6	1.4709	8.6	1.35909
	8.7	1.69091	8.7	1.52117	8.7	1.56194	8.7	1.08612
	8.8	1.64189	8.8	1.56367	8.8	1.48928	8.8	1.22111
	8.9	1.62283	8.9	1.51975	8.9	1.51699	8.9	1.35374
	9	1.69601	9	1.40034	9	1.5205	9	1.29084
	9.1	1.69416	9.1	1.38757	9.1	1.53572	9.1	1.21074
	9.2	1.86663	9.2	1.36295	9.2	1.40869	9.2	1.05514
	9.3	1.85254	9.3	1.54585	9.3	1.55713	9.3	1.28086
	9.4	2.09398	9.4	1.41111	9.4	1.6115	9.4	1.30603
	9.5	2.08387	9.5	1.53647	9.5	1.65204	9.5	1.22005
	9.6	1.98356	9.6	1.64496	9.6	1.48812	9.6	1.12032
	9.7	2.05919	9.7	1.49049	9.7	1.36672	9.7	1.41147
	9.8	2.00214	9.8	1.67453	9.8	1.3759	9.8	1.26166
	9.9	1.93292	9.9	1.34637	9.9	1.40272	9.9	1.43414
	10	1.76988	10	1.59559	10	1.76012	10	1.53314
	10.1	1.80136	10.1	1.54061	10.1	1.57442	10.1	1.50862
	10.2	1.82553	10.2	1.43361	10.2	1.54603	10.2	1.33559
	10.3	1.74285	10.3	1.40035	10.3	1.37016	10.3	1.45791
	10.4	1.87124	10.4	1.53292	10.4	1.58343	10.4	1.34708
	10.5	1.71348	10.5	1.40977	10.5	1.39529	10.5	1.45899
	10.6	2.0329	10.6	1.51994	10.6	1.36242	10.6	1.31259
	10.7	1.82018	10.7	1.49322	10.7	1.22003	10.7	1.53937
	10.8	1.74777	10.8	1.49184	10.8	1.44148	10.8	1.47112
	10.9	1.72466	10.9	1.59485	10.9	1.28711	10.9	1.4695
	11	1.96387	11	1.53252	11	1.41007	11	1.54234
	11.1	1.83006	11.1	1.58453	11.1	1.37122	11.1	1.4626
	11.2	2.07762	11.2	1.47192	11.2	1.35995	11.2	1.41528
	11.3	1.86898	11.3	1.53406	11.3	1.43909	11.3	1.41741
	11.4	2.3767	11.4	1.67937	11.4	1.51702	11.4	1.58772
	11.5	2.21468	11.5	1.57767	11.5	1.3713	11.5	1.39568
	11.6	2.02134	11.6	1.8885	11.6	1.44419	11.6	1.51525
	11.7	1.95518	11.7	1.48359	11.7	1.37809	11.7	1.38469
	11.8	1.98844	11.8	1.48291	11.8	1.23546	11.8	1.4532
	11.9	2.16811	11.9	1.51506	11.9	1.31772	11.9	1.3134
	12	1.84861	12	1.86292	12	1.28562	12	1.38974
	12.1	1.98997	12.1	1.6172	12.1	1.4871	12.1	1.32086
	12.2	1.79272	12.2	1.56692	12.2	1.38119	12.2	1.36293
	12.3	1.79458	12.3	1.56612	12.3	1.26892	12.3	1.39559
	12.4	1.82732	12.4	1.85984	12.4	1.62671	12.4	1.56547
	12.5	2.04362	12.5	1.98915	12.5	1.50714	12.5	1.60195
	12.6	1.98132	12.6	1.81407	12.6	1.48376	12.6	1.59384
	12.7	1.92768	12.7	1.6802	12.7	1.53084	12.7	1.5297
	12.8	2.10592	12.8	1.88004	12.8	1.42451	12.8	1.46245
	12.9	1.92292	12.9	2.03273	12.9	1.51512	12.9	1.51818
	13	1.97912	13	2.07902	13	1.64881	13	1.448
	13.1	2.09078	13.1	1.89714	13.1	1.62139	13.1	1.52252
	13.2	2.41891	13.2	2.09671	13.2	1.64469	13.2	1.54072
	13.3	2.15007	13.3	2.04284	13.3	1.79158	13.3	1.24206
	13.4	1.92753	13.4	1.78495	13.4	1.63849	13.4	1.31947
	13.5	1.8281	13.5	2.1404	13.5	1.59232	13.5	1.42541
	13.6	2.16036	13.6	1.82369	13.6	1.75352	13.6	1.32581
	13.7	2.29995	13.7	1.85146	13.7	1.56986	13.7	1.30877
	13.8	1.8741	13.8	2.1103	13.8	1.40698	13.8	1.36955
	13.9	2.12475	13.9	2.18639	13.9	1.80861	13.9	1.28559
	14	1.9057	14	2.3193	14	1.56083	14	1.33297
	14.1	1.83763	14.1	2.19644	14.1	1.41588	14.1	1.35462
	14.2	1.77186	14.2	2.14909	14.2	1.5486	14.2	1.2997
	14.3	2.04007	14.3	2.16919	14.3	1.45696	14.3	1.39298
	14.4	2.16988	14.4	1.95464	14.4	1.45558	14.4	1.41655
	14.5	2.08615	14.5	2.02141	14.5	1.48362	14.5	1.35628
	14.6	2.19868	14.6	2.09721	14.6	1.52016	14.6	1.41324
	14.7	2.03277	14.7	1.9405	14.7	1.52902	14.7	1.22697
	14.8	1.89801	14.8	2.01176	14.8	1.51123	14.8	1.39486
	14.9	2.19416	14.9	1.91381	14.9	1.58831	14.9	1.40596
	15	1.9873	15	2.09976	15	1.46374	15	1.30281
	15.1	2.07148	15.1	1.90692	15.1	1.64445	15.1	1.352
	15.2	2.22148	15.2	2.10347	15.2	1.62873	15.2	1.36796
	15.3	1.82075	15.3	2.07424	15.3	1.37193	15.3	1.31455
	15.4	2.10792	15.4	1.91917	15.4	1.45228	15.4	1.32184
	15.5	2.24016	15.5	1.91575	15.5	1.53642	15.5	1.20774
	15.6	2.16909	15.6	1.88162	15.6	1.23969	15.6	1.30705
	15.7	2.04828	15.7	1.72167	15.7	1.47119	15.7	1.28748
	15.8	1.96947	15.8	1.81739	15.8	1.4293	15.8	1.37292
	15.9	2.14295	15.9	1.90679	15.9	1.50027	15.9	1.35247
	16	2.2021	16	1.99102	16	1.76061	16	1.3164
	16.1	1.8975	16.1	2.01057	16.1	1.51562	16.1	1.32737
	16.2	1.8243	16.2	1.95742	16.2	1.56257	16.2	1.2635
	16.3	2.37524	16.3	2.03639	16.3	1.67141	16.3	1.26868
	16.4	2.06704	16.4	1.77089	16.4	1.79279	16.4	1.32809
	16.5	1.98381	16.5	2.05497	16.5	1.67948	16.5	1.2506
	16.6	1.87456	16.6	1.92791	16.6	1.49658	16.6	1.36894
	16.7	2.01854	16.7	2.01524	16.7	1.58255	16.7	1.44077
	16.8	2.20355	16.8	1.81915	16.8	1.602	16.8	1.33969
	16.9	1.74003	16.9	1.94205	16.9	1.57235	16.9	1.36076
	17	1.96073	17	1.94706	17	1.53118	17	1.47902
	17.1	1.8918	17.1	1.91657	17.1	1.64059	17.1	1.37482
	17.2	1.82948	17.2	1.91291	17.2	1.5912	17.2	1.64467
	17.3	1.80763	17.3	1.93189	17.3	1.8579	17.3	1.66774
	17.4	2.51357	17.4	1.85491	17.4	1.8814	17.4	1.57842
	17.5	2.45767	17.5	1.95688	17.5	1.82725	17.5	1.5685
	17.6	1.70637	17.6	2.27455	17.6	1.7386	17.6	1.37777
	17.7	1.87354	17.7	1.86565	17.7	1.75921	17.7	1.38208
	17.8	2.02956	17.8	2.16152	17.8	1.58834	17.8	1.66385
	17.9	2.00482	17.9	2.02523	17.9	1.97686	17.9	1.31039
	18	2.04954	18	2.05622	18	1.88106	18	1.3224
	18.1	2.05358	18.1	1.98281	18.1	2.12111	18.1	1.28002
	18.2	2.13094	18.2	1.7028	18.2	2.02446	18.2	1.2384
	18.3	2.08297	18.3	2.09105	18.3	2.12949	18.3	1.22376
	18.4	1.88408	18.4	1.96112	18.4	2.15948	18.4	1.32255
	18.5	2.34846	18.5	2.10279	18.5	1.95054	18.5	1.32575
	18.6	2.03001	18.6	2.13997	18.6	2.02282	18.6	1.34813
	18.7	1.94968	18.7	1.95772	18.7	2.036	18.7	1.22875
	18.8	2.04418	18.8	1.69184	18.8	2.1662	18.8	1.19248
	18.9	2.04845	18.9	1.89868	18.9	2.08057	18.9	1.32432
	19	2.47853	19	2.12336	19	2.08265	19	1.46525
	19.1	2.22011	19.1	2.04918	19.1	2.27194	19.1	1.49295
	19.2	2.30942	19.2	1.87863	19.2	2.07857	19.2	1.32011
	19.3	2.40066	19.3	2.11844	19.3	2.1629	19.3	1.5667
	19.4	2.40343	19.4	2.26643	19.4	2.02407	19.4	1.34212
	19.5	2.39008	19.5	2.09584	19.5	2.14871	19.5	1.41207
	19.6	2.25569	19.6	1.85608	19.6	1.94486	19.6	1.3743
	19.7	2.5054	19.7	2.07765	19.7	1.97439	19.7	1.50442
	19.8	2.6342	19.8	2.17509	19.8	2.04304	19.8	1.56102
	19.9	2.25	19.9	2.0312	19.9	2.03024	19.9	1.33896
	20	2.4063	20	2.01506	20	1.95836	20	1.33401
	20.1	2.30114	20.1	1.99605	20.1	2.2127	20.1	1.3329
	20.2	2.03518	20.2	2.06731	20.2	2.18194	20.2	1.30668
	20.3	2.11634	20.3	2.15373	20.3	2.29364	20.3	0.928831
	20.4	2.1487	20.4	2.06363	20.4	2.2947	20.4	1.24921
	20.5	1.85745	20.5	1.83752	20.5	2.1686	20.5	1.2679
	20.6	2.06989	20.6	1.9261	20.6	2.12027	20.6	1.35467
	20.7	1.99816	20.7	2.10425	20.7	1.97326	20.7	1.35359
	20.8	2.12468	20.8	2.86857	20.8	1.90096	20.8	1.40387
	20.9	2.11931	20.9	3.20202	20.9	2.08278	20.9	1.23923
	21	1.981	21	3.07042	21	2.34994	21	1.36079
	21.1	1.97873	21.1	3.55492	21.1	2.26302	21.1	1.42452
	21.2	2.02466	21.2	3.33066	21.2	2.18074	21.2	1.44134
	21.3	2.00361	21.3	3.25702	21.3	2.25211	21.3	1.55137
	21.4	1.98618	21.4	3.21611	21.4	2.17714	21.4	1.43516
	21.5	1.85728	21.5	2.94979	21.5	1.96082	21.5	1.33112
	21.6	2.09724	21.6	3.17865	21.6	1.97825	21.6	1.50264
	21.7	2.0261	21.7	2.66651	21.7	1.91628	21.7	1.32716
	21.8	1.97256	21.8	3.08167	21.8	2.1235	21.8	1.39659
	21.9	1.99397	21.9	2.98918	21.9	2.0632	21.9	1.31626
	22	2.07164	22	3.26185	22	1.95179	22	1.29168
	22.1	1.88086	22.1	3.42904	22.1	2.16295	22.1	1.3534
	22.2	1.83402	22.2	3.40541	22.2	2.08703	22.2	1.43853
	22.3	1.94126	22.3	3.24939	22.3	1.76341	22.3	1.43395
	22.4	2.08523	22.4	3.55798	22.4	1.85166	22.4	1.56102
	22.5	1.97319	22.5	3.38254	22.5	2.10649	22.5	1.66183
	22.6	2.14331	22.6	3.34495	22.6	1.83614	22.6	1.69335
	22.7	1.98132	22.7	3.21966	22.7	1.80761	22.7	1.74284
	22.8	1.83446	22.8	3.28999	22.8	1.96045	22.8	1.82147
	22.9	2.06933	22.9	3.07996	22.9	2.05262	22.9	1.70095
	23	1.86678	23	2.95357	23	1.94735	23	1.71162
	23.1	1.725	23.1	3.14471	23.1	1.90007	23.1	1.8214
	23.2	1.76422	23.2	3.37484	23.2	2.03721	23.2	1.71048
	23.3	1.81757	23.3	3.15283	23.3	2.17333	23.3	1.66232
	23.4	1.80326	23.4	2.98022	23.4	2.09508	23.4	1.66964
	23.5	1.77593	23.5	3.23168	23.5	2.28618	23.5	1.69059
	23.6	1.76085	23.6	3.17813	23.6	2.11096	23.6	1.79792
	23.7	1.81061	23.7	3.44366	23.7	2.32156	23.7	1.58677
	23.8	2.00135	23.8	2.84217	23.8	2.38159	23.8	1.65695
	23.9	1.94934	23.9	2.85647	23.9	2.39229	23.9	1.71187
	24	1.78487	24	3.05991	24	2.31404	24	1.634
	24.1	1.92889	24.1	2.99381	24.1	2.21667	24.1	1.70409
	24.2	1.9497	24.2	2.98168	24.2	2.2125	24.2	1.75168
	24.3	1.97101	24.3	2.78746	24.3	2.18809	24.3	1.74847
	24.4	1.95563	24.4	3.0966	24.4	2.00059	24.4	1.72308
	24.5	1.91446	24.5	3.21836	24.5	2.04532	24.5	1.56879
	24.6	1.93751	24.6	3.17501	24.6	2.18554	24.6	1.6087
	24.7	1.85596	24.7	3.02691	24.7	1.91032	24.7	1.17694
	24.8	2.39009	24.8	3.29739	24.8	2.41323	24.8	1.27366
	24.9	2.0597	24.9	3.32094	24.9	2.37595	24.9	1.17153
	25	1.93122	25	3.22366	25	2.21026	25	1.31197
	25.1	2.19122	25.1	3.10622	25.1	2.06821	25.1	1.27973
	25.2	1.99512	25.2	2.88797	25.2	2.25108	25.2	1.5081
	25.3	2.1988	25.3	3.17662	25.3	2.11074	25.3	1.47591
	25.4	1.75119	25.4	3.24794	25.4	2.27681	25.4	1.37138
	25.5	2.12929	25.5	3.37725	25.5	2.09256	25.5	1.36993
	25.6	2.12846	25.6	3.13473	25.6	2.17484	25.6	1.1767
	25.7	2.09275	25.7	3.12855	25.7	2.04841	25.7	1.44649
	25.8	1.92209	25.8	3.07684	25.8	2.19016	25.8	1.48245
	25.9	2.08333	25.9	2.71659	25.9	2.17791	25.9	1.34702
	26	2.07261	26	3.22073	26	2.08345	26	1.2627
	26.1	2.02134	26.1	3.41282	26.1	1.93133	26.1	1.23836
	26.2	2.01487	26.2	3.50361	26.2	1.8373	26.2	1.19449
	26.3	2.00144	26.3	3.40349	26.3	1.99617	26.3	1.18616
	26.4	2.01883	26.4	3.13314	26.4	2.06016	26.4	1.09506
	26.5	1.9413	26.5	3.35924	26.5	2.07764	26.5	1.13235
	26.6	2.0409	26.6	3.25806	26.6	1.91294	26.6	1.28909
	26.7	2.11474	26.7	3.3338	26.7	1.99925	26.7	1.2384
	26.8	2.02075	26.8	3.26687	26.8	2.03107	26.8	1.59377
	26.9	2.01032	26.9	3.40616	26.9	2.09375	26.9	1.75692
	27	2.21354	27	3.551	27	2.13675	27	1.40613
	27.1	2.12882	27.1	3.41518	27.1	1.99029	27.1	1.50961
	27.2	1.98607	27.2	3.44376	27.2	2.018	27.2	1.366
	27.3	2.00863	27.3	3.24883	27.3	2.18906	27.3	2.05071
	27.4	1.9626	27.4	3.29697	27.4	2.14905	27.4	1.74261
	27.5	2.1485	27.5	3.31389	27.5	1.91485	27.5	1.9855
	27.6	2.17413	27.6	3.48369	27.6	1.82697	27.6	1.9321
	27.7	2.16492	27.7	3.5404	27.7	2.17565	27.7	2.00939
	27.8	1.87948	27.8	3.41298	27.8	2.19056	27.8	2.02848
	27.9	2.00447	27.9	3.51993	27.9	2.10822	27.9	2.05536
	28	2.04043	28	3.39616	28	2.12841	28	2.15975
	28.1	2.26469	28.1	3.52828	28.1	2.08792	28.1	2.05859
	28.2	2.13147	28.2	3.16807	28.2	2.13007	28.2	1.79029
	28.3	2.027	28.3	3.26747	28.3	2.11969	28.3	1.69192
	28.4	2.22996	28.4	3.29159	28.4	2.0509	28.4	1.48719
	28.5	1.92031	28.5	3.43099	28.5	2.04179	28.5	1.50912
	28.6	1.89529	28.6	3.42793	28.6	2.15283	28.6	1.59809
	28.7	1.9573	28.7	3.12311	28.7	1.84576	28.7	1.75495
	28.8	1.71083	28.8	3.55406	28.8	1.9126	28.8	1.75715
	28.9	1.78203	28.9	3.38118	28.9	2.15701	28.9	1.76363
	29	1.82807	29	3.23126	29	2.17933	29	1.84397
	29.1	1.90994	29.1	3.03914	29.1	2.19863	29.1	1.61529
	29.2	2.1646	29.2	3.19358	29.2	2.4245	29.2	1.58159
	29.3	2.05771	29.3	3.33759	29.3	2.37201	29.3	1.57739
	29.4	2.29423	29.4	3.48308	29.4	2.09488	29.4	1.73472
	29.5	2.23805	29.5	3.37249	29.5	2.23361	29.5	1.83017
	29.6	2.56099	29.6	3.29412	29.6	2.30962	29.6	1.84392
	29.7	2.54959	29.7	3.39228	29.7	1.97777	29.7	1.83864
	29.8	2.0571	29.8	3.30381	29.8	2.30275	29.8	2.06814
	29.9	2.23081	29.9	3.301	29.9	2.184	29.9	1.80234
	30	2.2929	30	3.19857	30	2.20309	30	1.70223
	30.1	2.07113	30.1	3.50185	30.1	2.44121	30.1	1.62046
	30.2	2.24223	30.2	3.26964	30.2	2.24032	30.2	1.85252
	30.3	2.29227	30.3	3.42256	30.3	2.21529	30.3	1.66629
	30.4	2.15596	30.4	3.12576	30.4	2.09293	30.4	2.13916
	30.5	2.20715	30.5	3.35316	30.5	2.10003	30.5	2.10529
	30.6	1.96547	30.6	3.44261	30.6	2.1838	30.6	1.57869
	30.7	2.12423	30.7	3.54608	30.7	2.44759	30.7	1.77598
	30.8	2.19991	30.8	2.97955	30.8	2.49262	30.8	2.02978
	30.9	2.32871	30.9	3.23961	30.9	2.11791	30.9	2.21673
	31	2.38247	31	3.31925	31	2.20212	31	2.09818
	31.1	2.12118	31.1	3.51712	31.1	2.45834	31.1	1.67749
	31.2	2.12507	31.2	3.15261	31.2	2.3084	31.2	1.84844
	31.3	2.11992	31.3	3.32375	31.3	2.05123	31.3	1.78377
	31.4	2.47626	31.4	3.54084	31.4	2.50372	31.4	1.69386
	31.5	2.38566	31.5	3.31081	31.5	2.45488	31.5	1.795
	31.6	2.49186	31.6	3.26089	31.6	2.40156	31.6	1.50333
	31.7	2.65101	31.7	3.31057	31.7	2.25047	31.7	1.56816
	31.8	2.21989	31.8	3.25449	31.8	2.21663	31.8	1.60627
	31.9	1.94147	31.9	3.57717	31.9	2.10282	31.9	1.51616
	32	1.99418	32	3.38179	32	2.25872	32	1.501
	32.1	2.18142	32.1	3.40438	32.1	2.22007	32.1	1.48348
	32.2	2.22528	32.2	3.35188	32.2	2.11859	32.2	1.80121
	32.3	2.01841	32.3	3.18969	32.3	2.02343	32.3	1.58999
	32.4	2.10674	32.4	3.15404	32.4	2.19857	32.4	1.52019
	32.5	1.95139	32.5	3.17185	32.5	2.16395	32.5	1.51844
	32.6	2.33948	32.6	3.68317	32.6	2.12867	32.6	1.84793
	32.7	2.21827	32.7	3.37678	32.7	2.31965	32.7	1.84683
	32.8	2.17765	32.8	3.11179	32.8	2.29611	32.8	1.83375
	32.9	2.127	32.9	3.3603	32.9	2.19636	32.9	1.97134
	33	2.22441	33	3.51945	33	2.0094	33	1.68565
	33.1	2.14479	33.1	3.34612	33.1	2.02271	33.1	1.93212
	33.2	1.96887	33.2	3.41831	33.2	2.1513	33.2	2.04723
	33.3	2.02821	33.3	3.33604	33.3	2.18498	33.3	2.08748
	33.4	2.33071	33.4	3.56449	33.4	2.05317	33.4	1.91064
	33.5	2.21061	33.5	2.99251	33.5	2.29506	33.5	1.77062
	33.6	2.19175	33.6	3.13403	33.6	2.29166	33.6	2.04044
	33.7	2.25196	33.7	3.24803	33.7	2.3176	33.7	2.13023
	33.8	2.50113	33.8	3.61061	33.8	2.22893	33.8	1.86909
	33.9	2.43559	33.9	3.38346	33.9	2.28647	33.9	1.88876
	34	2.19732	34	3.50809	34	2.27625	34	2.02608
	34.1	2.33105	34.1	3.59257	34.1	2.37546	34.1	1.98911
	34.2	2.37099	34.2	3.7193	34.2	2.32744	34.2	1.85324
	34.3	2.21937	34.3	3.79538	34.3	2.39013	34.3	1.74182
	34.4	2.22839	34.4	3.50473	34.4	2.09965	34.4	1.89398
	34.5	2.2895	34.5	3.54226	34.5	2.06806	34.5	1.9655
	34.6	2.46176	34.6	3.72039	34.6	2.24136	34.6	1.92611
	34.7	2.22733	34.7	3.58802	34.7	2.38691	34.7	1.78849
	34.8	2.33258	34.8	3.91777	34.8	2.22406	34.8	1.96544
	34.9	2.45834	34.9	3.53312	34.9	2.33926	34.9	1.76117
	35	2.36889	35	3.7613	35	2.31082	35	1.8096
	35.1	2.67569	35.1	3.69591	35.1	2.21682	35.1	1.49501
	35.2	2.34276	35.2	3.38893	35.2	2.30424	35.2	1.6495
	35.3	2.45267	35.3	3.46564	35.3	2.15797	35.3	1.6911
	35.4	2.57893	35.4	3.55586	35.4	2.62544	35.4	1.91341
	35.5	2.37711	35.5	3.44198	35.5	2.31554	35.5	1.57832
	35.6	2.30122	35.6	3.35378	35.6	2.22494	35.6	1.60836
	35.7	2.34046	35.7	3.52955	35.7	2.06575	35.7	1.79756
	35.8	2.40034	35.8	3.50293	35.8	1.99353	35.8	1.73661
	35.9	2.28951	35.9	3.50556	35.9	2.13231	35.9	1.86456
	36	2.27059	36	3.5033	36	2.47153	36	2.16918
	36.1	2.12998	36.1	3.36407	36.1	2.19879	36.1	2.02428
	36.2	2.32021	36.2	3.69736	36.2	1.96949	36.2	1.36128
	36.3	2.40905	36.3	3.63732	36.3	2.05789	36.3	1.74006
	36.4	2.28051	36.4	3.50134	36.4	1.87199	36.4	1.79373
	36.5	2.09557	36.5	3.41644	36.5	2.01175	36.5	1.7492
	36.6	1.95777	36.6	3.42332	36.6	2.07267	36.6	1.84211
	36.7	2.3842	36.7	3.1273	36.7	2.26695	36.7	1.82583
	36.8	2.12951	36.8	3.39974	36.8	2.06228	36.8	1.62234
	36.9	2.09236	36.9	3.56058	36.9	2.22538	36.9	1.87509
	37	2.14703	37	3.6529	37	2.36602	37	1.58335
	37.1	2.25376	37.1	3.56163	37.1	2.07904	37.1	1.61348
	37.2	2.15044	37.2	3.46414	37.2	2.02394	37.2	1.60036
	37.3	2.1918	37.3	3.69239	37.3	2.0586	37.3	1.50855
	37.4	2.27055	37.4	3.59876	37.4	2.09486	37.4	1.59477
	37.5	2.07247	37.5	3.63881	37.5	1.94006	37.5	1.52495
	37.6	2.15469	37.6	3.61553	37.6	1.9959	37.6	1.61608
	37.7	2.20227	37.7	3.779	37.7	2.01385	37.7	1.78089
	37.8	2.37031	37.8	3.56429	37.8	2.02679	37.8	1.5078
	37.9	2.11162	37.9	3.48158	37.9	2.09662	37.9	1.5244
	38	2.11233	38	3.60859	38	1.97658	38	1.56349
	38.1	2.0852	38.1	3.8125	38.1	1.82094	38.1	1.54507
	38.2	2.24862	38.2	3.56268	38.2	1.95394	38.2	1.66048
	38.3	2.08395	38.3	3.77925	38.3	1.93408	38.3	1.51549
	38.4	2.41074	38.4	3.71786	38.4	2.03501	38.4	1.44261
	38.5	2.24559	38.5	3.6258	38.5	2.11539	38.5	1.60005
	38.6	2.12916	38.6	3.47098	38.6	2.11144	38.6	1.50891
	38.7	2.10437	38.7	3.55112	38.7	2.09991	38.7	1.69742
	38.8	2.18123	38.8	3.64967	38.8	1.83917	38.8	1.86804
	38.9	2.15155	38.9	3.57175	38.9	2.06142	38.9	1.64502
	39	2.36564	39	3.85995	39	1.92396	39	1.62643
	39.1	1.97868	39.1	3.75571	39.1	2.1301	39.1	1.9195
	39.2	2.20913	39.2	3.83443	39.2	1.94139	39.2	1.52719
	39.3	2.03435	39.3	3.82158	39.3	2.25148	39.3	1.77862
	39.4	2.28696	39.4	3.66962	39.4	2.1649	39.4	1.85699
	39.5	1.75663	39.5	3.68914	39.5	1.99709	39.5	1.79251
	39.6	2.20135	39.6	3.71602	39.6	2.12084	39.6	1.67014
	39.7	2.06685	39.7	3.4536	39.7	2.17044	39.7	1.87289
	39.8	2.27851	39.8	3.62289	39.8	2.20906	39.8	1.88546
	39.9	1.89998	39.9	3.7224	39.9	1.87765	39.9	1.95299
	40	1.8994	40	3.57134	40	1.9969	40	1.63709
	40.1	1.96439	40.1	3.55405	40.1	1.90782	40.1	1.68031
	40.2	1.89612	40.2	3.28319	40.2	1.90988	40.2	1.70865
	40.3	1.86449	40.3	3.42987	40.3	2.18098	40.3	2.17014
	40.4	1.88387	40.4	3.33674	40.4	1.94232	40.4	2.12878
	40.5	2.01378	40.5	3.3722	40.5	2.03139	40.5	2.26476
	40.6	1.49859	40.6	3.40538	40.6	1.99123	40.6	2.00094
	40.7	1.89449	40.7	3.35947	40.7	1.8443	40.7	1.99206
	40.8	1.99204	40.8	3.72951	40.8	2.03343	40.8	1.95375
	40.9	2.07152	40.9	3.57335	40.9	1.97635	40.9	2.1795
	41	2.09118	41	3.79901	41	1.81053	41	2.2537
	41.1	2.15449	41.1	3.85017	41.1	1.87397	41.1	2.61016
	41.2	1.99624	41.2	3.93893	41.2	1.86681	41.2	2.46397
	41.3	2.2394	41.3	3.83608	41.3	1.95851	41.3	2.48173
	41.4	2.1732	41.4	3.21234	41.4	1.87902	41.4	2.40721
	41.5	2.15652	41.5	3.59467	41.5	1.70041	41.5	2.32084
	41.6	2.03747	41.6	3.33426	41.6	1.97689	41.6	2.49041
	41.7	1.86677	41.7	3.05009	41.7	1.76102	41.7	2.32517
	41.8	1.77559	41.8	3.24727	41.8	1.6043	41.8	2.46332
	41.9	1.67145	41.9	3.25018	41.9	1.81185	41.9	2.6173
	42	1.72205	42	3.25846	42	1.72911	42	2.74916
	42.1	1.54194	42.1	3.31791	42.1	1.68705	42.1	2.7572
	42.2	1.70553	42.2	3.0473	42.2	1.74082	42.2	2.70292
	42.3	1.7082	42.3	3.07353	42.3	1.65034	42.3	2.65065
	42.4	1.82426	42.4	3.12076	42.4	1.72374	42.4	2.34549
	42.5	1.63802	42.5	3.0801	42.5	1.59733	42.5	2.45014
	42.6	1.82844	42.6	3.0989	42.6	1.71132	42.6	2.20568
	42.7	1.86403	42.7	3.14417	42.7	1.65132	42.7	2.29947
	42.8	1.7544	42.8	3.41421	42.8	1.76028	42.8	2.50486
	42.9	1.80919	42.9	3.36425	42.9	1.72025	42.9	2.52188
	43	1.74698	43	3.3858	43	1.88263	43	2.47448
	43.1	1.75639	43.1	3.18947	43.1	1.81627	43.1	2.49706
	43.2	1.92582	43.2	3.18082	43.2	1.97595	43.2	2.5607
	43.3	1.80766	43.3	3.17867	43.3	1.97773	43.3	2.37289
	43.4	1.93447	43.4	3.46664	43.4	1.86035	43.4	2.52061
	43.5	1.77887	43.5	3.55286	43.5	2.01498	43.5	2.67409
	43.6	1.66957	43.6	3.60028	43.6	1.8275	43.6	2.53581
	43.7	1.89068	43.7	3.90403	43.7	1.79215	43.7	2.77254
	43.8	1.95608	43.8	4.47444	43.8	2.00294	43.8	2.70539
	43.9	2.04492	43.9	3.90066	43.9	1.80926	43.9	2.39848
	44	1.98017	44	4.1898	44	1.77339	44	2.36026
	44.1	1.91474	44.1	3.84482	44.1	1.68248	44.1	2.81106
	44.2	1.87137	44.2	4.36076	44.2	1.67798	44.2	2.70331
[truncated: 2,058 more rows]

## Sheet: Figure 6f
	Trj_1		Trj_2		Trj_3		Trj_4
[truncated: 2,502 more rows]

[truncated: 16 more sheets: Figure 6g, Figure 6h, Figure 6i, Figure 6j, Figure 6k, Figure 7b, Supplementary Figure 3d, Supplementary Figure 4a, Supplementary Figure 4e, Supplementary Figure 5d, Supplementary Figure 6d, Supplementary Figure 7a, Supplementary Figure 7e, Supplementary Figure 8a, Supplementary Figure 8e, Supplementary Figure 12d]
